# Supplementary material for: Identification of protein features encoded by alternative exons using Exon Ontology
Source: Genome Res. 2017 Jun;27(6):1087–97. doi: 10.1101/gr.212696.116 (PMC5453322; doi:10.1101/gr.212696.116)
Supplement: Supplemental Material [file supp_gr.212696.116_Supplemental_Data_S1.zip]

Archive with 20 entries (20 files):
- testfiles/test81exons.tsv
- testfiles/test81exons_annotatedgenomiccoordinates.tsv.ref
- testfiles/test81exons_features.tsv.ref
- testfiles/test81exons_matchedexons.tsv.ref
- testfiles/test81exons_matchedexons_sequences.tsv.ref
- testfiles/test81exons_matchedgenomiccoordinates.tsv.ref
- testfiles/test81exons_ptmcontextsequences.tsv.ref
- README.md
- data/AFE_background.tsv
- data/ALE_background.tsv
- data/ALL_background.tsv
- data/ASE_background.tsv
- data/CE_background.tsv
- data/EO_categories.tsv
- lib/ExonOntologyLib.pm
- scripts/.mylogin.cnf
- scripts/configureDatabase.sql
- scripts/EXONT_annotateSequences.pl
- scripts/installDatabase.sh
- scripts/runTest.sh
