# Supplementary material for: Identification of protein features encoded by alternative exons using Exon Ontology
Source: Genome Res. 2017 Jun;27(6):1087–97. doi: 10.1101/gr.212696.116 (PMC5453322; doi:10.1101/gr.212696.116)
Supplement: Supplemental Material [file supp_gr.212696.116_Supplemental_Data_S1.zip › testfiles/test81exons.tsv]

ExonName	Chromosome	Start	End
ADD3_down	10	111892063	111892158
APLP2_down	11	129993507	129993674
ARFGAP2_down	11	47194261	47194302
ATP5C1_down	10	7848937	7848973
CA12_down	15	63620297	63620329
CCDC57_down	17	80136903	80137065
CD99L2_down	X	149996779	149998077
DLG1_down	3	196802708	196802741
ENAH_down	1	225692693	225692755
ESYT2_down	7	158545472	158545534
EXOC1_down	4	56755054	56755098
FGFR1_down	8	38280543	38280693
FLNB_down	3	58127585	58127656
FNIP1_down	5	131046271	131046354
KIF13A_down	6	17771345	17771449
LRRC14_down	8	145744133	145744199
MAP3K7_down	6	91254271	91254351
MBNL1_down	3	152164493	152164546
MINK1_down	17	4795697	4795807
NBEAL2_down	3	47033965	47034045
NEDD4L_down	18	56002710	56002769
NFIB_down	9	14102416	14102509
NHSL1_down	6	138763120	138763251
NUMB_down	14	73745989	73746132
PBRM1_down	3	52588740	52588895
PCYT2_down	17	79865080	79865133
PDGFA_down	7	540068	540136
PPP3CB_down	10	75199630	75199659
RAI14_down	5	34813679	34813765
RALGPS2_down	1	178861365	178861442
ROBO1_down	3	78696779	78696805
SLK_down	10	105770574	105770666
SMARCC2_down	12	56558087	56558152
SPTAN1_down	9	131355262	131355321
STX2_down	12	131280540	131280665
TCF7L2_down	10	114724315	114724383
TPM1_down	15	63353397	63353472
TSC2_down	16	2127599	2127727
USO1_down	4	76716489	76716509
YAP1_down	11	102080248	102080295
ABI1_up	10	27044584	27044670
ARHGAP17_up	16	24950685	24950918
CAST_up	5	96062498	96062563
CD46_up	1	207963598	207963690
CLSTN1_up	1	9816539	9816568
CLSTN1_up	1	9797556	9797612
CSNK1G3_up	5	122941033	122941056
CTNND1_up	11	57556509	57556627
EVI5L_up	19	7921865	7922010
EXOC7_up	17	74087224	74087316
FAM126A_up	7	22986571	22986866
FAT1_up	4	187511522	187511557
FGFR1OP2_up	12	27113448	27113561
HPS4_up	22	26862017	26862070
KIAA0182_up	16	85667520	85667738
KIAA0226_up	3	197417945	197418019
KIF13A_up	6	17790103	17790141
LAS1L_up	X	64744444	64744494
LRRFIP2_up	3	37132958	37133029
LSM14B_up	20	60705275	60705352
MADD_up	11	47310519	47310578
MLPH_up	2	238443207	238443290
MPRIP_up	17	17083921	17083983
MYOF_up	10	95152674	95152712
NFYA_up	6	41048550	41048636
NUMA1_up	11	71723447	71723488
PHLDB1_up	11	118515365	118515409
PLEKHA1_up	10	124187792	124187936
PLOD2_up	3	145795649	145795711
RAB11FIP3_up	16	541134	541268
SEC31A_up	4	83782784	83782861
SLMAP_up	3	57911572	57911661
SNX14_up	6	86248556	86248582
SPAG9_up	17	49053224	49053262
ST7_up	7	116774178	116774246
SULF2_up	20	46288143	46288196
TBC1D23_up	3	100030677	100030721
TTC7A_up	2	47185634	47185691
USP8_up	15	50776472	50776558
WDFY3_up	4	85648014	85648064
ZDHHC7_up	16	85022369	85022479
