# Supplementary material for: Identification of protein features encoded by alternative exons using Exon Ontology
Source: Genome Res. 2017 Jun;27(6):1087–97. doi: 10.1101/gr.212696.116 (PMC5453322; doi:10.1101/gr.212696.116)
Supplement: Supplemental Material [file supp_gr.212696.116_Supplemental_Data_S1.zip › testfiles/test81exons_annotatedgenomiccoordinates.tsv.ref]

Sequence name	FasterDB gene	FasterDB exon	Sequence chromosome	Sequence start	Sequence end	EXONT id	EXONT fullid	EXONT name	Categories
ADD3_down	17130	16	10	111892063	111892158	74	EXONT:000074	Intrinsically_unstructured_polypeptide_region	EXONT:000007
APLP2_down	16889	8	11	129993507	129993674	3180	EXONT:003180	Proteinase inhibitor I2, Kunitz metazoa	EXONT:000002
APLP2_down	16889	8	11	129993507	129993674	121	EXONT:000121	L-cystine (cross-link)	EXONT:000008
APLP2_down	16889	8	11	129993507	129993674	935	EXONT:000935	Cysteinylation (disulfide with free L-cysteine)	EXONT:000008
APLP2_down	16889	8	11	129993507	129993674	9139	EXONT:009139	Proteinase inhibitor I2, Kunitz, conserved site	EXONT:000011
ATP5C1_down	9500	9	10	7848937	7848943	9998	EXONT:009998	ATPase, F1 complex, gamma subunit domain	EXONT:000011
CA12_down	13372	9	15	63620297	63620329	71	EXONT:000071	Transmembrane_helix	EXONT:000006
CA12_down	13372	9	15	63620297	63620329	71	EXONT:000071	Transmembrane_helix	EXONT:000007
DLG1_down	13181	24	3	196802708	196802741	1885	EXONT:001885	Protein binding	EXONT:000005
DLG1_down	13181	24	3	196802708	196802741	2820	EXONT:002820	Src homology-3 domain	EXONT:000005
DLG1_down	13181	24	3	196802708	196802741	74	EXONT:000074	Intrinsically_unstructured_polypeptide_region	EXONT:000007
DLG1_down	13181	24	3	196802708	196802741	180	EXONT:000180	N-acetylated L-lysine	EXONT:000008
DLG1_down	13181	24	3	196802708	196802741	192	EXONT:000192	N6-acetyl-L-lysine	EXONT:000008
ENAH_down	12829	12	1	225692693	225692755	74	EXONT:000074	Intrinsically_unstructured_polypeptide_region	EXONT:000007
ENAH_down	12829	12	1	225692693	225692755	161	EXONT:000161	O-phospho-L-serine	EXONT:000008
ENAH_down	12829	12	1	225692693	225692755	164	EXONT:000164	O4'-phospho-L-tyrosine	EXONT:000008
ESYT2_down	5784	16	7	158545472	158545534	1886	EXONT:001886	C2 domain	EXONT:000005
EXOC1_down	9025	11	4	56755054	56755098	1885	EXONT:001885	Protein binding	EXONT:000005
EXOC1_down	9025	11	4	56755054	56755098	74	EXONT:000074	Intrinsically_unstructured_polypeptide_region	EXONT:000007
EXOC1_down	9025	11	4	56755054	56755098	162	EXONT:000162	O-phospho-L-threonine	EXONT:000008
FGFR1_down	10615	12	8	38280543	38280693	4886	EXONT:004886	Immunoglobulin-like domain	EXONT:000005
FGFR1_down	10615	12	8	38280543	38280693	2625	EXONT:002625	Immunoglobulin-like fold	EXONT:000011
FGFR1_down	10615	12	8	38280543	38280693	3679	EXONT:003679	Immunoglobulin subtype 2	EXONT:000011
FGFR1_down	10615	12	8	38280543	38280693	4886	EXONT:004886	Immunoglobulin-like domain	EXONT:000011
FGFR1_down	10615	12	8	38280543	38280693	6539	EXONT:006539	Immunoglobulin I-set	EXONT:000011
FLNB_down	16583	33	3	58127585	58127656	1885	EXONT:001885	Protein binding	EXONT:000005
FLNB_down	16583	33	3	58127585	58127656	2729	EXONT:002729	Filamin/ABP280 repeat	EXONT:000005
FLNB_down	16583	33	3	58127585	58127656	27	EXONT:000027	Polypeptide_repeat	EXONT:000007
FLNB_down	16583	33	3	58127585	58127656	51	EXONT:000051	Beta_strand	EXONT:000007
FLNB_down	16583	33	3	58127585	58127656	2729	EXONT:002729	Filamin/ABP280 repeat	EXONT:000007
FLNB_down	16583	33	3	58127585	58127656	7959	EXONT:007959	Filamin/ABP280 repeat-like	EXONT:000007
FLNB_down	16583	33	3	58127585	58127656	2181	EXONT:002181	Immunoglobulin E-set	EXONT:000011
FLNB_down	16583	33	3	58127585	58127656	7959	EXONT:007959	Filamin/ABP280 repeat-like	EXONT:000011
KIF13A_down	16048	39	6	17771345	17771449	64	EXONT:000064	Nuclear_localization_signal	EXONT:000006
KIF13A_down	16048	39	6	17771345	17771449	35	EXONT:000035	Coiled_coil	EXONT:000007
KIF13A_down	16048	39	6	17771345	17771449	74	EXONT:000074	Intrinsically_unstructured_polypeptide_region	EXONT:000007
MAP3K7_down	14627	12	6	91254271	91254351	37	EXONT:000037	Peptide_helix	EXONT:000007
MAP3K7_down	14627	12	6	91254271	91254351	74	EXONT:000074	Intrinsically_unstructured_polypeptide_region	EXONT:000007
MAP3K7_down	14627	12	6	91254271	91254351	161	EXONT:000161	O-phospho-L-serine	EXONT:000008
MAP3K7_down	14627	12	6	91254271	91254351	162	EXONT:000162	O-phospho-L-threonine	EXONT:000008
MAP3K7_down	14627	12	6	91254271	91254351	164	EXONT:000164	O4'-phospho-L-tyrosine	EXONT:000008
MBNL1_down	6936	10	3	152164493	152164546	161	EXONT:000161	O-phospho-L-serine	EXONT:000008
MBNL1_down	6936	10	3	152164493	152164546	162	EXONT:000162	O-phospho-L-threonine	EXONT:000008
MINK1_down	7434	19	17	4795697	4795807	24	EXONT:000024	Compositionally_biased_region_of_peptide	EXONT:000007
MINK1_down	7434	19	17	4795697	4795807	74	EXONT:000074	Intrinsically_unstructured_polypeptide_region	EXONT:000007
MINK1_down	7434	19	17	4795697	4795807	161	EXONT:000161	O-phospho-L-serine	EXONT:000008
MINK1_down	7434	19	17	4795697	4795807	164	EXONT:000164	O4'-phospho-L-tyrosine	EXONT:000008
NBEAL2_down	14663	11	3	47033965	47034045	74	EXONT:000074	Intrinsically_unstructured_polypeptide_region	EXONT:000007
NEDD4L_down	208	18	18	56002710	56002769	74	EXONT:000074	Intrinsically_unstructured_polypeptide_region	EXONT:000007
NEDD4L_down	208	18	18	56002710	56002769	161	EXONT:000161	O-phospho-L-serine	EXONT:000008
NEDD4L_down	208	18	18	56002710	56002769	162	EXONT:000162	O-phospho-L-threonine	EXONT:000008
NHSL1_down	3673	6	6	138763120	138763251	64	EXONT:000064	Nuclear_localization_signal	EXONT:000006
NHSL1_down	3673	6	6	138763120	138763251	74	EXONT:000074	Intrinsically_unstructured_polypeptide_region	EXONT:000007
NHSL1_down	3673	6	6	138763120	138763251	161	EXONT:000161	O-phospho-L-serine	EXONT:000008
NHSL1_down	3673	6	6	138763120	138763251	162	EXONT:000162	O-phospho-L-threonine	EXONT:000008
NHSL1_down	3673	6	6	138763120	138763251	164	EXONT:000164	O4'-phospho-L-tyrosine	EXONT:000008
NUMB_down	4223	11	14	73745989	73746132	74	EXONT:000074	Intrinsically_unstructured_polypeptide_region	EXONT:000007
PBRM1_down	10102	32	3	52588740	52588895	1885	EXONT:001885	Protein binding	EXONT:000005
PBRM1_down	10102	32	3	52588740	52588895	24	EXONT:000024	Compositionally_biased_region_of_peptide	EXONT:000007
PBRM1_down	10102	32	3	52588740	52588895	74	EXONT:000074	Intrinsically_unstructured_polypeptide_region	EXONT:000007
PBRM1_down	10102	32	3	52588740	52588895	5464	EXONT:005464	High mobility group box domain	EXONT:000011
PCYT2_down	6052	8	17	79865080	79865133	74	EXONT:000074	Intrinsically_unstructured_polypeptide_region	EXONT:000007
PDGFA_down	3997	6	7	540081	540136	64	EXONT:000064	Nuclear_localization_signal	EXONT:000006
RAI14_down	12504	15	5	34813679	34813765	64	EXONT:000064	Nuclear_localization_signal	EXONT:000006
RAI14_down	12504	15	5	34813679	34813765	74	EXONT:000074	Intrinsically_unstructured_polypeptide_region	EXONT:000007
RAI14_down	12504	15	5	34813679	34813765	161	EXONT:000161	O-phospho-L-serine	EXONT:000008
RAI14_down	12504	15	5	34813679	34813765	162	EXONT:000162	O-phospho-L-threonine	EXONT:000008
RAI14_down	12504	15	5	34813679	34813765	797	EXONT:000797	Ubiquitinylated lysine	EXONT:000008
RALGPS2_down	11821	15	1	178861365	178861442	161	EXONT:000161	O-phospho-L-serine	EXONT:000008
RALGPS2_down	11821	15	1	178861365	178861442	164	EXONT:000164	O4'-phospho-L-tyrosine	EXONT:000008
ROBO1_down	10882	20	3	78696779	78696805	1885	EXONT:001885	Protein binding	EXONT:000005
ROBO1_down	10882	20	3	78696779	78696805	161	EXONT:000161	O-phospho-L-serine	EXONT:000008
ROBO1_down	10882	20	3	78696779	78696805	162	EXONT:000162	O-phospho-L-threonine	EXONT:000008
SLK_down	15979	15	10	105770574	105770666	64	EXONT:000064	Nuclear_localization_signal	EXONT:000006
SLK_down	15979	15	10	105770574	105770666	35	EXONT:000035	Coiled_coil	EXONT:000007
SLK_down	15979	15	10	105770574	105770666	74	EXONT:000074	Intrinsically_unstructured_polypeptide_region	EXONT:000007
SPTAN1_down	7024	24	9	131355262	131355321	1885	EXONT:001885	Protein binding	EXONT:000005
SPTAN1_down	7024	24	9	131355262	131355321	27	EXONT:000027	Polypeptide_repeat	EXONT:000007
SPTAN1_down	7024	24	9	131355262	131355321	8149	EXONT:008149	Spectrin/alpha-actinin	EXONT:000007
SPTAN1_down	7024	24	9	131355262	131355321	161	EXONT:000161	O-phospho-L-serine	EXONT:000008
SPTAN1_down	7024	24	9	131355262	131355321	162	EXONT:000162	O-phospho-L-threonine	EXONT:000008
SPTAN1_down	7024	24	9	131355262	131355321	797	EXONT:000797	Ubiquitinylated lysine	EXONT:000008
SPTAN1_down	7024	24	9	131355262	131355321	8149	EXONT:008149	Spectrin/alpha-actinin	EXONT:000011
STX2_down	19357	10	12	131280585	131280665	64	EXONT:000064	Nuclear_localization_signal	EXONT:000006
STX2_down	19357	10	12	131280585	131280665	71	EXONT:000071	Transmembrane_helix	EXONT:000006
STX2_down	19357	10	12	131280585	131280665	71	EXONT:000071	Transmembrane_helix	EXONT:000007
TCF7L2_down	18173	4	10	114724315	114724383	1885	EXONT:001885	Protein binding	EXONT:000005
TCF7L2_down	18173	4	10	114724315	114724383	6740	EXONT:006740	CTNNB1 binding, N-teminal	EXONT:000011
TPM1_down	12892	8	15	63353397	63353472	74	EXONT:000074	Intrinsically_unstructured_polypeptide_region	EXONT:000007
TPM1_down	12892	8	15	63353397	63353472	180	EXONT:000180	N-acetylated L-lysine	EXONT:000008
TPM1_down	12892	8	15	63353397	63353472	192	EXONT:000192	N6-acetyl-L-lysine	EXONT:000008
TSC2_down	5008	27	16	2127599	2127727	1885	EXONT:001885	Protein binding	EXONT:000005
TSC2_down	5008	27	16	2127599	2127727	74	EXONT:000074	Intrinsically_unstructured_polypeptide_region	EXONT:000007
TSC2_down	5008	27	16	2127599	2127727	161	EXONT:000161	O-phospho-L-serine	EXONT:000008
USO1_down	2170	12	4	76716489	76716509	4828	EXONT:004828	Vesicle tethering protein Uso1/P115-like , head domain	EXONT:000011
YAP1_down	7634	7	11	102080248	102080295	1885	EXONT:001885	Protein binding	EXONT:000005
YAP1_down	7634	7	11	102080248	102080295	35	EXONT:000035	Coiled_coil	EXONT:000007
YAP1_down	7634	7	11	102080248	102080295	74	EXONT:000074	Intrinsically_unstructured_polypeptide_region	EXONT:000007
YAP1_down	7634	7	11	102080248	102080295	161	EXONT:000161	O-phospho-L-serine	EXONT:000008
ABI1_up	7967	10	10	27044584	27044670	1885	EXONT:001885	Protein binding	EXONT:000005
ABI1_up	7967	10	10	27044584	27044670	24	EXONT:000024	Compositionally_biased_region_of_peptide	EXONT:000007
ABI1_up	7967	10	10	27044584	27044670	74	EXONT:000074	Intrinsically_unstructured_polypeptide_region	EXONT:000007
ABI1_up	7967	10	10	27044584	27044670	161	EXONT:000161	O-phospho-L-serine	EXONT:000008
ARHGAP17_up	14603	17	16	24950686	24950918	24	EXONT:000024	Compositionally_biased_region_of_peptide	EXONT:000007
ARHGAP17_up	14603	17	16	24950686	24950918	161	EXONT:000161	O-phospho-L-serine	EXONT:000008
CAST_up	9267	8	5	96062498	96062563	64	EXONT:000064	Nuclear_localization_signal	EXONT:000006
CD46_up	13169	13	1	207963598	207963649	64	EXONT:000064	Nuclear_localization_signal	EXONT:000006
CD46_up	13169	13	1	207963598	207963649	164	EXONT:000164	O4'-phospho-L-tyrosine	EXONT:000008
CLSTN1_up	8124	3	1	9816539	9816568	3147	EXONT:003147	Cadherin	EXONT:000005
CLSTN1_up	8124	3	1	9816539	9816568	3148	EXONT:003148	Cadherin-like	EXONT:000005
CLSTN1_up	8124	11	1	9797556	9797612	992	EXONT:000992	N4-(N-acetylamino)glucosyl-L-asparagine	EXONT:000008
CLSTN1_up	8124	11	1	9797556	9797612	2431	EXONT:002431	Concanavalin A-like lectin/glucanase, subgroup	EXONT:000011
CLSTN1_up	8124	11	1	9797556	9797612	5423	EXONT:005423	Concanavalin A-like lectin/glucanases superfamily	EXONT:000011
EXOC7_up	13317	7	17	74087224	74087316	1885	EXONT:001885	Protein binding	EXONT:000005
EXOC7_up	13317	7	17	74087224	74087316	74	EXONT:000074	Intrinsically_unstructured_polypeptide_region	EXONT:000007
EXOC7_up	13317	7	17	74087224	74087316	162	EXONT:000162	O-phospho-L-threonine	EXONT:000008
FGFR1OP2_up	9376	5	12	27113448	27113561	35	EXONT:000035	Coiled_coil	EXONT:000007
FGFR1OP2_up	9376	5	12	27113448	27113561	74	EXONT:000074	Intrinsically_unstructured_polypeptide_region	EXONT:000007
KIAA0182_up	16604	3	16	85667520	85667738	74	EXONT:000074	Intrinsically_unstructured_polypeptide_region	EXONT:000007
KIAA0182_up	16604	3	16	85667520	85667738	161	EXONT:000161	O-phospho-L-serine	EXONT:000008
KIAA0182_up	16604	3	16	85667520	85667738	9443	EXONT:009443	Genetic suppressor element-like	EXONT:000011
KIF13A_up	16048	27	6	17790103	17790141	74	EXONT:000074	Intrinsically_unstructured_polypeptide_region	EXONT:000007
KIF13A_up	16048	27	6	17790103	17790141	9435	EXONT:009435	Kinesin-like	EXONT:000011
LAS1L_up	3412	9	X	64744444	64744494	74	EXONT:000074	Intrinsically_unstructured_polypeptide_region	EXONT:000007
LAS1L_up	3412	9	X	64744444	64744494	161	EXONT:000161	O-phospho-L-serine	EXONT:000008
LAS1L_up	3412	9	X	64744444	64744494	797	EXONT:000797	Ubiquitinylated lysine	EXONT:000008
LRRFIP2_up	12601	20	3	37132958	37133029	1885	EXONT:001885	Protein binding	EXONT:000005
LRRFIP2_up	12601	20	3	37132958	37133029	35	EXONT:000035	Coiled_coil	EXONT:000007
LRRFIP2_up	12601	20	3	37132958	37133029	164	EXONT:000164	O4'-phospho-L-tyrosine	EXONT:000008
LSM14B_up	17824	8	20	60705275	60705352	64	EXONT:000064	Nuclear_localization_signal	EXONT:000006
LSM14B_up	17824	8	20	60705275	60705352	74	EXONT:000074	Intrinsically_unstructured_polypeptide_region	EXONT:000007
LSM14B_up	17824	8	20	60705275	60705352	161	EXONT:000161	O-phospho-L-serine	EXONT:000008
MADD_up	11102	17	11	47310519	47310578	74	EXONT:000074	Intrinsically_unstructured_polypeptide_region	EXONT:000007
MPRIP_up	12618	24	17	17083921	17083953	1885	EXONT:001885	Protein binding	EXONT:000005
MPRIP_up	12618	24	17	17083921	17083953	4898	EXONT:004898	Identical protein binding	EXONT:000005
MPRIP_up	12618	24	17	17083921	17083953	161	EXONT:000161	O-phospho-L-serine	EXONT:000008
MYOF_up	4015	18	10	95152674	95152712	1886	EXONT:001886	C2 domain	EXONT:000005
NFYA_up	8396	4	6	41048550	41048636	24	EXONT:000024	Compositionally_biased_region_of_peptide	EXONT:000007
NUMA1_up	19329	20	11	71723447	71723488	67	EXONT:000067	Nuclear_export_signal	EXONT:000006
NUMA1_up	19329	20	11	71723447	71723488	35	EXONT:000035	Coiled_coil	EXONT:000007
PLEKHA1_up	13795	15	10	124187792	124187896	74	EXONT:000074	Intrinsically_unstructured_polypeptide_region	EXONT:000007
PLEKHA1_up	13795	15	10	124187792	124187896	161	EXONT:000161	O-phospho-L-serine	EXONT:000008
PLOD2_up	4705	14	3	145795649	145795711	74	EXONT:000074	Intrinsically_unstructured_polypeptide_region	EXONT:000007
PLOD2_up	4705	14	3	145795649	145795711	161	EXONT:000161	O-phospho-L-serine	EXONT:000008
PLOD2_up	4705	14	3	145795649	145795711	162	EXONT:000162	O-phospho-L-threonine	EXONT:000008
SEC31A_up	3691	20	4	83782784	83782861	74	EXONT:000074	Intrinsically_unstructured_polypeptide_region	EXONT:000007
SEC31A_up	3691	20	4	83782784	83782861	161	EXONT:000161	O-phospho-L-serine	EXONT:000008
SLMAP_up	16337	24	3	57911572	57911655	71	EXONT:000071	Transmembrane_helix	EXONT:000006
SLMAP_up	16337	24	3	57911572	57911655	71	EXONT:000071	Transmembrane_helix	EXONT:000007
SNX14_up	11183	19	6	86248556	86248582	161	EXONT:000161	O-phospho-L-serine	EXONT:000008
ST7_up	16384	15	7	116774178	116774246	6226	EXONT:006226	Tetratricopeptide-like helical	EXONT:000005
SULF2_up	8804	20	20	46288143	46288196	797	EXONT:000797	Ubiquitinylated lysine	EXONT:000008
TBC1D23_up	3915	15	3	100030677	100030721	1885	EXONT:001885	Protein binding	EXONT:000005
TBC1D23_up	3915	15	3	100030677	100030721	162	EXONT:000162	O-phospho-L-threonine	EXONT:000008
USP8_up	2727	13	15	50776472	50776558	74	EXONT:000074	Intrinsically_unstructured_polypeptide_region	EXONT:000007
USP8_up	2727	13	15	50776472	50776558	161	EXONT:000161	O-phospho-L-serine	EXONT:000008
USP8_up	2727	13	15	50776472	50776558	162	EXONT:000162	O-phospho-L-threonine	EXONT:000008
WDFY3_up	4637	46	4	85648014	85648064	1885	EXONT:001885	Protein binding	EXONT:000005
WDFY3_up	4637	46	4	85648014	85648064	74	EXONT:000074	Intrinsically_unstructured_polypeptide_region	EXONT:000007
