# Supplementary material for: Identification of protein features encoded by alternative exons using Exon Ontology
Source: Genome Res. 2017 Jun;27(6):1087–97. doi: 10.1101/gr.212696.116 (PMC5453322; doi:10.1101/gr.212696.116)
Supplement: Supplemental Material [file supp_gr.212696.116_Supplemental_Data_S1.zip › testfiles/test81exons_features.tsv.ref]

EXONT id	EXONT full id	EXONT name	Categories	User sequence count	User sequences	Children	Score	Z-score	P-value	FDR
1886	EXONT:001886	C2 domain	EXONT:000005	2	10;18;4015;95152674;95152712;MYOF_up,158545472;158545534;16;5784;7;ESYT2_down		0.0305749638509001
340	EXONT:000340	N6-glycyl-L-lysine	EXONT:000008	4	12504;15;34813679;34813765;5;RAI14_down,131355262;131355321;24;7024;9;SPTAN1_down,20;20;46288143;46288196;8804;SULF2_up,3412;64744444;64744494;9;LAS1L_up;X	EXONT:000797	0.715071507150715	NA	NA	NA
315	EXONT:000315	Crosslinked residues with loss of water	EXONT:000008	4	12504;15;34813679;34813765;5;RAI14_down,131355262;131355321;24;7024;9;SPTAN1_down,20;20;46288143;46288196;8804;SULF2_up,3412;64744444;64744494;9;LAS1L_up;X	EXONT:000340	0.715071507150715	NA	NA	NA
7959	EXONT:007959	Filamin/ABP280 repeat-like	EXONT:000011,EXONT:000007	1	16583;3;33;58127585;58127656;FLNB_down		0.0307496027380516
134	EXONT:000134	Modified L-lysine residue	EXONT:000008	6	12504;15;34813679;34813765;5;RAI14_down,12892;15;63353397;63353472;8;TPM1_down,131355262;131355321;24;7024;9;SPTAN1_down,13181;196802708;196802741;24;3;DLG1_down,20;20;46288143;46288196;8804;SULF2_up,3412;64744444;64744494;9;LAS1L_up;X	EXONT:000180,EXONT:000193	1.37513751375137	-0.76628038208554	1	1
168	EXONT:000168	Acetylated residue	EXONT:000008	2	12892;15;63353397;63353472;8;TPM1_down,13181;196802708;196802741;24;3;DLG1_down	EXONT:000169	0.66006600660066	NA	NA	NA
11	EXONT:000011	Unclassified	EXONT:000011	11	10102;3;32;52588740;52588895;PBRM1_down,10615;12;38280543;38280693;8;FGFR1_down,10;114724315;114724383;18173;4;TCF7L2_down,10;7848937;7848943;9;9500;ATP5C1_down,11;129993507;129993674;16889;8;APLP2_down,12;2170;4;76716489;76716509;USO1_down,131355262;131355321;24;7024;9;SPTAN1_down,16048;17790103;17790141;27;6;KIF13A_up,16583;3;33;58127585;58127656;FLNB_down,16;16604;3;85667520;85667738;KIAA0182_…	EXONT:002181,EXONT:002431,EXONT:002625,EXONT:003679,EXONT:004828,EXONT:005423,EXONT:005464,EXONT:006539,EXONT:006740,EXONT:007959,EXONT:008149,EXONT:009139,EXONT:009435,EXONT:009443,EXONT:009998	0.641512221366416	-2.11266722079842	1	1
4828	EXONT:004828	Vesicle tethering protein Uso1/P115-like , head domain	EXONT:000011	1	12;2170;4;76716489;76716509;USO1_down		0.00395587503955875
79	EXONT:000079	Glycoconjugated residue	EXONT:000008	1	1;11;8124;9797556;9797612;CLSTN1_up	EXONT:000080	0.165016501650165	NA	NA	NA
935	EXONT:000935	Cysteinylation (disulfide with free L-cysteine)	EXONT:000008	1	11;129993507;129993674;16889;8;APLP2_down		0.495049504950495	NA	NA	NA
1885	EXONT:001885	Protein binding	EXONT:000005	19	100030677;100030721;15;3;3915;TBC1D23_up,10102;3;32;52588740;52588895;PBRM1_down,102080248;102080295;11;7;7634;YAP1_down,10615;12;38280543;38280693;8;FGFR1_down,10882;20;3;78696779;78696805;ROBO1_down,10;10;27044584;27044670;7967;ABI1_up,10;114724315;114724383;18173;4;TCF7L2_down,10;18;4015;95152674;95152712;MYOF_up,116774178;116774246;15;16384;7;ST7_up,11;4;56755054;56755098;9025;EXOC1_down,1260…	EXONT:001886,EXONT:002729,EXONT:002820,EXONT:004886,EXONT:004898,EXONT:006226	0.248631855638772	-1.82033466682072	1	1
64	EXONT:000064	Nuclear_localization_signal	EXONT:000006	9	10;105770574;105770666;15;15979;SLK_down,10;12;131280585;131280665;19357;STX2_down,12504;15;34813679;34813765;5;RAI14_down,138763120;138763251;3673;6;6;NHSL1_down,16048;17771345;17771449;39;6;KIF13A_down,17824;20;60705275;60705352;8;LSM14B_up,1;13;13169;207963598;207963649;CD46_up,3997;540081;540136;6;7;PDGFA_down,5;8;9267;96062498;96062563;CAST_up		3.38963601575577	1.71828580393977	0.042872	0.085744
176	EXONT:000176	Modified glycine residue	EXONT:000008	4	12504;15;34813679;34813765;5;RAI14_down,131355262;131355321;24;7024;9;SPTAN1_down,20;20;46288143;46288196;8804;SULF2_up,3412;64744444;64744494;9;LAS1L_up;X	EXONT:000340,EXONT:000797	0.715071507150715	NA	NA	NA
51	EXONT:000051	Beta_strand	EXONT:000007	1	16583;3;33;58127585;58127656;FLNB_down		0.0471475719000471	NA	NA	NA
80	EXONT:000080	Glycosylated residue	EXONT:000008	1	1;11;8124;9797556;9797612;CLSTN1_up	EXONT:000084,EXONT:000394	0.165016501650165	NA	NA	NA
2431	EXONT:002431	Concanavalin A-like lectin/glucanase, subgroup	EXONT:000011	1	1;11;8124;9797556;9797612;CLSTN1_up		0.0171328608270663
2729	EXONT:002729	Filamin/ABP280 repeat	EXONT:000005,EXONT:000007	1	16583;3;33;58127585;58127656;FLNB_down		0.00694806322737537
4886	EXONT:004886	Immunoglobulin-like domain	EXONT:000011,EXONT:000005	1	10615;12;38280543;38280693;8;FGFR1_down		0.0720945880995866
77	EXONT:000077	Modified L-serine residue	EXONT:000008	23	102080248;102080295;11;7;7634;YAP1_down,10882;20;3;78696779;78696805;ROBO1_down,10;10;27044584;27044670;7967;ABI1_up,10;124187792;124187896;13795;15;PLEKHA1_up,10;152164493;152164546;3;6936;MBNL1_down,11183;19;6;86248556;86248582;SNX14_up,12504;15;34813679;34813765;5;RAI14_down,12618;17;17083921;17083953;24;MPRIP_up,12;14627;6;91254271;91254351;MAP3K7_down,131355262;131355321;24;7024;9;SPTAN1_dow…	EXONT:000161	6.54565456545654	2.08133029997953	0.018702	0.049872
162	EXONT:000162	O-phospho-L-threonine	EXONT:000008	12	100030677;100030721;15;3;3915;TBC1D23_up,10882;20;3;78696779;78696805;ROBO1_down,10;152164493;152164546;3;6936;MBNL1_down,11;4;56755054;56755098;9025;EXOC1_down,12504;15;34813679;34813765;5;RAI14_down,12;14627;6;91254271;91254351;MAP3K7_down,131355262;131355321;24;7024;9;SPTAN1_down,13317;17;7;74087224;74087316;EXOC7_up,138763120;138763251;3673;6;6;NHSL1_down,13;15;2727;50776472;50776558;USP8_up,…		2.80528052805281	2.09117432735765	0.018256	0.049872
1896	EXONT:001896	Endopeptidase regulator activity	EXONT:000002	1	11;129993507;129993674;16889;8;APLP2_down	EXONT:001890	1.12544587792113
9998	EXONT:009998	ATPase, F1 complex, gamma subunit domain	EXONT:000011	1	10;7848937;7848943;9;9500;ATP5C1_down		0.000202226104963438
797	EXONT:000797	Ubiquitinylated lysine	EXONT:000008	4	12504;15;34813679;34813765;5;RAI14_down,131355262;131355321;24;7024;9;SPTAN1_down,20;20;46288143;46288196;8804;SULF2_up,3412;64744444;64744494;9;LAS1L_up;X		0.715071507150715	NA	NA	NA
5	EXONT:000005	Binding	EXONT:000005	20	100030677;100030721;15;3;3915;TBC1D23_up,10102;3;32;52588740;52588895;PBRM1_down,102080248;102080295;11;7;7634;YAP1_down,10615;12;38280543;38280693;8;FGFR1_down,10882;20;3;78696779;78696805;ROBO1_down,10;10;27044584;27044670;7967;ABI1_up,10;114724315;114724383;18173;4;TCF7L2_down,10;18;4015;95152674;95152712;MYOF_up,116774178;116774246;15;16384;7;ST7_up,11;4;56755054;56755098;9025;EXOC1_down,1260…	EXONT:001885,EXONT:001937	0.27482660109757	-3.22998201090924	1	1
292	EXONT:000292	Thiolated residue	EXONT:000008	1	11;129993507;129993674;16889;8;APLP2_down	EXONT:000294	0.495049504950495	NA	NA	NA
752	EXONT:000752	N-acetylaminoglucosylated	EXONT:000008	1	1;11;8124;9797556;9797612;CLSTN1_up	EXONT:000753	0.165016501650165	NA	NA	NA
24	EXONT:000024	Compositionally_biased_region_of_peptide	EXONT:000007	5	10102;3;32;52588740;52588895;PBRM1_down,10;10;27044584;27044670;7967;ABI1_up,14603;16;17;24950686;24950918;ARHGAP17_up,17;19;4795697;4795807;7434;MINK1_down,4;41048550;41048636;6;8396;NFYA_up		0.186986600674888	0.231339907035868	0.40853	0.409
25	EXONT:000025	Polypeptide_conserved_region	EXONT:000007	2	131355262;131355321;24;7024;9;SPTAN1_down,16583;3;33;58127585;58127656;FLNB_down	EXONT:000027	0.11911843559341	NA	NA	NA
84	EXONT:000084	N-glycosylated residue	EXONT:000008	1	1;11;8124;9797556;9797612;CLSTN1_up	EXONT:000382	0.165016501650165	NA	NA	NA
154	EXONT:000154	O-phosphorylated residue	EXONT:000008	28	100030677;100030721;15;3;3915;TBC1D23_up,102080248;102080295;11;7;7634;YAP1_down,10882;20;3;78696779;78696805;ROBO1_down,10;10;27044584;27044670;7967;ABI1_up,10;124187792;124187896;13795;15;PLEKHA1_up,10;152164493;152164546;3;6936;MBNL1_down,11183;19;6;86248556;86248582;SNX14_up,11;4;56755054;56755098;9025;EXOC1_down,12504;15;34813679;34813765;5;RAI14_down,12601;20;3;37132958;37133029;LRRFIP2_up,…	EXONT:000161,EXONT:000162,EXONT:000164	10.5060506050605	2.12103049508558	0.016960	0.049872
1980	EXONT:001980	Serine hydrolase activity	EXONT:000002	1	11;129993507;129993674;16889;8;APLP2_down	EXONT:001981	1.12544587792113
3679	EXONT:003679	Immunoglobulin subtype 2	EXONT:000011	1	10615;12;38280543;38280693;8;FGFR1_down		0.0710197602038685
152	EXONT:000152	Phosphorus containing modified residue	EXONT:000008	28	100030677;100030721;15;3;3915;TBC1D23_up,102080248;102080295;11;7;7634;YAP1_down,10882;20;3;78696779;78696805;ROBO1_down,10;10;27044584;27044670;7967;ABI1_up,10;124187792;124187896;13795;15;PLEKHA1_up,10;152164493;152164546;3;6936;MBNL1_down,11183;19;6;86248556;86248582;SNX14_up,11;4;56755054;56755098;9025;EXOC1_down,12504;15;34813679;34813765;5;RAI14_down,12601;20;3;37132958;37133029;LRRFIP2_up,…	EXONT:000153	10.5060506050605	2.12103049508558	0.016960	0.049872
35	EXONT:000035	Coiled_coil	EXONT:000007	6	102080248;102080295;11;7;7634;YAP1_down,10;105770574;105770666;15;15979;SLK_down,11;19329;20;71723447;71723488;NUMA1_up,12601;20;3;37132958;37133029;LRRFIP2_up,12;27113448;27113561;5;9376;FGFR1OP2_up,16048;17771345;17771449;39;6;KIF13A_down		0.168160914355849	0.962250087620097	0.16796	0.244305454545455
4898	EXONT:004898	Identical protein binding	EXONT:000005	1	12618;17;17083921;17083953;24;MPRIP_up		0.00253871541000254
2625	EXONT:002625	Immunoglobulin-like fold	EXONT:000011	1	10615;12;38280543;38280693;8;FGFR1_down	EXONT:004886	0.149652343875164
153	EXONT:000153	Phosphorylated residue	EXONT:000008	28	100030677;100030721;15;3;3915;TBC1D23_up,102080248;102080295;11;7;7634;YAP1_down,10882;20;3;78696779;78696805;ROBO1_down,10;10;27044584;27044670;7967;ABI1_up,10;124187792;124187896;13795;15;PLEKHA1_up,10;152164493;152164546;3;6936;MBNL1_down,11183;19;6;86248556;86248582;SNX14_up,11;4;56755054;56755098;9025;EXOC1_down,12504;15;34813679;34813765;5;RAI14_down,12601;20;3;37132958;37133029;LRRFIP2_up,…	EXONT:000154	10.5060506050605	2.12103049508558	0.016960	0.049872
2074	EXONT:002074	Serine-type endopeptidase activity	EXONT:000002	1	11;129993507;129993674;16889;8;APLP2_down	EXONT:002502	1.12544587792113
9443	EXONT:009443	Genetic suppressor element-like	EXONT:000011	1	16;16604;3;85667520;85667738;KIAA0182_up		0.00791745841250792
8	EXONT:000008	PTM	EXONT:000008	33	100030677;100030721;15;3;3915;TBC1D23_up,102080248;102080295;11;7;7634;YAP1_down,10882;20;3;78696779;78696805;ROBO1_down,10;10;27044584;27044670;7967;ABI1_up,10;124187792;124187896;13795;15;PLEKHA1_up,10;152164493;152164546;3;6936;MBNL1_down,11183;19;6;86248556;86248582;SNX14_up,11;129993507;129993674;16889;8;APLP2_down,11;4;56755054;56755098;9025;EXOC1_down,12504;15;34813679;34813765;5;RAI14_dow…	EXONT:000077,EXONT:000079,EXONT:000082,EXONT:000112,EXONT:000118,EXONT:000122,EXONT:000123,EXONT:000134,EXONT:000152,EXONT:000163,EXONT:000176,EXONT:000291	13.036303630363	1.06995163413348	0.14232	0.244305454545455
180	EXONT:000180	N-acetylated L-lysine	EXONT:000008	2	12892;15;63353397;63353472;8;TPM1_down,13181;196802708;196802741;24;3;DLG1_down	EXONT:000192	0.66006600660066	NA	NA	NA
2820	EXONT:002820	Src homology-3 domain	EXONT:000005	1	13181;196802708;196802741;24;3;DLG1_down		0.00286985220261157
1	EXONT:000001	ROOT		60	100030677;100030721;15;3;3915;TBC1D23_up,10102;3;32;52588740;52588895;PBRM1_down,102080248;102080295;11;7;7634;YAP1_down,10615;12;38280543;38280693;8;FGFR1_down,10882;20;3;78696779;78696805;ROBO1_down,10;105770574;105770666;15;15979;SLK_down,10;10;27044584;27044670;7967;ABI1_up,10;111892063;111892158;16;17130;ADD3_down,10;114724315;114724383;18173;4;TCF7L2_down,10;124187792;124187896;13795;15;PLE…	EXONT:000002,EXONT:000005,EXONT:000006,EXONT:000007,EXONT:000008,EXONT:000011	22.1756591809465	-0.690066701324187	1	1
3148	EXONT:003148	Cadherin-like	EXONT:000005	1	1;3;8124;9816539;9816568;CLSTN1_up	EXONT:003147	0.0261947454587978
6226	EXONT:006226	Tetratricopeptide-like helical	EXONT:000005	1	116774178;116774246;15;16384;7;ST7_up		0.0167937147697071
32	EXONT:000032	Intramembrane_polypeptide_region	EXONT:000006,EXONT:000007	3	10;12;131280585;131280665;19357;STX2_down,13372;15;63620297;63620329;9;CA12_down,16337;24;3;57911572;57911655;SLMAP_up	EXONT:000033	0.505526743150505	NA	NA	NA
82	EXONT:000082	Modified L-threonine residue	EXONT:000008	12	100030677;100030721;15;3;3915;TBC1D23_up,10882;20;3;78696779;78696805;ROBO1_down,10;152164493;152164546;3;6936;MBNL1_down,11;4;56755054;56755098;9025;EXOC1_down,12504;15;34813679;34813765;5;RAI14_down,12;14627;6;91254271;91254351;MAP3K7_down,131355262;131355321;24;7024;9;SPTAN1_down,13317;17;7;74087224;74087316;EXOC7_up,138763120;138763251;3673;6;6;NHSL1_down,13;15;2727;50776472;50776558;USP8_up,…	EXONT:000162	2.80528052805281	1.93694176753961	0.026376	0.060288
112	EXONT:000112	Acylated residue	EXONT:000008	6	12504;15;34813679;34813765;5;RAI14_down,12892;15;63353397;63353472;8;TPM1_down,131355262;131355321;24;7024;9;SPTAN1_down,13181;196802708;196802741;24;3;DLG1_down,20;20;46288143;46288196;8804;SULF2_up,3412;64744444;64744494;9;LAS1L_up;X	EXONT:000115,EXONT:000168	1.37513751375137	-0.786593382498344	1	1
2502	EXONT:002502	Serine-type endopeptidase inhibitor activity	EXONT:000002	1	11;129993507;129993674;16889;8;APLP2_down	EXONT:003180	1.12544587792113
1897	EXONT:001897	Peptidase activity, acting on L-amino acid peptides	EXONT:000002	1	11;129993507;129993674;16889;8;APLP2_down	EXONT:001899,EXONT:001981	1.12544587792113
3180	EXONT:003180	Proteinase inhibitor I2, Kunitz metazoa	EXONT:000002	1	11;129993507;129993674;16889;8;APLP2_down		1.12544587792113
193	EXONT:000193	N6-acylated L-lysine	EXONT:000008	6	12504;15;34813679;34813765;5;RAI14_down,12892;15;63353397;63353472;8;TPM1_down,131355262;131355321;24;7024;9;SPTAN1_down,13181;196802708;196802741;24;3;DLG1_down,20;20;46288143;46288196;8804;SULF2_up,3412;64744444;64744494;9;LAS1L_up;X	EXONT:000192,EXONT:000340,EXONT:000797	1.04510451045105	-0.808444777596567	1	1
1888	EXONT:001888	Enzyme inhibitor activity	EXONT:000002	1	11;129993507;129993674;16889;8;APLP2_down	EXONT:001889	1.12544587792113
1893	EXONT:001893	Hydrolase activity	EXONT:000002	1	11;129993507;129993674;16889;8;APLP2_down	EXONT:001894,EXONT:001980	1.12544587792113	NA	NA	NA
27	EXONT:000027	Polypeptide_repeat	EXONT:000007	2	131355262;131355321;24;7024;9;SPTAN1_down,16583;3;33;58127585;58127656;FLNB_down	EXONT:002729,EXONT:007959,EXONT:008149	0.11911843559341	NA	NA	NA
1937	EXONT:001937	Ion binding	EXONT:000005	1	1;3;8124;9816539;9816568;CLSTN1_up	EXONT:001938	0.0261947454587978	NA	NA	NA
291	EXONT:000291	Sulfur containing modified residue	EXONT:000008	1	11;129993507;129993674;16889;8;APLP2_down	EXONT:000292	0.495049504950495	NA	NA	NA
71	EXONT:000071	Transmembrane_helix	EXONT:000006,EXONT:000007	3	10;12;131280585;131280665;19357;STX2_down,13372;15;63620297;63620329;9;CA12_down,16337;24;3;57911572;57911655;SLMAP_up		0.505526743150505	NA	NA	NA
1981	EXONT:001981	Serine-type peptidase activity	EXONT:000002	1	11;129993507;129993674;16889;8;APLP2_down	EXONT:002074	1.12544587792113
119	EXONT:000119	Multisulfide crosslinked residues	EXONT:000008	1	11;129993507;129993674;16889;8;APLP2_down	EXONT:000120	0.495049504950495	NA	NA	NA
123	EXONT:000123	Modified L-asparagine residue	EXONT:000008	1	1;11;8124;9797556;9797612;CLSTN1_up	EXONT:000382	0.165016501650165	NA	NA	NA
115	EXONT:000115	N-acylated residue	EXONT:000008	6	12504;15;34813679;34813765;5;RAI14_down,12892;15;63353397;63353472;8;TPM1_down,131355262;131355321;24;7024;9;SPTAN1_down,13181;196802708;196802741;24;3;DLG1_down,20;20;46288143;46288196;8804;SULF2_up,3412;64744444;64744494;9;LAS1L_up;X	EXONT:000169,EXONT:000193	1.37513751375137	-0.759268681027142	1	1
1938	EXONT:001938	Cation binding	EXONT:000005	1	1;3;8124;9816539;9816568;CLSTN1_up	EXONT:001939	0.0261947454587978	NA	NA	NA
2181	EXONT:002181	Immunoglobulin E-set	EXONT:000011	1	16583;3;33;58127585;58127656;FLNB_down		0.00569022419483328
992	EXONT:000992	N4-(N-acetylamino)glucosyl-L-asparagine	EXONT:000008	1	1;11;8124;9797556;9797612;CLSTN1_up		0.165016501650165	NA	NA	NA
2101	EXONT:002101	Calcium ion binding	EXONT:000005	1	1;3;8124;9816539;9816568;CLSTN1_up	EXONT:003147,EXONT:003148	0.0261947454587978
6539	EXONT:006539	Immunoglobulin I-set	EXONT:000011	1	10615;12;38280543;38280693;8;FGFR1_down		0.0764286955011291
74	EXONT:000074	Intrinsically_unstructured_polypeptide_region	EXONT:000007	31	10102;3;32;52588740;52588895;PBRM1_down,102080248;102080295;11;7;7634;YAP1_down,10;105770574;105770666;15;15979;SLK_down,10;10;27044584;27044670;7967;ABI1_up,10;111892063;111892158;16;17130;ADD3_down,10;124187792;124187896;13795;15;PLEKHA1_up,11;11102;17;47310519;47310578;MADD_up,11;14663;3;47033965;47034045;NBEAL2_down,11;14;4223;73745989;73746132;NUMB_down,11;4;56755054;56755098;9025;EXOC1_down…		2.57797727657214	0.714352561793948	0.23750	0.316666666666667
163	EXONT:000163	Modified L-tyrosine residue	EXONT:000008	7	12601;20;3;37132958;37133029;LRRFIP2_up,12;14627;6;91254271;91254351;MAP3K7_down,138763120;138763251;3673;6;6;NHSL1_down,17;19;4795697;4795807;7434;MINK1_down,1;11821;15;178861365;178861442;RALGPS2_down,1;12;12829;225692693;225692755;ENAH_down,1;13;13169;207963598;207963649;CD46_up	EXONT:000164	1.15511551155116	0.23011737310208	0.40900	0.409
118	EXONT:000118	Crosslinked residues	EXONT:000008	5	11;129993507;129993674;16889;8;APLP2_down,12504;15;34813679;34813765;5;RAI14_down,131355262;131355321;24;7024;9;SPTAN1_down,20;20;46288143;46288196;8804;SULF2_up,3412;64744444;64744494;9;LAS1L_up;X	EXONT:000119,EXONT:000315,EXONT:000339	1.21012101210121	-0.59625058203955	1	1
753	EXONT:000753	N-acetylaminoglucosylated residue	EXONT:000008	1	1;11;8124;9797556;9797612;CLSTN1_up	EXONT:000992	0.165016501650165	NA	NA	NA
9435	EXONT:009435	Kinesin-like	EXONT:000011	1	16048;17790103;17790141;27;6;KIF13A_up		0.0183351668500183
6	EXONT:000006	Localization	EXONT:000006	12	10;105770574;105770666;15;15979;SLK_down,10;12;131280585;131280665;19357;STX2_down,11;19329;20;71723447;71723488;NUMA1_up,12504;15;34813679;34813765;5;RAI14_down,13372;15;63620297;63620329;9;CA12_down,138763120;138763251;3673;6;6;NHSL1_down,16048;17771345;17771449;39;6;KIF13A_down,16337;24;3;57911572;57911655;SLMAP_up,17824;20;60705275;60705352;8;LSM14B_up,1;13;13169;207963598;207963649;CD46_up,3…	EXONT:000028,EXONT:000064,EXONT:000067	3.99829807243763	0.361134600672959	0.35900	0.409
121	EXONT:000121	L-cystine (cross-link)	EXONT:000008	1	11;129993507;129993674;16889;8;APLP2_down		0.495049504950495	NA	NA	NA
21	EXONT:000021	Polypeptide_secondary_structure	EXONT:000007	5	10;12;131280585;131280665;19357;STX2_down,12;14627;6;91254271;91254351;MAP3K7_down,13372;15;63620297;63620329;9;CA12_down,16337;24;3;57911572;57911655;SLMAP_up,16583;3;33;58127585;58127656;FLNB_down	EXONT:000037,EXONT:000051	0.679186966315679	-3.69201236195879	1	1
382	EXONT:000382	N4-glycosyl-L-asparagine	EXONT:000008	1	1;11;8124;9797556;9797612;CLSTN1_up	EXONT:000991	0.165016501650165	NA	NA	NA
397	EXONT:000397	N-acetylaminohexosylated residue	EXONT:000008	1	1;11;8124;9797556;9797612;CLSTN1_up	EXONT:000753,EXONT:000991	0.165016501650165	NA	NA	NA
7	EXONT:000007	Structure	EXONT:000007	40	10102;3;32;52588740;52588895;PBRM1_down,102080248;102080295;11;7;7634;YAP1_down,10;105770574;105770666;15;15979;SLK_down,10;10;27044584;27044670;7967;ABI1_up,10;111892063;111892158;16;17130;ADD3_down,10;124187792;124187896;13795;15;PLEKHA1_up,10;12;131280585;131280665;19357;STX2_down,11;11102;17;47310519;47310578;MADD_up,11;14663;3;47033965;47034045;NBEAL2_down,11;14;4223;73745989;73746132;NUMB_d…	EXONT:000021,EXONT:000024,EXONT:000025,EXONT:000028,EXONT:000032,EXONT:000034,EXONT:000074	3.73143019351197	-2.9799237392473	1	1
1899	EXONT:001899	Endopeptidase activity	EXONT:000002	1	11;129993507;129993674;16889;8;APLP2_down	EXONT:001890,EXONT:001896,EXONT:002074	1.12544587792113
6740	EXONT:006740	CTNNB1 binding, N-teminal	EXONT:000011	1	10;114724315;114724383;18173;4;TCF7L2_down		0.0146539750500147
67	EXONT:000067	Nuclear_export_signal	EXONT:000006	1	11;19329;20;71723447;71723488;NUMA1_up		0.103135313531353	NA	NA	NA
294	EXONT:000294	Disulfide conjugated residue	EXONT:000008	1	11;129993507;129993674;16889;8;APLP2_down	EXONT:000935	0.495049504950495	NA	NA	NA
394	EXONT:000394	N-acetylhexosaminylated	EXONT:000008	1	1;11;8124;9797556;9797612;CLSTN1_up	EXONT:000397,EXONT:000752	0.165016501650165	NA	NA	NA
33	EXONT:000033	Transmembrane_polypeptide_region	EXONT:000006,EXONT:000007	3	10;12;131280585;131280665;19357;STX2_down,13372;15;63620297;63620329;9;CA12_down,16337;24;3;57911572;57911655;SLMAP_up	EXONT:000071	0.505526743150505	NA	NA	NA
161	EXONT:000161	O-phospho-L-serine	EXONT:000008	23	102080248;102080295;11;7;7634;YAP1_down,10882;20;3;78696779;78696805;ROBO1_down,10;10;27044584;27044670;7967;ABI1_up,10;124187792;124187896;13795;15;PLEKHA1_up,10;152164493;152164546;3;6936;MBNL1_down,11183;19;6;86248556;86248582;SNX14_up,12504;15;34813679;34813765;5;RAI14_down,12618;17;17083921;17083953;24;MPRIP_up,12;14627;6;91254271;91254351;MAP3K7_down,131355262;131355321;24;7024;9;SPTAN1_dow…		6.54565456545654	2.1139506635359	0.017260	0.049872
192	EXONT:000192	N6-acetyl-L-lysine	EXONT:000008	2	12892;15;63353397;63353472;8;TPM1_down,13181;196802708;196802741;24;3;DLG1_down		0.33003300330033	NA	NA	NA
1894	EXONT:001894	Peptidase activity	EXONT:000002	1	11;129993507;129993674;16889;8;APLP2_down	EXONT:001889,EXONT:001895,EXONT:001897	1.12544587792113
339	EXONT:000339	Isopeptide crosslinked residues	EXONT:000008	4	12504;15;34813679;34813765;5;RAI14_down,131355262;131355321;24;7024;9;SPTAN1_down,20;20;46288143;46288196;8804;SULF2_up,3412;64744444;64744494;9;LAS1L_up;X	EXONT:000340	0.715071507150715	NA	NA	NA
991	EXONT:000991	N4-(N-acetylamino)hexosyl-L-asparagine	EXONT:000008	1	1;11;8124;9797556;9797612;CLSTN1_up	EXONT:000992	0.165016501650165	NA	NA	NA
1887	EXONT:001887	Enzyme regulator activity	EXONT:000002	1	11;129993507;129993674;16889;8;APLP2_down	EXONT:001888,EXONT:001895	1.12544587792113
5464	EXONT:005464	High mobility group box domain	EXONT:000011	1	10102;3;32;52588740;52588895;PBRM1_down		0.0494706629301033
1889	EXONT:001889	Peptidase inhibitor activity	EXONT:000002	1	11;129993507;129993674;16889;8;APLP2_down	EXONT:001890	1.12544587792113
28	EXONT:000028	Membrane_structure	EXONT:000006,EXONT:000007	3	10;12;131280585;131280665;19357;STX2_down,13372;15;63620297;63620329;9;CA12_down,16337;24;3;57911572;57911655;SLMAP_up	EXONT:000032	0.505526743150505	NA	NA	NA
37	EXONT:000037	Peptide_helix	EXONT:000007	4	10;12;131280585;131280665;19357;STX2_down,12;14627;6;91254271;91254351;MAP3K7_down,13372;15;63620297;63620329;9;CA12_down,16337;24;3;57911572;57911655;SLMAP_up	EXONT:000071	0.632039394415632	NA	NA	NA
169	EXONT:000169	N-acetylated residue	EXONT:000008	2	12892;15;63353397;63353472;8;TPM1_down,13181;196802708;196802741;24;3;DLG1_down	EXONT:000180	0.66006600660066	NA	NA	NA
164	EXONT:000164	O4'-phospho-L-tyrosine	EXONT:000008	7	12601;20;3;37132958;37133029;LRRFIP2_up,12;14627;6;91254271;91254351;MAP3K7_down,138763120;138763251;3673;6;6;NHSL1_down,17;19;4795697;4795807;7434;MINK1_down,1;11821;15;178861365;178861442;RALGPS2_down,1;12;12829;225692693;225692755;ENAH_down,1;13;13169;207963598;207963649;CD46_up		1.15511551155116	0.233156128603362	0.40782	0.409
1895	EXONT:001895	Peptidase regulator activity	EXONT:000002	1	11;129993507;129993674;16889;8;APLP2_down	EXONT:001889,EXONT:001896	1.12544587792113
120	EXONT:000120	Disulfide crosslinked residues	EXONT:000008	1	11;129993507;129993674;16889;8;APLP2_down	EXONT:000121	0.495049504950495	NA	NA	NA
122	EXONT:000122	Modified L-cysteine residue	EXONT:000008	1	11;129993507;129993674;16889;8;APLP2_down	EXONT:000119,EXONT:000935	0.99009900990099	NA	NA	NA
9139	EXONT:009139	Proteinase inhibitor I2, Kunitz, conserved site	EXONT:000011	1	11;129993507;129993674;16889;8;APLP2_down		0.165016501650165
5423	EXONT:005423	Concanavalin A-like lectin/glucanases superfamily	EXONT:000011	1	1;11;8124;9797556;9797612;CLSTN1_up		0.0144484494532403
1939	EXONT:001939	Metal ion binding	EXONT:000005	1	1;3;8124;9816539;9816568;CLSTN1_up	EXONT:002101	0.0261947454587978	NA	NA	NA
3147	EXONT:003147	Cadherin	EXONT:000005	1	1;3;8124;9816539;9816568;CLSTN1_up		0.0129934253267846
8149	EXONT:008149	Spectrin/alpha-actinin	EXONT:000011,EXONT:000007	1	131355262;131355321;24;7024;9;SPTAN1_down		0.0168384185357311
34	EXONT:000034	Polypeptide_structural_motif	EXONT:000007	6	102080248;102080295;11;7;7634;YAP1_down,10;105770574;105770666;15;15979;SLK_down,11;19329;20;71723447;71723488;NUMA1_up,12601;20;3;37132958;37133029;LRRFIP2_up,12;27113448;27113561;5;9376;FGFR1OP2_up,16048;17771345;17771449;39;6;KIF13A_down	EXONT:000035	0.168160914355849	0.962250087620097	0.16796	0.244305454545455
1890	EXONT:001890	Endopeptidase inhibitor activity	EXONT:000002	1	11;129993507;129993674;16889;8;APLP2_down	EXONT:002502	1.12544587792113
2	EXONT:000002	Catalytic activity	EXONT:000002	1	11;129993507;129993674;16889;8;APLP2_down	EXONT:001887,EXONT:001893	1.12544587792113	NA	NA	NA
