# Supplementary material for: Identification of protein features encoded by alternative exons using Exon Ontology
Source: Genome Res. 2017 Jun;27(6):1087–97. doi: 10.1101/gr.212696.116 (PMC5453322; doi:10.1101/gr.212696.116)
Supplement: Supplemental Material [file supp_gr.212696.116_Supplemental_Data_S1.zip › testfiles/test81exons_matchedexons.tsv.ref]

ExonName	Chromosome	Start	End	Global tag	Nb FasterDB exons	FasterDB exons
ADD3_down	10	111892063	111892158	Single	1	17130;ADD3;16;111892063;111892158;CODING;96;EE;111892063;111892158;96;100;100;111892063;111892158;96;ASE
APLP2_down	11	129993507	129993674	Single	1	16889;APLP2;8;129993507;129993674;CODING;168;EE;129993507;129993674;168;100;100;129993507;129993674;168;ASE
ARFGAP2_down	11	47194261	47194302	Single	1	10090;ARFGAP2;8;47194261;47194302;CODING;42;EE;47194261;47194302;42;100;100;47194261;47194302;42;ASE
ATP5C1_down	10	7848937	7848973	Single	1	9500;ATP5C1;9;7848937;7848973;CODING+3P_UTR;7;EE;7848937;7848973;37;100;100;7848937;7848943;7;ASE
CA12_down	15	63620297	63620329	Single	1	13372;CA12;9;63620297;63620329;CODING;33;EE;63620297;63620329;33;100;100;63620297;63620329;33;ASE
CCDC57_down	17	80136903	80137065	Single	1	9098;CCDC57;11;80136903;80137065;CODING;163;EE;80136903;80137065;163;100;100;80136903;80137065;163;ASE
CD99L2_down	X	149996779	149998077	Single	1	6616;CD99L2;3;149996779;149998077;NONE;0;EE;149996779;149998077;1299;100;100;;;0;ASE
DLG1_down	3	196802708	196802741	Single	1	13181;DLG1;24;196802708;196802741;CODING;34;EE;196802708;196802741;34;100;100;196802708;196802741;34;
ENAH_down	1	225692693	225692755	Single	1	12829;ENAH;12;225692693;225692755;CODING;63;EE;225692693;225692755;63;100;100;225692693;225692755;63;ASE
ESYT2_down	7	158545472	158545534	Single	1	5784;ESYT2;16;158545472;158545534;CODING;63;EE;158545472;158545534;63;100;100;158545472;158545534;63;ASE
EXOC1_down	4	56755054	56755098	Single	1	9025;EXOC1;11;56755054;56755098;CODING;45;EE;56755054;56755098;45;100;100;56755054;56755098;45;ASE
FGFR1_down	8	38280543	38280693	Single	1	10615;FGFR1;12;38280543;38280693;CODING;151;EE;38280543;38280693;151;100;100;38280543;38280693;151;
FLNB_down	3	58127585	58127656	Single	1	16583;FLNB;33;58127585;58127656;CODING;72;EE;58127585;58127656;72;100;100;58127585;58127656;72;ASE
FNIP1_down	5	131046271	131046354	Single	1	13538;FNIP1;7;131046271;131046354;CODING;84;EE;131046271;131046354;84;100;100;131046271;131046354;84;ASE
KIF13A_down	6	17771345	17771449	Single	1	16048;KIF13A;39;17771345;17771449;CODING;105;EE;17771345;17771449;105;100;100;17771345;17771449;105;LCE-ASE
LRRC14_down	8	145744133	145744199	Single	1	15591;LRRC14;2;145744133;145744199;NONE;0;EE;145744133;145744199;67;100;100;;;0;ASE
MAP3K7_down	6	91254271	91254351	Single	1	14627;MAP3K7;12;91254271;91254351;CODING;81;EE;91254271;91254351;81;100;100;91254271;91254351;81;ASE
MBNL1_down	3	152164493	152164546	Single	1	6936;MBNL1;10;152164493;152164546;CODING;54;EE;152164493;152164546;54;100;100;152164493;152164546;54;ASE
MINK1_down	17	4795697	4795807	Single	1	7434;MINK1;19;4795697;4795807;CODING;111;EE;4795697;4795807;111;100;100;4795697;4795807;111;ASE
NBEAL2_down	3	47033965	47034045	Single	1	14663;NBEAL2;11;47033965;47034045;CODING;81;EE;47033965;47034045;81;100;100;47033965;47034045;81;ASE
NEDD4L_down	18	56002710	56002769	Single	1	208;NEDD4L;18;56002710;56002769;CODING;60;EE;56002710;56002769;60;100;100;56002710;56002769;60;ASE
NFIB_down	9	14102416	14102509	Single	1	6989;NFIB;14;14102416;14102509;CODING;93;EE;14102416;14102509;94;100;100;14102417;14102509;93;
NHSL1_down	6	138763120	138763251	Single	1	3673;NHSL1;6;138763120;138763251;CODING;132;EE;138763120;138763251;132;100;100;138763120;138763251;132;ASE
NUMB_down	14	73745989	73746132	Single	1	4223;NUMB;11;73745989;73746132;CODING;144;EE;73745989;73746132;144;100;100;73745989;73746132;144;ASE
PBRM1_down	3	52588740	52588895	Single	1	10102;PBRM1;32;52588740;52588895;CODING;156;EE;52588740;52588895;156;100;100;52588740;52588895;156;
PCYT2_down	17	79865080	79865133	Single	1	6052;PCYT2;8;79865080;79865133;CODING;54;EE;79865080;79865133;54;100;100;79865080;79865133;54;ASE
PDGFA_down	7	540068	540136	Multiple	2	3997;PDGFA;6;540068;540136;CODING+3P_UTR;56;EE;540068;540136;69;100;100;540081;540136;56;ASE,4069;AC147651.1;1;539540;540234;NONE;0;PP;540068;540136;69;100;9.92;;;0;
PPP3CB_down	10	75199630	75199659	Single	1	1803;PPP3CB;16;75199630;75199659;CODING;30;EE;75199630;75199659;30;100;100;75199630;75199659;30;ASE
RAI14_down	5	34813679	34813765	Single	1	12504;RAI14;15;34813679;34813765;CODING;87;EE;34813679;34813765;87;100;100;34813679;34813765;87;ASE
RALGPS2_down	1	178861365	178861442	Single	1	11821;RALGPS2;15;178861365;178861442;CODING;78;EE;178861365;178861442;78;100;100;178861365;178861442;78;ASE
ROBO1_down	3	78696779	78696805	Single	1	10882;ROBO1;20;78696779;78696805;CODING;27;EE;78696779;78696805;27;100;100;78696779;78696805;27;ASE
SLK_down	10	105770574	105770666	Single	1	15979;SLK;15;105770574;105770666;CODING;93;EE;105770574;105770666;93;100;100;105770574;105770666;93;
SMARCC2_down	12	56558087	56558152	Single	1	12138;SMARCC2;29;56558087;56558152;CODING;66;EE;56558087;56558152;66;100;100;56558087;56558152;66;ASE
SPTAN1_down	9	131355262	131355321	Single	1	7024;SPTAN1;24;131355262;131355321;CODING;60;EE;131355262;131355321;60;100;100;131355262;131355321;60;FCE-ASE
STX2_down	12	131280540	131280665	Single	1	19357;STX2;10;131280540;131280665;CODING;81;EE;131280540;131280665;126;100;100;131280585;131280665;81;ASE
TCF7L2_down	10	114724315	114724383	Single	1	18173;TCF7L2;4;114724315;114724383;CODING;69;EE;114724315;114724383;69;100;100;114724315;114724383;69;ASE
TPM1_down	15	63353397	63353472	Single	1	12892;TPM1;8;63353397;63353472;CODING;76;EE;63353397;63353472;76;100;100;63353397;63353472;76;LCE-ASE
TSC2_down	16	2127599	2127727	Single	1	5008;TSC2;27;2127599;2127727;CODING;129;EE;2127599;2127727;129;100;100;2127599;2127727;129;ASE
USO1_down	4	76716489	76716509	Single	1	2170;USO1;12;76716489;76716509;CODING;21;EE;76716489;76716509;21;100;100;76716489;76716509;21;ASE
YAP1_down	11	102080248	102080295	Single	1	7634;YAP1;7;102080248;102080295;CODING;48;EE;102080248;102080295;48;100;100;102080248;102080295;48;ASE
ABI1_up	10	27044584	27044670	Single	1	7967;ABI1;10;27044584;27044670;CODING;87;EE;27044584;27044670;87;100;100;27044584;27044670;87;ASE
ARHGAP17_up	16	24950685	24950918	Single	1	14603;ARHGAP17;17;24950685;24950918;CODING;233;EE;24950685;24950918;234;100;100;24950686;24950918;233;FCE-ASE
CAST_up	5	96062498	96062563	Single	1	9267;CAST;8;96062498;96062563;CODING;66;EE;96062498;96062563;66;100;100;96062498;96062563;66;ASE
CD46_up	1	207963598	207963690	Single	1	13169;CD46;13;207963598;207963690;CODING+3P_UTR;52;EE;207963598;207963690;93;100;100;207963598;207963649;52;ASE
CLSTN1_up	1	9816539	9816568	Single	1	8124;CLSTN1;3;9816539;9816568;CODING;30;EE;9816539;9816568;30;100;100;9816539;9816568;30;ASE
CLSTN1_up	1	9797556	9797612	Single	1	8124;CLSTN1;11;9797556;9797612;CODING;57;EE;9797556;9797612;57;100;100;9797556;9797612;57;ASE
CSNK1G3_up	5	122941033	122941056	Single	1	10423;CSNK1G3;13;122941033;122941056;CODING;24;EE;122941033;122941056;24;100;100;122941033;122941056;24;ASE
CTNND1_up	11	57556509	57556627	Single	1	16053;CTNND1;4;57556509;57556627;NONE;0;EE;57556509;57556627;119;100;100;;;0;ASE
EVI5L_up	19	7921865	7922010	Single	1	11030;EVI5L;12;7921865;7922010;CODING;33;EE;7921865;7922010;146;100;100;7921978;7922010;33;ASE
EXOC7_up	17	74087224	74087316	Single	1	13317;EXOC7;7;74087224;74087316;CODING;93;EE;74087224;74087316;93;100;100;74087224;74087316;93;ASE
FAM126A_up	7	22986571	22986866	Single	1	3002;FAM126A;11;22986571;22986866;CODING+3P_UTR;269;EE;22986571;22986866;296;100;100;22986598;22986866;269;ASE
FAT1_up	4	187511522	187511557	Single	1	3119;FAT1;29;187511522;187511557;NONE;0;EE;187511522;187511557;36;100;100;;;0;
FGFR1OP2_up	12	27113448	27113561	Single	1	9376;FGFR1OP2;5;27113448;27113561;CODING;114;EE;27113448;27113561;114;100;100;27113448;27113561;114;LCE-ASE
HPS4_up	22	26862017	26862070	Single	1	777;HPS4;11;26862017;26862070;CODING;54;EE;26862017;26862070;54;100;100;26862017;26862070;54;ASE
KIAA0182_up	16	85667520	85667738	Single	1	16604;KIAA0182;3;85667520;85667738;CODING;219;EE;85667520;85667738;219;100;100;85667520;85667738;219;ASE
KIAA0226_up	3	197417945	197418019	Single	1	13446;KIAA0226;14;197417945;197418019;CODING;75;EE;197417945;197418019;75;100;100;197417945;197418019;75;ASE
KIF13A_up	6	17790103	17790141	Single	1	16048;KIF13A;27;17790103;17790141;CODING;39;EE;17790103;17790141;39;100;100;17790103;17790141;39;ASE
LAS1L_up	X	64744444	64744494	Single	1	3412;LAS1L;9;64744444;64744494;CODING;51;EE;64744444;64744494;51;100;100;64744444;64744494;51;ASE
LRRFIP2_up	3	37132958	37133029	Single	1	12601;LRRFIP2;20;37132958;37133029;CODING;72;EE;37132958;37133029;72;100;100;37132958;37133029;72;ASE
LSM14B_up	20	60705275	60705352	Single	1	17824;LSM14B;8;60705275;60705352;CODING;78;EE;60705275;60705352;78;100;100;60705275;60705352;78;ASE
MADD_up	11	47310519	47310578	Single	1	11102;MADD;17;47310519;47310578;CODING;60;EE;47310519;47310578;60;100;100;47310519;47310578;60;ASE
MLPH_up	2	238443207	238443290	Single	1	8045;MLPH;10;238443207;238443290;CODING;84;EE;238443207;238443290;84;100;100;238443207;238443290;84;ASE
MPRIP_up	17	17083921	17083983	Single	1	12618;MPRIP;24;17083921;17083983;CODING;33;EE;17083921;17083983;63;100;100;17083921;17083953;33;ASE
MYOF_up	10	95152674	95152712	Single	1	4015;MYOF;18;95152674;95152712;CODING;39;EE;95152674;95152712;39;100;100;95152674;95152712;39;ASE
NFYA_up	6	41048550	41048636	Single	1	8396;NFYA;4;41048550;41048636;CODING;87;EE;41048550;41048636;87;100;100;41048550;41048636;87;ASE
NUMA1_up	11	71723447	71723488	Single	1	19329;NUMA1;20;71723447;71723488;CODING;42;EE;71723447;71723488;42;100;100;71723447;71723488;42;ASE
PHLDB1_up	11	118515365	118515409	Single	1	13101;PHLDB1;23;118515365;118515409;CODING;45;EE;118515365;118515409;45;100;100;118515365;118515409;45;
PLEKHA1_up	10	124187792	124187936	Single	1	13795;PLEKHA1;15;124187792;124187936;CODING+3P_UTR;105;EE;124187792;124187936;145;100;100;124187792;124187896;105;LCE-ASE
PLOD2_up	3	145795649	145795711	Single	1	4705;PLOD2;14;145795649;145795711;CODING;63;EE;145795649;145795711;63;100;100;145795649;145795711;63;ASE
RAB11FIP3_up	16	541134	541268	Single	1	1850;RAB11FIP3;7;541134;541268;CODING;135;EE;541134;541268;135;100;100;541134;541268;135;ASE
SEC31A_up	4	83782784	83782861	Single	1	3691;SEC31A;20;83782784;83782861;CODING;78;EE;83782784;83782861;78;100;100;83782784;83782861;78;
SLMAP_up	3	57911572	57911661	Single	1	16337;SLMAP;24;57911572;57911661;CODING+3P_UTR;84;EE;57911572;57911661;90;100;100;57911572;57911655;84;ASE
SNX14_up	6	86248556	86248582	Single	1	11183;SNX14;19;86248556;86248582;CODING;27;EE;86248556;86248582;27;100;100;86248556;86248582;27;ASE
SPAG9_up	17	49053224	49053262	Single	1	16489;SPAG9;29;49053224;49053262;CODING;39;EE;49053224;49053262;39;100;100;49053224;49053262;39;ASE
ST7_up	7	116774178	116774246	Single	1	16384;ST7;15;116774178;116774246;CODING;69;EE;116774178;116774246;69;100;100;116774178;116774246;69;ASE
SULF2_up	20	46288143	46288196	Single	1	8804;SULF2;20;46288143;46288196;CODING;54;EE;46288143;46288196;54;100;100;46288143;46288196;54;ASE
TBC1D23_up	3	100030677	100030721	Single	1	3915;TBC1D23;15;100030677;100030721;CODING;45;EE;100030677;100030721;45;100;100;100030677;100030721;45;ASE
TTC7A_up	2	47185634	47185691	Single	1	3867;TTC7A;7;47185634;47185691;CODING;58;EE;47185634;47185691;58;100;100;47185634;47185691;58;ASE
USP8_up	15	50776472	50776558	Single	1	2727;USP8;13;50776472;50776558;CODING;87;EE;50776472;50776558;87;100;100;50776472;50776558;87;ASE
WDFY3_up	4	85648014	85648064	Single	1	4637;WDFY3;46;85648014;85648064;CODING;51;EE;85648014;85648064;51;100;100;85648014;85648064;51;ASE
ZDHHC7_up	16	85022369	85022479	Single	1	16424;ZDHHC7;4;85022369;85022479;CODING;111;EE;85022369;85022479;111;100;100;85022369;85022479;111;ASE
