# Supplementary material for: Identification of protein features encoded by alternative exons using Exon Ontology
Source: Genome Res. 2017 Jun;27(6):1087–97. doi: 10.1101/gr.212696.116 (PMC5453322; doi:10.1101/gr.212696.116)
Supplement: Supplemental Material [file supp_gr.212696.116_Supplemental_Data_S1.zip › testfiles/test81exons_matchedexons_sequences.tsv.ref]

ExonName	Chromosome	Start	End	Sequences
ADD3_down	10	111892063	111892158	ATGCTGAGCAGGAATTACTCTCAGATGACGCTTCATCTGTTTCACAAATTCAGTCTCAAACTCAGTCACCGCAAAATGTCCCTGAAAAATTAGAAG;ATGCTGAGCAGGAATTACTCTCAGATGACGCTTCATCTGTTTCACAAATTCAGTCTCAAACTCAGTCACCGCAAAATGTCCCTGAAAAATTAGAAG;DAEQELLSDDASSVSQIQSQTQSPQNVPEKLEE
APLP2_down	11	129993507	129993674	CTGTCTGCTCCCAGGAGGCGATGACGGGGCCCTGCCGGGCCGTGATGCCTCGTTGGTACTTCGACCTCTCCAAGGGAAAGTGCGTGCGCTTTATATATGGTGGCTGCGGCGGCAACAGGAACAATTTTGAGTCTGAGGATTATTGTATGGCTGTGTGTAAAGCGATGA;CTGTCTGCTCCCAGGAGGCGATGACGGGGCCCTGCCGGGCCGTGATGCCTCGTTGGTACTTCGACCTCTCCAAGGGAAAGTGCGTGCGCTTTATATATGGTGGCTGCGGCGGCAACAGGAACAATTTTGAGTCTGAGGATTATTGTATGGCTGTGTGTAAAGCGATGA;AVCSQEAMTGPCRAVMPRWYFDLSKGKCVRFIYGGCGGNRNNFESEDYCMAVCKAMI
ARFGAP2_down	11	47194261	47194302	AGTCCGTGTATCTGTCAGCTAAAGGGGCCCTTCCTGCCAGAG;AGTCCGTGTATCTGTCAGCTAAAGGGGCCCTTCCTGCCAGAG;ESVYLSAKGALPARE
ATP5C1_down	10	7848937	7848973	GGATTAATGAAAATCAAGTTCCATCCTCAGACAAGAG;GGATTAA;LD
CA12_down	15	63620297	63620329	TGCAAGTCTGTACTGCGGCAGGACTGAGTCTGG;TGCAAGTCTGTACTGCGGCAGGACTGAGTCTGG;VQVCTAAGLSLG
CCDC57_down	17	80136903	80137065	GTACAAGCAACAGCTGTCCCTGGCAGTGGAAAGGGAGCGGAGCCTGGAGCGTGATCAGGTGCAGCTGGGCCTGGACTGGCAGCGCCGCTGTGATGACATTGAAAGGGACCAGATCCAAAAGTCAGAGGCCCTGATTCAGGGTCTGAGCATGGCAAAAAGTCAG;GTACAAGCAACAGCTGTCCCTGGCAGTGGAAAGGGAGCGGAGCCTGGAGCGTGATCAGGTGCAGCTGGGCCTGGACTGGCAGCGCCGCTGTGATGACATTGAAAGGGACCAGATCCAAAAGTCAGAGGCCCTGATTCAGGGTCTGAGCATGGCAAAAAGTCAG;RYKQQLSLAVERERSLERDQVQLGLDWQRRCDDIERDQIQKSEALIQGLSMAKSQ
CD99L2_down	X	149996779	149998077	CTGCCTTAGGAATGTACCACAAACTAGATGGCTTAAAACAACAGAACTTTATTCTGTCACTGTTCTGGATGCTAGAAGTTCTATATCAAGGTGTTGGTTGGGCCACATTCTCTCTGAAGGCTCTAGGGAAGAATCTTTCCTTGACTTTCCCCACTTCTGGTGGCTCTAGGTGTTCCTTGGTTTGTGGTTGCATCACTCCAATCTCTGCCTCTGTTGTCACGTGGTGTTCCCCTTTCTGTGTCTCTCTCCTTTCTCTTACAAAGATGCTTGTTAGTGGGTTTAAGGCCCACCTGGATAATCCAGGATGATCTCATCTTGAGATCTTTCACTTAATTACATCTGCAGAGATCCTTTTTCCAAATAAGGAAATATATATTTATAGATATATAATATATATAC…
DLG1_down	3	196802708	196802741	GAGATCCCTGACGACATGGGATCAAAAGGCCTGA;GAGATCCCTGACGACATGGGATCAAAAGGCCTGA;EIPDDMGSKGLK
ENAH_down	1	225692693	225692755	ACGGGATTCTCCAAGGAAAAATCAGATTGTTTTTGACAACAGGTCCTATGATTCATTACACAG;ACGGGATTCTCCAAGGAAAAATCAGATTGTTTTTGACAACAGGTCCTATGATTCATTACACAG;RRDSPRKNQIVFDNRSYDSLHR
ESYT2_down	7	158545472	158545534	AGTAACCCATTAGAATTTAACCCCGATGTCTTGAAGAAGACTGCAGTTCAGAGAGCTTTAAAG;AGTAACCCATTAGAATTTAACCCCGATGTCTTGAAGAAGACTGCAGTTCAGAGAGCTTTAAAG;SNPLEFNPDVLKKTAVQRALK
EXOC1_down	4	56755054	56755098	CTACACTGCCTCGAAAAGAAAGTGCTGTCAAACAGGAAACAGAGA;CTACACTGCCTCGAAAAGAAAGTGCTGTCAAACAGGAAACAGAGA;ATLPRKESAVKQETES
FGFR1_down	8	38280543	38280693	CATTCGGGGATTAATAGCTCGGATGCGGAGGTGCTGACCCTGTTCAATGTGACAGAGGCCCAGAGCGGGGAGTATGTGTGTAAGGTTTCCAATTATATTGGTGAAGCTAACCAGTCTGCGTGGCTCACTGTCACCAGACCTGTGGCAAAAG;CATTCGGGGATTAATAGCTCGGATGCGGAGGTGCTGACCCTGTTCAATGTGACAGAGGCCCAGAGCGGGGAGTATGTGTGTAAGGTTTCCAATTATATTGGTGAAGCTAACCAGTCTGCGTGGCTCACTGTCACCAGACCTGTGGCAAAAG;HSGINSSDAEVLTLFNVTEAQSGEYVCKVSNYIGEANQSAWLTVTRPVAKA
FLNB_down	3	58127585	58127656	GCCACAGATGGGGAAGTCACAGCCGTGGAGGAGGCACCGGTAAATGCATGTCCCCCTGGATTCAGGCCCTGG;GCCACAGATGGGGAAGTCACAGCCGTGGAGGAGGCACCGGTAAATGCATGTCCCCCTGGATTCAGGCCCTGG;ATDGEVTAVEEAPVNACPPGFRPW
FNIP1_down	5	131046271	131046354	GTCTTTCACAGTTCTGCAGCCCCAGGCGGGCATTCTCTGAGCAGGGTCCGCTCCGCCTGATCAGGAGCGCCTCTTTCTTTGCAG;GTCTTTCACAGTTCTGCAGCCCCAGGCGGGCATTCTCTGAGCAGGGTCCGCTCCGCCTGATCAGGAGCGCCTCTTTCTTTGCAG;GLSQFCSPRRAFSEQGPLRLIRSASFFAV
KIF13A_down	6	17771345	17771449	AGCATGCCTCCACCTCAGGCACATAACCCTGGCTGCATTGTACCCTCAGGAAGCAATGGCAGCAGCATGCCAGTAGAACACAATAGCAAACGTGAGAAGAAGATT;AGCATGCCTCCACCTCAGGCACATAACCCTGGCTGCATTGTACCCTCAGGAAGCAATGGCAGCAGCATGCCAGTAGAACACAATAGCAAACGTGAGAAGAAGATT;SMPPPQAHNPGCIVPSGSNGSSMPVEHNNKREKKI
LRRC14_down	8	145744133	145744199	GGAGATGGCTGCGATTTAGTTTTGAGGATGCTACAGGCAGCAGCAGGGCTGGCACCCTGTGTCACAG;;
MAP3K7_down	6	91254271	91254351	CCTATTCCAAGCCTAAACGGGGCCACCGTAAAACTGCTTCATTTGGCAACATTCTGGATGTCCCTGAGATCGTCATATCAG;CCTATTCCAAGCCTAAACGGGGCCACCGTAAAACTGCTTCATTTGGCAACATTCTGGATGTCCCTGAGATCGTCATATCAG;AYSKPKRGHRKTASFGNILDVPEIVISG
MBNL1_down	3	152164493	152164546	ACTCAGTCGGCTGTCAAATCACTGAAGCGACCCCTCGAGGCAACCTTTGACCTG;ACTCAGTCGGCTGTCAAATCACTGAAGCGACCCCTCGAGGCAACCTTTGACCTG;TQSAVKSLKRPLEATFDL
MINK1_down	17	4795697	4795807	ACCTCGCAGCAACTCCGCCTGGCAAATCTATCTGCAAAGGCGGGCAGAGCGGGGCACCCCAAAGCCTCCAGGGCCCCCTGCTCAGCCCCCTGGCCCGCCCAACGCCTCTAG;ACCTCGCAGCAACTCCGCCTGGCAAATCTATCTGCAAAGGCGGGCAGAGCGGGGCACCCCAAAGCCTCCAGGGCCCCCTGCTCAGCCCCCTGGCCCGCCCAACGCCTCTAG;RPRSNSAWQIYLQRRAERGTPKPPGPPAQPPGPPNASS
NBEAL2_down	3	47033965	47034045	CTGTACCTGCAGTCCCGGGCGCCCCCCGAGGGGGACAGTGACCTGGCTACCCGGTTACTGACTGAGCCCGATGTCCAAAAG;CTGTACCTGCAGTCCCGGGCGCCCCCCGAGGGGGACAGTGACCTGGCTACCCGGTTACTGACTGAGCCCGATGTCCAAAAG;LYLQSRAPPEGDSDLATRLLTEPDVQK
NEDD4L_down	18	56002710	56002769	CCCAGTGCCCCAGCTGGGAGAGCGCGTTCATCAACTGTCACGGGTGGTGAGGAACCAACG;CCCAGTGCCCCAGCTGGGAGAGCGCGTTCATCAACTGTCACGGGTGGTGAGGAACCAACG;PSAPAGRARSSTVTGGEEPT
NFIB_down	9	14102416	14102509	CTGAGGATTTGTGACTGGACCATGAATCAAAACGGCAGGCATTTATACCCCAGTACCAGTGAGGATACATTGGGAATTACTTGGCAAAGGTAAC;CTGAGGATTTGTGACTGGACCATGAATCAAAACGGCAGGCATTTATACCCCAGTACCAGTGAGGATACATTGGGAATTACTTGGCAAAGGTAA;LRICDWTMNQNGRHLYPSTSEDTLGITWQS
NHSL1_down	6	138763120	138763251	GGGAGAATTTCGATCGCCAGGCCAGCCTTCGGCGGTCTCTAATTTACACAGACACTCTGGTAAGACGACCGAAGAAAGTCAAAAGGAGAAAGACTATTACAGGAGTCCCTGACAACATACAGAAGGAGCTAG;GGGAGAATTTCGATCGCCAGGCCAGCCTTCGGCGGTCTCTAATTTACACAGACACTCTGGTAAGACGACCGAAGAAAGTCAAAAGGAGAAAGACTATTACAGGAGTCCCTGACAACATACAGAAGGAGCTAG;GENFDRQASLRRSLIYTDTLVRRPKKVKRRKTITGVPDNIQKELA
NUMB_down	14	73745989	73746132	CTAATGGCACTGACTCAGCCTTCCATGTGCTTGCTAAGCCAGCCCATACTGCTCTAGCACCCGTAGCAATGCCTGTGCGTGAAACCAACCCTTGGGCCCATGCCCCTGATGCTGCTAACAAGGAAATTGCAGCCACATGTTCGG;CTAATGGCACTGACTCAGCCTTCCATGTGCTTGCTAAGCCAGCCCATACTGCTCTAGCACCCGTAGCAATGCCTGTGCGTGAAACCAACCCTTGGGCCCATGCCCCTGATGCTGCTAACAAGGAAATTGCAGCCACATGTTCGG;ANGTDSAFHVLAKPAHTALAPVAMPVRETNPWAHAPDAANKEIAATCSG
PBRM1_down	3	52588740	52588895	GCATGATGGGTGGCTATCCGCCAGGCCTTCCACCTTTGCAGGGCCCAGTTGATGGCCTTGTTAGCATGGGCAGCATGCAGCCACTTCACCCTGGGGGGCCTCCACCCCACCATCTTCCGCCAGGTGTGCCTGGCCTCCCGGGCATCCCACCACCGG;GCATGATGGGTGGCTATCCGCCAGGCCTTCCACCTTTGCAGGGCCCAGTTGATGGCCTTGTTAGCATGGGCAGCATGCAGCCACTTCACCCTGGGGGGCCTCCACCCCACCATCTTCCGCCAGGTGTGCCTGGCCTCCCGGGCATCCCACCACCGG;GMMGGYPPGLPPLQGPVDGLVSMGSMQPLHPGGPPPHHLPPGVPGLPGIPPPG
PCYT2_down	17	79865080	79865133	CCCCCTCACCCGATACCCGCCGGGGACATACTTTCCTCAGAAGGCTGCTCCCAG;CCCCCTCACCCGATACCCGCCGGGGACATACTTTCCTCAGAAGGCTGCTCCCAG;PPHPIPAGDILSSEGCSQ
PDGFA_down	7	540068	540136	GAAGGCCTAGGGAGTCAGGTAAAAAACGGAAAAGAAAAAGGTTAAAACCCACCTAAAGCAGCCAACCAG;GAAGGCCTAGGGAGTCAGGTAAAAAACGGAAAAGAAAAAGGTTAAAACCCACCTAA;GRPRESGKKRKRKRLKPT,CTGGTTGGCTGCTTTAGGTGGGTTTTAACCTTTTTCTTTTCCGTTTTTTACCTGACTCCCTAGGCCTTC;;
PPP3CB_down	10	75199630	75199659	CCACAGTTGAGGCTATTGAGGCTGAAAAAG;CCACAGTTGAGGCTATTGAGGCTGAAAAAG;ATVEAIEAEKA
RAI14_down	5	34813679	34813765	CATGACCAAGTCTCTAAAATAAGCTCAGAAAGAAGTGGAACTCCAAAAAAACGCAAAGCTCCACCACCTCCTATCAGTCCTACCCAG;CATGACCAAGTCTCTAAAATAAGCTCAGAAAGAAGTGGAACTCCAAAAAAACGCAAAGCTCCACCACCTCCTATCAGTCCTACCCAG;HDQVSKISSERSGTPKKRKAPPPPISPTQ
RALGPS2_down	1	178861365	178861442	GAACAGATTATACCATTCTCTCGGCCCGGTGACAAGAGTGGCACGAAATGGCTATCGAAGTCACATGAAGGCCAGCAG;GAACAGATTATACCATTCTCTCGGCCCGGTGACAAGAGTGGCACGAAATGGCTATCGAAGTCACATGAAGGCCAGCAG;RNRLYHSLGPVTRVARNGYRSHMKASS
ROBO1_down	3	78696779	78696805	TCCCGTCTTTTACCTTCACACCAACAG;TCCCGTCTTTTACCTTCACACCAACAG;VPSFTFTPTV
SLK_down	10	105770574	105770666	GTTATAAATGAAGTGGAGAAAGCACCCAAAGAGCTGAGAAAAGAGCTCATGAAACGCAGGAAAGAGGAGCTTGCACAAAGCCAGCATGCTCAG;GTTATAAATGAAGTGGAGAAAGCACCCAAAGAGCTGAGAAAAGAGCTCATGAAACGCAGGAAAGAGGAGCTTGCACAAAGCCAGCATGCTCAG;VINEVEKAPKELRKELMKRRKEELAQSQHAQ
SMARCC2_down	12	56558087	56558152	CCCAAAGCCCTGCCATTGTGGCAGCTGTTCAGGGCAACCTCCTGCCCAGTGCCAGCCCACTGCCAG;CCCAAAGCCCTGCCATTGTGGCAGCTGTTCAGGGCAACCTCCTGCCCAGTGCCAGCCCACTGCCAG;AQSPAIVAAVQGNLLPSASPLPD
SPTAN1_down	9	131355262	131355321	GACACGCATAACTAAGGAGGCCGGCAGTGTATCTCTGCGTATGAAGCAGGTGGAAGAACT;GACACGCATAACTAAGGAGGCCGGCAGTGTATCTCTGCGTATGAAGCAGGTGGAAGAACT;QTRITKEAGSVSLRMKQVEEL
STX2_down	12	131280540	131280665	AAAAAGTGGATAATTATTGCTGTGTCAGTGGTTCTGGTTGCCATAATCGCTCTAATTATTGGCTTGTCAGTTGGCAAATGATGGTGTGGATAACGTCAGTGTGCATGCCTCTCTGCCAGGGTGGGA;AAAAAGTGGATAATTATTGCTGTGTCAGTGGTTCTGGTTGCCATAATCGCTCTAATTATTGGCTTGTCAGTTGGCAAATGA;KKWIIIAVSVVLVAIIALIIGLSVGK
TCF7L2_down	10	114724315	114724383	CTCCATTTTCAGTCCGGCAGCACACATTACTCTGCGTACAAAACGATTGAACACCAGATTGCAGTTCAG;CTCCATTTTCAGTCCGGCAGCACACATTACTCTGCGTACAAAACGATTGAACACCAGATTGCAGTTCAG;LHFQSGSTHYSAYKTIEHQIAVQ
TPM1_down	15	63353397	63353472	CCAAGTCCGACAGCTGGAAGAACAATTAAGAATAATGGATCAGACCTTGAAAGCATTAATGGCTGCAGAGGATAAG;CCAAGTCCGACAGCTGGAAGAACAATTAAGAATAATGGATCAGACCTTGAAAGCATTAATGGCTGCAGAGGATAAG;GQVRQLEEQLRIMDQTLKALMAAEDK
TSC2_down	16	2127599	2127727	TCTGAGGATAGCCAGACCCCCCAAACAAGGCTTGAATAACTCTCCACCCGTGAAAGAATTCAAGGAGAGCTCTGCAGCCGAGGCCTTCCGGTGCCGCAGCATCAGTGTGTCTGAACATGTGGTCCGCAG;TCTGAGGATAGCCAGACCCCCCAAACAAGGCTTGAATAACTCTCCACCCGTGAAAGAATTCAAGGAGAGCTCTGCAGCCGAGGCCTTCCGGTGCCGCAGCATCAGTGTGTCTGAACATGTGGTCCGCAG;SLRIARPPKQGLNNSPPVKEFKESSAAEAFRCRSISVSEHVVRS
USO1_down	4	76716489	76716509	GGTGATAAGATCGACAGACGG;GGTGATAAGATCGACAGACGG;GDKIDRR
YAP1_down	11	102080248	102080295	GCAATGCGGAATATCAATCCCAGCACAGCAAATTCTCCAAAATGTCAG;GCAATGCGGAATATCAATCCCAGCACAGCAAATTCTCCAAAATGTCAG;AMRNINPSTANSPKCQ
ABI1_up	10	27044584	27044670	TTTCTATTGCTCCACCCCCTCCCCCTATGCCTCAGTTGACTCCACAGATACCTCTCACAGGCTTCGTGGCCAGGGTGCAGGAAAACA;TTTCTATTGCTCCACCCCCTCCCCCTATGCCTCAGTTGACTCCACAGATACCTCTCACAGGCTTCGTGGCCAGGGTGCAGGAAAACA;ISIAPPPPPMPQLTPQIPLTGFVARVQENI
ARHGAP17_up	16	24950685	24950918	CTTTGGTGTGAAGCTTATGGACTTCCAGGCCCACCGGCGGGGTGGCACTCTAAATAGAAAGCACATATCCCCCGCTTTCCAGCCGCCACTTCCGCCCACAGATGGCAGCACCGTGGTGCCCGCTGGCCCAGAGCCCCCTCCCCAGAGCTCTAGGGCTGAAAGCAGCTCTGGGGGTGGGACTGTCCCCTCTTCCGCGGGCATACTGGAGCAGGGGCCGAGCCCAGGCGACGGCAG;CTTTGGTGTGAAGCTTATGGACTTCCAGGCCCACCGGCGGGGTGGCACTCTAAATAGAAAGCACATATCCCCCGCTTTCCAGCCGCCACTTCCGCCCACAGATGGCAGCACCGTGGTGCCCGCTGGCCCAGAGCCCCCTCCCCAGAGCTCTAGGGCTGAAAGCA…
CAST_up	5	96062498	96062563	GCCATTCCAGTCAGCCAACAGATGGAAGGACCACATCTTCCTAACAAGAAAAAACACAAAAAACAG;GCCATTCCAGTCAGCCAACAGATGGAAGGACCACATCTTCCTAACAAGAAAAAACACAAAAAACAG;AIPVSQQMEGPHLPNKKKHKKQ
CD46_up	1	207963598	207963690	CACATACCTAACTGATGAGACCCACAGAGAAGTAAAATTTACTTCTCTCTGAGAAGGAGAGATGAGAGAAAGGTTTGCTTTTATCATTAAAAG;CACATACCTAACTGATGAGACCCACAGAGAAGTAAAATTTACTTCTCTCTGA;GTYLTDETHREVKFTSL
CLSTN1_up	1	9816539	9816568	AGAGTTTTGAGGTGACAGTCACCAAAGAAG;AGAGTTTTGAGGTGACAGTCACCAAAGAAG;ESFEVTVTKEG
CLSTN1_up	1	9797556	9797612	AGTTTTCAGGAGTTGAAAATGACAATGAAACTGAGCCTGTGACTGTGGCCTCTGCAG;AGTTTTCAGGAGTTGAAAATGACAATGAAACTGAGCCTGTGACTGTGGCCTCTGCAG;EFSGVENDNETEPVTVASAG
CSNK1G3_up	5	122941033	122941056	CTGCCAGAAAGTGTTGAACATGTG;CTGCCAGAAAGTGTTGAACATGTG;NCQKVLNMW
CTNND1_up	11	57556509	57556627	CTCTCTCCTTCCTGCTTCCTCCTTGCTGTGGTGGCTGGGATGCTTCTTCCATGATTTTTTGAATCTAGACTGGGCTGTTCTCTGTGTTAAACCAATCAGTTGCGACCTTCTCTTAACAG;;
EVI5L_up	19	7921865	7922010	AGATAGTCCACTGCGTTAGTGACAAGTGGTTCTTGTCTGTCTCCCCTCTCCTGTCCCCGCGCCTTCCGCTCTGCCTCCTCCCCCTGTCGCTGGGAACCCCCTTCGCCGGGTAGGAGAGCGCTGCTCTGGCTGATAGGTTAATCCAG;GAGAGCGCTGCTCTGGCTGATAGGTTAATCCAG;ESAALADRLIQ
EXOC7_up	17	74087224	74087316	GGACGATCCGTAAGGCTCAGAACCTTCTGAAACAGTATTCCCAGCATGGTCTAGATGGGAAAAAGGGGGGCTCTAACCTCATTCCTCTGGAAG;GGACGATCCGTAAGGCTCAGAACCTTCTGAAACAGTATTCCCAGCATGGTCTAGATGGGAAAAAGGGGGGCTCTAACCTCATTCCTCTGGAAG;GTIRKAQNLLKQYSQHGLDGKKGGSNLIPLEG
FAM126A_up	7	22986571	22986866	AGCAACCTGACAACAATAATGATGCTACTGAATTGGGCATCCTTGTCATTCCTGAGATTAGTGTCACAAATGTGGCCGGAGAGAGAACCGGGAATGGGGAAAAAGGCAGAACACTAGGAGAGATTGATGCTCAGCATATACAGGGTGTGCAGGAAACAGCCACAGATCCTAGAACTGAGAGCAAAGGCTTGCCAGAGATCAGGAGGCAAAAATCTGTAAGAAAAATGATGGAGGATGGAATAAACTCACCTGGCAGAGTGCAGTTTTAGCAGAGCACTTTATAACTGCACTCCAAG;AGCAACCTGACAACAATAATGATGCTACTGAATTGGGCATCCTTGTCATTCCTGAGATTAGTGTCACAAATGTGGCCGGAGAGAGAACCGGGAATGGGGAAA…
FAT1_up	4	187511522	187511557	AATCTTTGGCTGCTCCTGACCTCAGCAAACCAAGAG;;
FGFR1OP2_up	12	27113448	27113561	ATTGACATGGTACATCGTAACAAGTCCGAAGGATTCTTCCTTGATGCATCTCGACACATCCTTGAAGCACCTCAACATGGACTGGAGAGAAGGCACTTGGAAGCAAATCAGAAT;ATTGACATGGTACATCGTAACAAGTCCGAAGGATTCTTCCTTGATGCATCTCGACACATCCTTGAAGCACCTCAACATGGACTGGAGAGAAGGCACTTGGAAGCAAATCAGAAT;IDMVHRNKSEGFFLDASRHILEAPQHGLERRHLEANQN
HPS4_up	22	26862017	26862070	GAAAATGGATGTTATGGAGCTTCAAGAATCGAGTTACCCACCAGAACCCTAATG;GAAAATGGATGTTATGGAGCTTCAAGAATCGAGTTACCCACCAGAACCCTAATG;GKWMLWSFKNRVTHQNPNG
KIAA0182_up	16	85667520	85667738	GCATGAGCCATGAGCCCAAGTCCCCTTCGCTAGGGATGCTTTCCACCGCGACCAGGACCACCGCCACCGTCAACCCCCTCACCCCCTCGCCGCTCAATGGCGCCCTGGTGCCCAGCGGCAGCCCCGCCACCAGCAGCGCGCTGTCGGCCCAGGCCGCGCCATCCTCCAGCTTTGCCGCCGCGCTGCGCAAGCTCGCCAAACAGGCGGAGGAGCCCAGAG;GCATGAGCCATGAGCCCAAGTCCCCTTCGCTAGGGATGCTTTCCACCGCGACCAGGACCACCGCCACCGTCAACCCCCTCACCCCCTCGCCGCTCAATGGCGCCCTGGTGCCCAGCGGCAGCCCCGCCACCAGCAGCGCGCTGTCGGCCCAGGCCGCGCCATCCTCCAGCTTTGCCGCC…
KIAA0226_up	3	197417945	197418019	ATGGTAGCGAAGGATCTAACCTGACTCACATATCAAAGAACGGACTGTCAGTGTCACTGGCCTCGATGTTCTCAG;ATGGTAGCGAAGGATCTAACCTGACTCACATATCAAAGAACGGACTGTCAGTGTCACTGGCCTCGATGTTCTCAG;DGSEGSNLTHISKNGLSVSLASMFSD
KIF13A_up	6	17790103	17790141	AGAGATGATGAGGATGGTGATGATATGGATAGTTATCAG;AGAGATGATGAGGATGGTGATGATATGGATAGTTATCAG;RDDEDGDDMDSYQ
LAS1L_up	X	64744444	64744494	ATGGTCAGACTGAGGTCCAGAGAGGGGAAGGTACTGACCCAAAGTCACACA;ATGGTCAGACTGAGGTCCAGAGAGGGGAAGGTACTGACCCAAAGTCACACA;DGQTEVQRGEGTDPKSHK
LRRFIP2_up	3	37132958	37133029	GATATCTATGACCTTAAGGACCAGATACAGGATGTAGAAGGGAGATACATGCAGGGGCTTAAAGAACTAAAG;GATATCTATGACCTTAAGGACCAGATACAGGATGTAGAAGGGAGATACATGCAGGGGCTTAAAGAACTAAAG;DIYDLKDQIQDVEGRYMQGLKELK
LSM14B_up	20	60705275	60705352	ATGTAGTCCAGCCGGCAGCTGTGCAAGCTCAAGGGCAGGTGAATGACGAGAACAGAAGACCTCAGAGGAGGCGATCAG;ATGTAGTCCAGCCGGCAGCTGTGCAAGCTCAAGGGCAGGTGAATGACGAGAACAGAAGACCTCAGAGGAGGCGATCAG;DVVQPAAVQAQGQVNDENRRPQRRRSG
MADD_up	11	47310519	47310578	TATTTGGGCTAAATACTCTAATGGAGATTGTTACTGAAGCCGGCCCCGGGAGTGGTGAAG;TATTTGGGCTAAATACTCTAATGGAGATTGTTACTGAAGCCGGCCCCGGGAGTGGTGAAG;VFGLNTLMEIVTEAGPGSGEG
MLPH_up	2	238443207	238443290	ATCTTTGAGCTGAATAAGCATATTTCAGCTGTGGAATGCCTGCTGACCTACCTGGAGAACACAGTTGTGCCTCCCTTGGCCAAG;ATCTTTGAGCTGAATAAGCATATTTCAGCTGTGGAATGCCTGCTGACCTACCTGGAGAACACAGTTGTGCCTCCCTTGGCCAAG;IFELNKHISAVECLLTYLENTVVPPLAK
MPRIP_up	17	17083921	17083983	TCCGTAATTGAGCAGGTCTCGTGGGATACCTGAAATGCACCCGCTTCCCGGCCCATGCAGGAG;TCCGTAATTGAGCAGGTCTCGTGGGATACCTGA;SVIEQVSWDT
MYOF_up	10	95152674	95152712	ATTTCTCATCTTCGGGAACTGGGGCTGCATCATATACAG;ATTTCTCATCTTCGGGAACTGGGGCTGCATCATATACAG;DFSSSGTGAASYTV
NFYA_up	6	41048550	41048636	CAGCAGGGTGGTGTCACTGCTGTGCAGTTGCAGACTGAGGCCCAGGTGGCATCCGCCTCAGGCCAGCAAGTCCAGACCCTCCAGGTA;CAGCAGGGTGGTGTCACTGCTGTGCAGTTGCAGACTGAGGCCCAGGTGGCATCCGCCTCAGGCCAGCAAGTCCAGACCCTCCAGGTA;QQGGVTAVQLQTEAQVASASGQQVQTLQV
NUMA1_up	11	71723447	71723488	GTGGAGCAGCTAGAGGTATTTCAGAGAGAGCAAACTAAGCAG;GTGGAGCAGCTAGAGGTATTTCAGAGAGAGCAAACTAAGCAG;VEQLEVFQREQTKQ
PHLDB1_up	11	118515365	118515409	TCGAGTCGCTTCCCGCCGAGCCCCTCCCAACCGACGACCCAGCAG;TCGAGTCGCTTCCCGCCGAGCCCCTCCCAACCGACGACCCAGCAG;VESLPAEPLPTDDPAG
PLEKHA1_up	10	124187792	124187936	ATGCGGCAGGCCAGAAGGCTGTCGAACCCTTGTATACAGAGGTATACATCAAGAGCTGGTGAATGCAGCACGTATGTGGGCTCTCACGCAAACGTGCCTTCTTAGTGGAGGGCCCAGACTTACTACTTACAACTGATCATAGAAA;ATGCGGCAGGCCAGAAGGCTGTCGAACCCTTGTATACAGAGGTATACATCAAGAGCTGGTGAATGCAGCACGTATGTGGGCTCTCACGCAAACGTGCCTTCTTAG;MRQARRLSNPCIQRYTSRAGECSTYVGSHANVPS
PLOD2_up	3	145795649	145795711	ACTTTACAAAGGGAAAAAGACTCCCCTACTCCGGAAACATTCCAAATGCTCAGCCCCCCAAAG;ACTTTACAAAGGGAAAAAGACTCCCCTACTCCGGAAACATTCCAAATGCTCAGCCCCCCAAAG;TLQREKDSPTPETFQMLSPPK
RAB11FIP3_up	16	541134	541268	CACTGACCCTCTTGCCGCAAAGCTGCACAGCATCCTCACTGATGAGGCGTTTGAGTTTTACTGTAGCCAGTGCCACAAACAAATCAACCGCCTTGAGGATCTTTCTGCCCGCCTGAGTGATCTTGAAATGAATAG;CACTGACCCTCTTGCCGCAAAGCTGCACAGCATCCTCACTGATGAGGCGTTTGAGTTTTACTGTAGCCAGTGCCACAAACAAATCAACCGCCTTGAGGATCTTTCTGCCCGCCTGAGTGATCTTGAAATGAATAG;STDPLAAKLHSILTDEAFEFYCSQCHKQINRLEDLSARLSDLEMNS
SEC31A_up	4	83782784	83782861	GCTCTTAAAGACTCTGACCAAGTAGCACAGAGTGATGGGGAGGAGAGCCCTGCTGCTGAAGAGCAGCTCTTGGGAGAG;GCTCTTAAAGACTCTGACCAAGTAGCACAGAGTGATGGGGAGGAGAGCCCTGCTGCTGAAGAGCAGCTCTTGGGAGAG;ALKDSDQVAQSDGEESPAAEEQLLGE
SLMAP_up	3	57911572	57911661	CCTTCCATATTACAACCCGTCCCAGCCGTATTCATCGGCCTATTCCTGGCTTTCCTGTTTTGGTGTTTCGGTCCATTGTGGTAGAGAAAG;CCTTCCATATTACAACCCGTCCCAGCCGTATTCATCGGCCTATTCCTGGCTTTCCTGTTTTGGTGTTTCGGTCCATTGTGGTAG;PSILQPVPAVFIGLFLAFLFWCFGPLW
SNX14_up	6	86248556	86248582	AGGTAGCCTAAGTTTGGATGATTTTCG;AGGTAGCCTAAGTTTGGATGATTTTCG;RGSLSLDDFR
SPAG9_up	17	49053224	49053262	CCGTAATCCTCCACCAGGGACGTTTACTGGGGCTGAGGG;CCGTAATCCTCCACCAGGGACGTTTACTGGGGCTGAGGG;TVILHQGRLLGLRA
ST7_up	7	116774178	116774246	AATTAGGTCCAGAGTTGAAGTTCCCCTAATTGCTTCCTCTACCATCTGGGAGATAAAATTGTTACCAAA;AATTAGGTCCAGAGTTGAAGTTCCCCTAATTGCTTCCTCTACCATCTGGGAGATAAAATTGTTACCAAA;EIRSRVEVPLIASSTIWEIKLLPK
SULF2_up	20	46288143	46288196	GCAGTTTCAGCGTCGAAAGTGGCCAGAAATGAAGAGACCTTCTTCCAAATCACT;GCAGTTTCAGCGTCGAAAGTGGCCAGAAATGAAGAGACCTTCTTCCAAATCACT;RQFQRRKWPEMKRPSSKSL
TBC1D23_up	3	100030677	100030721	AATGTCTTTCAATCTTCCTTGGCCAGACAGATCATGTACAGAGCG;AATGTCTTTCAATCTTCCTTGGCCAGACAGATCATGTACAGAGCG;RMSFNLPWPDRSCTER
TTC7A_up	2	47185634	47185691	CATGCCTCCGGCTTCTTGGGGGAACACAGTCCCGGTGGTCAGAGGTCCTGCAGGGGAG;CATGCCTCCGGCTTCTTGGGGGAACACAGTCCCGGTGGTCAGAGGTCCTGCAGGGGAG;ACLRLLGGTQSRWSEVLQGR
USP8_up	15	50776472	50776558	CCATTTAAGATTAAAGGACAACCAGAAAGTGGAATTCTAAGGACAGGAACTTTTAGAGAGGATACAGACGATACCGAAAGAAATAAA;CCATTTAAGATTAAAGGACAACCAGAAAGTGGAATTCTAAGGACAGGAACTTTTAGAGAGGATACAGACGATACCGAAAGAAATAAA;PFKIKGQPESGILRTGTFREDTDDTERNK
WDFY3_up	4	85648014	85648064	TCTGAGATCCCAAGTAAACAGCCTGAGACACCCGATGATATTCCTCAAAAG;TCTGAGATCCCAAGTAAACAGCCTGAGACACCCGATGATATTCCTCAAAAG;SEIPSKQPETPDDIPQK
ZDHHC7_up	16	85022369	85022479	GAAAAATCCAGTGACTGCCGACCATCTGCCTGCACAGTGAAAACTGGGCTGGACCCAACCCTTGTGGGCATTTGTGGTGAGGGAACCGAGTCTGTGCAAAGCCTCCTGCTT;GAAAAATCCAGTGACTGCCGACCATCTGCCTGCACAGTGAAAACTGGGCTGGACCCAACCCTTGTGGGCATTTGTGGTGAGGGAACCGAGTCTGTGCAAAGCCTCCTGCTT;EKSSDCRPSACTVKTGLDPTLVGICGEGTESVQSLLL
