# Supplementary material for: Identification of protein features encoded by alternative exons using Exon Ontology
Source: Genome Res. 2017 Jun;27(6):1087–97. doi: 10.1101/gr.212696.116 (PMC5453322; doi:10.1101/gr.212696.116)
Supplement: Supplemental Material [file supp_gr.212696.116_Supplemental_Data_S1.zip › testfiles/test81exons_matchedgenomiccoordinates.tsv.ref]

Sequence name	FasterDB gene	FasterDB exon	Sequence chromosome	Sequence start	Sequence end
ADD3_down	17130	16	10	111892063	111892158
APLP2_down	16889	8	11	129993507	129993674
ARFGAP2_down	10090	8	11	47194261	47194302
ATP5C1_down	9500	9	10	7848937	7848943
CA12_down	13372	9	15	63620297	63620329
CCDC57_down	9098	11	17	80136903	80137065
CD99L2_down	6616	3	X
DLG1_down	13181	24	3	196802708	196802741
ENAH_down	12829	12	1	225692693	225692755
ESYT2_down	5784	16	7	158545472	158545534
EXOC1_down	9025	11	4	56755054	56755098
FGFR1_down	10615	12	8	38280543	38280693
FLNB_down	16583	33	3	58127585	58127656
FNIP1_down	13538	7	5	131046271	131046354
KIF13A_down	16048	39	6	17771345	17771449
LRRC14_down	15591	2	8
MAP3K7_down	14627	12	6	91254271	91254351
MBNL1_down	6936	10	3	152164493	152164546
MINK1_down	7434	19	17	4795697	4795807
NBEAL2_down	14663	11	3	47033965	47034045
NEDD4L_down	208	18	18	56002710	56002769
NFIB_down	6989	14	9	14102417	14102509
NHSL1_down	3673	6	6	138763120	138763251
NUMB_down	4223	11	14	73745989	73746132
PBRM1_down	10102	32	3	52588740	52588895
PCYT2_down	6052	8	17	79865080	79865133
PDGFA_down	3997	6	7	540081	540136
PDGFA_down	4069	1	7
PPP3CB_down	1803	16	10	75199630	75199659
RAI14_down	12504	15	5	34813679	34813765
RALGPS2_down	11821	15	1	178861365	178861442
ROBO1_down	10882	20	3	78696779	78696805
SLK_down	15979	15	10	105770574	105770666
SMARCC2_down	12138	29	12	56558087	56558152
SPTAN1_down	7024	24	9	131355262	131355321
STX2_down	19357	10	12	131280585	131280665
TCF7L2_down	18173	4	10	114724315	114724383
TPM1_down	12892	8	15	63353397	63353472
TSC2_down	5008	27	16	2127599	2127727
USO1_down	2170	12	4	76716489	76716509
YAP1_down	7634	7	11	102080248	102080295
ABI1_up	7967	10	10	27044584	27044670
ARHGAP17_up	14603	17	16	24950686	24950918
CAST_up	9267	8	5	96062498	96062563
CD46_up	13169	13	1	207963598	207963649
CLSTN1_up	8124	3	1	9816539	9816568
CLSTN1_up	8124	11	1	9797556	9797612
CSNK1G3_up	10423	13	5	122941033	122941056
CTNND1_up	16053	4	11
EVI5L_up	11030	12	19	7921978	7922010
EXOC7_up	13317	7	17	74087224	74087316
FAM126A_up	3002	11	7	22986598	22986866
FAT1_up	3119	29	4
FGFR1OP2_up	9376	5	12	27113448	27113561
HPS4_up	777	11	22	26862017	26862070
KIAA0182_up	16604	3	16	85667520	85667738
KIAA0226_up	13446	14	3	197417945	197418019
KIF13A_up	16048	27	6	17790103	17790141
LAS1L_up	3412	9	X	64744444	64744494
LRRFIP2_up	12601	20	3	37132958	37133029
LSM14B_up	17824	8	20	60705275	60705352
MADD_up	11102	17	11	47310519	47310578
MLPH_up	8045	10	2	238443207	238443290
MPRIP_up	12618	24	17	17083921	17083953
MYOF_up	4015	18	10	95152674	95152712
NFYA_up	8396	4	6	41048550	41048636
NUMA1_up	19329	20	11	71723447	71723488
PHLDB1_up	13101	23	11	118515365	118515409
PLEKHA1_up	13795	15	10	124187792	124187896
PLOD2_up	4705	14	3	145795649	145795711
RAB11FIP3_up	1850	7	16	541134	541268
SEC31A_up	3691	20	4	83782784	83782861
SLMAP_up	16337	24	3	57911572	57911655
SNX14_up	11183	19	6	86248556	86248582
SPAG9_up	16489	29	17	49053224	49053262
ST7_up	16384	15	7	116774178	116774246
SULF2_up	8804	20	20	46288143	46288196
TBC1D23_up	3915	15	3	100030677	100030721
TTC7A_up	3867	7	2	47185634	47185691
USP8_up	2727	13	15	50776472	50776558
WDFY3_up	4637	46	4	85648014	85648064
ZDHHC7_up	16424	4	16	85022369	85022479
