# Supplementary material for: Identification of protein features encoded by alternative exons using Exon Ontology
Source: Genome Res. 2017 Jun;27(6):1087–97. doi: 10.1101/gr.212696.116 (PMC5453322; doi:10.1101/gr.212696.116)
Supplement: Supplemental Material [file supp_gr.212696.116_Supplemental_Data_S1.zip › testfiles/test81exons_ptmcontextsequences.tsv.ref]

Sequence name	FasterDB gene	FasterDB exon	Sequence chromosome	Sequence start	Sequence end	EXONT id	EXONT fullid	EXONT name	Categories	Sequence before feature	Feature sequence	Sequence after feature
DLG1_down	13181	24	3	196802708	196802741	180	EXONT:000180	N-acetylated L-lysine	EXONT:000008	IPDDMGS	K	GLKHVTS
DLG1_down	13181	24	3	196802708	196802741	192	EXONT:000192	N6-acetyl-L-lysine	EXONT:000008	IPDDMGS	K	GLKHVTS
ENAH_down	12829	12	1	225692693	225692755	161	EXONT:000161	O-phospho-L-serine	EXONT:000008	QIVFDNR	S	YDSLHRP
ENAH_down	12829	12	1	225692693	225692755	161	EXONT:000161	O-phospho-L-serine	EXONT:000008	FDNRSYD	S	LHRPKST
ENAH_down	12829	12	1	225692693	225692755	161	EXONT:000161	O-phospho-L-serine	EXONT:000008	PVISRRD	S	PRKNQIV
ENAH_down	12829	12	1	225692693	225692755	164	EXONT:000164	O4'-phospho-L-tyrosine	EXONT:000008	IVFDNRS	Y	DSLHRPK
EXOC1_down	9025	11	4	56755054	56755098	162	EXONT:000162	O-phospho-L-threonine	EXONT:000008	KESKKFA	T	LPRKESA
MAP3K7_down	14627	12	6	91254271	91254351	161	EXONT:000161	O-phospho-L-serine	EXONT:000008	RGHRKTA	S	FGNILDV
MAP3K7_down	14627	12	6	91254271	91254351	161	EXONT:000161	O-phospho-L-serine	EXONT:000008	IAATTAY	S	KPKRGHR
MAP3K7_down	14627	12	6	91254271	91254351	162	EXONT:000162	O-phospho-L-threonine	EXONT:000008	PKRGHRK	T	ASFGNIL
MAP3K7_down	14627	12	6	91254271	91254351	164	EXONT:000164	O4'-phospho-L-tyrosine	EXONT:000008	RIAATTA	Y	SKPKRGH
MBNL1_down	6936	10	3	152164493	152164546	161	EXONT:000161	O-phospho-L-serine	EXONT:000008	TAAAMTQ	S	AVKSLKR
MBNL1_down	6936	10	3	152164493	152164546	162	EXONT:000162	O-phospho-L-threonine	EXONT:000008	AATAAAM	T	QSAVKSL
MINK1_down	7434	19	17	4795697	4795807	161	EXONT:000161	O-phospho-L-serine	EXONT:000008	PPGPPNA	S	SNPDLRR
MINK1_down	7434	19	17	4795697	4795807	161	EXONT:000161	O-phospho-L-serine	EXONT:000008	PGPPNAS	S	NPDLRRS
MINK1_down	7434	19	17	4795697	4795807	161	EXONT:000161	O-phospho-L-serine	EXONT:000008	RARPRSN	S	AWQIYLQ
MINK1_down	7434	19	17	4795697	4795807	161	EXONT:000161	O-phospho-L-serine	EXONT:000008	AVRARPR	S	NSAWQIY
MINK1_down	7434	19	17	4795697	4795807	164	EXONT:000164	O4'-phospho-L-tyrosine	EXONT:000008	SNSAWQI	Y	LQRRAER
NEDD4L_down	208	18	18	56002710	56002769	161	EXONT:000161	O-phospho-L-serine	EXONT:000008	APAGRAR	S	STVTGGE
NEDD4L_down	208	18	18	56002710	56002769	161	EXONT:000161	O-phospho-L-serine	EXONT:000008	PAGRARS	S	TVTGGEE
NEDD4L_down	208	18	18	56002710	56002769	162	EXONT:000162	O-phospho-L-threonine	EXONT:000008	AGRARSS	T	VTGGEEP
NHSL1_down	3673	6	6	138763120	138763251	161	EXONT:000161	O-phospho-L-serine	EXONT:000008	ENFDRQA	S	LRRSLIY
NHSL1_down	3673	6	6	138763120	138763251	161	EXONT:000161	O-phospho-L-serine	EXONT:000008	RQASLRR	S	LIYTDTL
NHSL1_down	3673	6	6	138763120	138763251	162	EXONT:000162	O-phospho-L-threonine	EXONT:000008	LRRSLIY	T	DTLVRRP
NHSL1_down	3673	6	6	138763120	138763251	162	EXONT:000162	O-phospho-L-threonine	EXONT:000008	KKVKRRK	T	ITGVPDN
NHSL1_down	3673	6	6	138763120	138763251	162	EXONT:000162	O-phospho-L-threonine	EXONT:000008	RSLIYTD	T	LVRRPKK
NHSL1_down	3673	6	6	138763120	138763251	162	EXONT:000162	O-phospho-L-threonine	EXONT:000008	VKRRKTI	T	GVPDNIQ
NHSL1_down	3673	6	6	138763120	138763251	164	EXONT:000164	O4'-phospho-L-tyrosine	EXONT:000008	SLRRSLI	Y	TDTLVRR
RAI14_down	12504	15	5	34813679	34813765	161	EXONT:000161	O-phospho-L-serine	EXONT:000008	HDQVSKI	S	SERSGTP
RAI14_down	12504	15	5	34813679	34813765	161	EXONT:000161	O-phospho-L-serine	EXONT:000008	KAPPPPI	S	PTQLSDV
RAI14_down	12504	15	5	34813679	34813765	161	EXONT:000161	O-phospho-L-serine	EXONT:000008	DQVSKIS	S	ERSGTPK
RAI14_down	12504	15	5	34813679	34813765	162	EXONT:000162	O-phospho-L-threonine	EXONT:000008	ISSERSG	T	PKKRKAP
RAI14_down	12504	15	5	34813679	34813765	162	EXONT:000162	O-phospho-L-threonine	EXONT:000008	PPPPISP	T	QLSDVSS
RAI14_down	12504	15	5	34813679	34813765	797	EXONT:000797	Ubiquitinylated lysine	EXONT:000008	SGTPKKR	K	APPPPIS
RAI14_down	12504	15	5	34813679	34813765	797	EXONT:000797	Ubiquitinylated lysine	EXONT:000008	ERSGTPK	K	RKAPPPP
RALGPS2_down	11821	15	1	178861365	178861442	161	EXONT:000161	O-phospho-L-serine	EXONT:000008	ERNRLYH	S	LGPVTRV
RALGPS2_down	11821	15	1	178861365	178861442	164	EXONT:000164	O4'-phospho-L-tyrosine	EXONT:000008	AFERNRL	Y	HSLGPVT
ROBO1_down	10882	20	3	78696779	78696805	161	EXONT:000161	O-phospho-L-serine	EXONT:000008	AGIRKVP	S	FTFTPTV
ROBO1_down	10882	20	3	78696779	78696805	162	EXONT:000162	O-phospho-L-threonine	EXONT:000008	KVPSFTF	T	PTVTYQR
ROBO1_down	10882	20	3	78696779	78696805	162	EXONT:000162	O-phospho-L-threonine	EXONT:000008	IRKVPSF	T	FTPTVTY
SPTAN1_down	7024	24	9	131355262	131355321	161	EXONT:000161	O-phospho-L-serine	EXONT:000008	TKEAGSV	S	LRMKQVE
SPTAN1_down	7024	24	9	131355262	131355321	162	EXONT:000162	O-phospho-L-threonine	EXONT:000008	QEQIDNQ	T	RITKEAG
SPTAN1_down	7024	24	9	131355262	131355321	797	EXONT:000797	Ubiquitinylated lysine	EXONT:000008	DNQTRIT	K	EAGSVSL
TPM1_down	12892	8	15	63353397	63353472	180	EXONT:000180	N-acetylated L-lysine	EXONT:000008	ALMAAED	K	YSQKEDR
TPM1_down	12892	8	15	63353397	63353472	192	EXONT:000192	N6-acetyl-L-lysine	EXONT:000008	ALMAAED	K	YSQKEDR
TSC2_down	5008	27	16	2127599	2127727	161	EXONT:000161	O-phospho-L-serine	EXONT:000008	AFRCRSI	S	VSEHVVR
TSC2_down	5008	27	16	2127599	2127727	161	EXONT:000161	O-phospho-L-serine	EXONT:000008	PKQGLNN	S	PPVKEFK
TSC2_down	5008	27	16	2127599	2127727	161	EXONT:000161	O-phospho-L-serine	EXONT:000008	SLNERPK	S	LRIARPP
YAP1_down	7634	7	11	102080248	102080295	161	EXONT:000161	O-phospho-L-serine	EXONT:000008	INPSTAN	S	PKCQELA
ABI1_up	7967	10	10	27044584	27044670	161	EXONT:000161	O-phospho-L-serine	EXONT:000008	LYSQNSI	S	IAPPPPP
ARHGAP17_up	14603	17	16	24950686	24950918	161	EXONT:000161	O-phospho-L-serine	EXONT:000008	GPSPGDG	S	PPKPKDP
ARHGAP17_up	14603	17	16	24950686	24950918	161	EXONT:000161	O-phospho-L-serine	EXONT:000008	SSRAESS	S	GGGTVPS
ARHGAP17_up	14603	17	16	24950686	24950918	161	EXONT:000161	O-phospho-L-serine	EXONT:000008	SGGGTVP	S	SAGILEQ
ARHGAP17_up	14603	17	16	24950686	24950918	161	EXONT:000161	O-phospho-L-serine	EXONT:000008	GDLVKKE	S	FGVKLMD
ARHGAP17_up	14603	17	16	24950686	24950918	161	EXONT:000161	O-phospho-L-serine	EXONT:000008	GILEQGP	S	PGDGSPP
CD46_up	13169	13	1	207963598	207963649	164	EXONT:000164	O4'-phospho-L-tyrosine	EXONT:000008	RRKKKGT	Y	LTDETHR
EXOC7_up	13317	7	17	74087224	74087316	162	EXONT:000162	O-phospho-L-threonine	EXONT:000008	KPVKRPG	T	IRKAQNL
KIAA0182_up	16604	3	16	85667520	85667738	161	EXONT:000161	O-phospho-L-serine	EXONT:000008	SHEPKSP	S	LGMLSTA
KIAA0182_up	16604	3	16	85667520	85667738	161	EXONT:000161	O-phospho-L-serine	EXONT:000008	GMSHEPK	S	PSLGMLS
LAS1L_up	3412	9	X	64744444	64744494	161	EXONT:000161	O-phospho-L-serine	EXONT:000008	GEGTDPK	S	HKNVDLN
LAS1L_up	3412	9	X	64744444	64744494	797	EXONT:000797	Ubiquitinylated lysine	EXONT:000008	GTDPKSH	K	NVDLNDV
LRRFIP2_up	12601	20	3	37132958	37133029	164	EXONT:000164	O4'-phospho-L-tyrosine	EXONT:000008	LSELRDI	Y	DLKDQIQ
LSM14B_up	17824	8	20	60705275	60705352	161	EXONT:000161	O-phospho-L-serine	EXONT:000008	RRPQRRR	S	GNRRTRN
MPRIP_up	12618	24	17	17083921	17083953	161	EXONT:000161	O-phospho-L-serine	EXONT:000008	LRNIRSK	S	VIEQVSW
PLEKHA1_up	13795	15	10	124187792	124187896	161	EXONT:000161	O-phospho-L-serine	EXONT:000008	MRQARRL	S	NPCIQRY
PLOD2_up	4705	14	3	145795649	145795711	161	EXONT:000161	O-phospho-L-serine	EXONT:000008	TLQREKD	S	PTPETFQ
PLOD2_up	4705	14	3	145795649	145795711	162	EXONT:000162	O-phospho-L-threonine	EXONT:000008	QREKDSP	T	PETFQML
SEC31A_up	3691	20	4	83782784	83782861	161	EXONT:000161	O-phospho-L-serine	EXONT:000008	ANVALKD	S	DQVAQSD
SEC31A_up	3691	20	4	83782784	83782861	161	EXONT:000161	O-phospho-L-serine	EXONT:000008	AQSDGEE	S	PAAEEQL
SEC31A_up	3691	20	4	83782784	83782861	161	EXONT:000161	O-phospho-L-serine	EXONT:000008	DSDQVAQ	S	DGEESPA
SNX14_up	11183	19	6	86248556	86248582	161	EXONT:000161	O-phospho-L-serine	EXONT:000008	KLNRGSL	S	LDDFRNT
SULF2_up	8804	20	20	46288143	46288196	797	EXONT:000797	Ubiquitinylated lysine	EXONT:000008	EMKRPSS	K	SLGQLWE
TBC1D23_up	3915	15	3	100030677	100030721	162	EXONT:000162	O-phospho-L-threonine	EXONT:000008	PWPDRSC	T	ERHVSSS
USP8_up	2727	13	15	50776472	50776558	161	EXONT:000161	O-phospho-L-serine	EXONT:000008	KIKGQPE	S	GILRTGT
USP8_up	2727	13	15	50776472	50776558	162	EXONT:000162	O-phospho-L-threonine	EXONT:000008	SGILRTG	T	FREDTDD
