# Supplementary material for: Identification of protein features encoded by alternative exons using Exon Ontology
Source: Genome Res. 2017 Jun;27(6):1087–97. doi: 10.1101/gr.212696.116 (PMC5453322; doi:10.1101/gr.212696.116)
Supplement: Supplemental Material [file supp_gr.212696.116_Supplemental_Data_S1.zip › data/AFE_background.tsv]

100	1	3.25285672970338	0.765791791945948
200	1	3.26042677668023	0.740317763156879
300	1	3.26799682365707	0.71484373436781
400	1	3.27556687063392	0.68936970557874
500	1	3.28249291313924	0.664485802999633
600	1	3.28941895564457	0.639601900420526
700	1	3.2963449981499	0.614717997841418
800	1	3.30278488133651	0.589577279241773
900	1	3.30922476452313	0.564436560642128
1000	1	3.31566464770974	0.539295842042483
1100	1	3.31872868254588	0.517305123540785
1200	1	3.32179271738202	0.495314405039087
1300	1	3.32485675221816	0.473323686537389
1400	1	3.32527596971328	0.457648047104198
1500	1	3.3256951872084	0.441972407671008
1600	1	3.32611440470351	0.426296768237817
1700	1	3.32550455905239	0.416057872739976
1800	1	3.32489471340127	0.405818977242135
1900	1	3.32428486775014	0.395580081744294
2000	1	3.32372816485808	0.388351421909484
2100	1	3.32317146196601	0.381122762074674
2200	1	3.32261475907394	0.373894102239864
2300	1	3.3224801752422	0.368667767070006
2400	1	3.32234559141045	0.363441431900148
2500	1	3.32221100757871	0.35821509673029
2650	1	3.32156751315368	0.350030224820978
2800	1	3.32092401872865	0.341845352911666
2950	1	3.32042112962412	0.334817058706973
3100	1	3.31991824051959	0.32778876450228
3250	1	3.31969459034676	0.32135986367499
3400	1	3.31947094017392	0.314930962847701
3550	1	3.31867711362297	0.308507652845956
3700	1	3.31788328707201	0.302084342844211
3850	1	3.31647137458291	0.296687417487075
4000	1	3.31505946209381	0.291290492129939
4150	1	3.31371210269204	0.286591049930427
4300	1	3.31236474329027	0.281891607730916
4450	1	3.31091509391111	0.277855210864433
4600	1	3.30946544453195	0.27381881399795
4750	1	3.30843376834045	0.270499350846635
4900	1	3.30740209214895	0.26717988769532
5050	1	3.30662774467521	0.264078174115709
5550	1	3.30560675590151	0.254035745844966
6050	1	3.30444036394362	0.243704456968028
6550	1	3.30394954001769	0.235239647993654
7050	1	3.30318783109571	0.227198844426444
7550	1	3.3028850298894	0.220074129673263
8050	1	3.30287866277383	0.21379961217271
8550	1	3.30284670372822	0.208464921246548
9050	1	3.30249921773126	0.204146519003713
9550	1	3.30222059047657	0.200506524927526
10050	1	3.30208490421644	0.197026940000872
10550	1	3.30208663231706	0.194023134051104
11050	1	3.30226898853441	0.191420089958282
11550	1	3.30257265309353	0.188990497204418
12050	1	3.30290520774565	0.186622639224613
12550	1	3.30327651611339	0.184308781715166
13050	1	3.30368755746578	0.182085660782838
13550	1	3.30416424495354	0.179932123608649
14050	1	3.3047463138655	0.177789245565825
14550	1	3.3055194892055	0.175649781433923
15050	1	3.30643167456063	0.173440749852108
15550	1	3.3072487729161	0.171087525954597
16050	1	3.30769967188668	0.168635826420035
16550	1	3.30778703951201	0.166284996395037
17050	1	3.30771013084883	0.164120980712075
17550	1	3.30760144329376	0.16211392382808
18050	1	3.30755944470778	0.160217313693838
18550	1	3.30761256215015	0.158486955662141
19050	1	3.30773307579064	0.156870758817477
19550	1	3.30773535194161	0.155177120077724
20050	1	3.30748248159395	0.153360790489309
20550	1	3.30703914223613	0.15150586374044
21050	1	3.30656479891079	0.149756043281984
21550	1	3.30621995396801	0.148169226984672
22050	1	3.30611390039591	0.146707623079386
22550	1	3.30623629107501	0.145299005556163
23050	1	3.3064252975096	0.143920254846182
23550	1	3.3064809600637	0.142575386248523
24050	1	3.30631704997058	0.141341223931264
24550	1	3.30600042897006	0.140247634002667
25050	1	3.30571867269721	0.139274364265319
25550	1	3.30552881544428	0.13834171247873
26050	1	3.30539533547074	0.137364322009816
26550	1	3.30525808413806	0.13631515865372
27050	1	3.30511427527336	0.135227481261319
27550	1	3.30496708785457	0.134127395789008
28050	1	3.30514570906626	0.133028217543712
28550	1	3.30542890840073	0.132001495690447
29050	1	3.30570464425209	0.13096560808193
29550	1	3.30597666698203	0.1299017118996
30050	1	3.30625876476773	0.128817290450658
30550	1	3.3065667919594	0.127728351629465
31050	1	3.30691589442152	0.126647002260491
31550	1	3.3073138458118	0.125579627445012
32050	1	3.30776160346244	0.124528963089715
100	7	1.96912050750968	1.0740706835869
200	7	1.99586253748917	1.03307166557313
300	7	2.02260456746866	0.992072647559357
400	7	2.04934659744815	0.951073629545584
500	7	2.07589004736008	0.910522157971607
600	7	2.102433497272	0.869970686397629
700	7	2.12897694718393	0.829419214823651
800	7	2.15825523200911	0.788516370838509
900	7	2.1875335168343	0.747613526853366
1000	7	2.21681180165948	0.706710682868224
1100	7	2.24119679196038	0.666020399357357
1200	7	2.26558178226129	0.62533011584649
1300	7	2.28996677256219	0.584639832335623
1400	7	2.29381301216887	0.568187412730092
1500	7	2.29765925177554	0.551734993124561
1600	7	2.30150549138221	0.535282573519029
1700	7	2.30364467093066	0.522028757812538
1800	7	2.30578385047911	0.508774942106046
1900	7	2.30792303002756	0.495521126399554
2000	7	2.30889607103865	0.484164566957456
2100	7	2.30986911204974	0.472808007515357
2200	7	2.31084215306083	0.461451448073259
2300	7	2.31128367618643	0.453240120876151
2400	7	2.31172519931202	0.445028793679043
2500	7	2.31216672243761	0.436817466481935
2650	7	2.31312356411809	0.426677279987662
2800	7	2.31408040579857	0.416537093493388
2950	7	2.31491023064282	0.406290381351694
3100	7	2.31574005548706	0.396043669209999
3250	7	2.31614185144509	0.386295165772034
3400	7	2.31654364740311	0.376546662334068
3550	7	2.31602979143124	0.367845010945859
3700	7	2.31551593545936	0.35914335955765
3850	7	2.31418414060925	0.352049370466989
4000	7	2.31285234575915	0.344955381376328
4150	7	2.31166670714114	0.338752412727811
4300	7	2.31048106852312	0.332549444079293
4450	7	2.30930138469255	0.327455150884265
4600	7	2.30812170086199	0.322360857689237
4750	7	2.30734790678637	0.31791982340335
4900	7	2.30657411271075	0.313478789117464
5050	7	2.30607490519384	0.3095162059041
5550	7	2.30577604488406	0.297263300187456
6050	7	2.30442678194784	0.283877864131693
6550	7	2.30331200091724	0.271457795646525
7050	7	2.30273761763247	0.260281841698879
7550	7	2.30281527991673	0.250165194322641
8050	7	2.30285485726598	0.241118287265288
8550	7	2.30249071396764	0.233244098839111
9050	7	2.30167953313263	0.226463844220833
9550	7	2.30089624598328	0.220310153266375
10050	7	2.3003439898783	0.214554459656828
10550	7	2.29997476341291	0.209683672001928
11050	7	2.29967217251067	0.205627118326668
11550	7	2.29927728690626	0.202049309313196
12050	7	2.29868936224803	0.198580774260792
12550	7	2.2979627427763	0.195146264317071
13050	7	2.2971903184471	0.191748304553876
13550	7	2.29652000395737	0.188301495947688
14050	7	2.29612707024521	0.184802557506782
14550	7	2.29601974852621	0.181352513217773
15050	7	2.29605079649265	0.178044478391878
15550	7	2.29602494209927	0.174913982451517
16050	7	2.29577809191712	0.171954065479864
16550	7	2.29528789755188	0.169199083862603
17050	7	2.29468804064561	0.166665700340808
17550	7	2.29417218091102	0.164307842880775
18050	7	2.29386857962294	0.162138503108046
18550	7	2.2937258112576	0.160158519356312
19050	7	2.293611480627	0.158279907279147
19550	7	2.2934128270556	0.156439603685036
20050	7	2.29299479991125	0.154597384978991
20550	7	2.29238066303518	0.152736249644224
21050	7	2.29166605724277	0.150779835896672
21550	7	2.29104199228521	0.148708506493241
22050	7	2.29066458077038	0.146546616351645
22550	7	2.29053090262167	0.144346540251639
23050	7	2.29055535466967	0.142176478010832
23550	7	2.29056536994631	0.140138376006662
24050	7	2.29049275265038	0.138323926200617
24550	7	2.29043204856976	0.136677556846634
25050	7	2.2905059264255	0.13514219732806
25550	7	2.29074345076126	0.13370468368808
26050	7	2.29105798102766	0.132386572944671
26550	7	2.29134725881232	0.13113236716676
27050	7	2.29156166854806	0.12988033774375
27550	7	2.29165575003075	0.128627391397481
28050	7	2.29155415006285	0.127227579795779
28550	7	2.29161614287896	0.125834799023217
29050	7	2.29171742222564	0.124460399707884
29550	7	2.29181586227075	0.123087957818079
30050	7	2.29190092688264	0.121710703690737
30550	7	2.29197323263598	0.12032158572739
31050	7	2.29203871219109	0.118917363884764
31550	7	2.29210619362744	0.117496979753645
32050	7	2.2921863166692	0.116061179800908
100	8	1.64542581549533	1.44246063979175
200	8	1.68861246448276	1.3894338127965
300	8	1.73179911347019	1.33640698580125
400	8	1.77498576245763	1.283380158806
500	8	1.81792432755013	1.2304985440237
600	8	1.86086289264263	1.1776169292414
700	8	1.90380145773514	1.1247353144591
800	8	1.9499928345445	1.07149807934947
900	8	1.99618421135386	1.01826084423983
1000	8	2.04237558816322	0.965023609130201
1100	8	2.10400072905214	0.894321639916303
1200	8	2.16562586994105	0.823619670702405
1300	8	2.22725101082997	0.752917701488508
1400	8	2.23244668769888	0.732651261935914
1500	8	2.2376423645678	0.712384822383321
1600	8	2.24283804143671	0.692118382830727
1700	8	2.24833204776226	0.676735063491278
1800	8	2.25382605408782	0.661351744151828
1900	8	2.25932006041337	0.645968424812378
2000	8	2.26377812898886	0.633003786398183
2100	8	2.26823619756434	0.620039147983988
2200	8	2.27269426613983	0.607074509569792
2300	8	2.27594749288629	0.595806872866632
2400	8	2.27920071963276	0.584539236163471
2500	8	2.28245394637922	0.573271599460311
2650	8	2.28616247727202	0.557607878726163
2800	8	2.28987100816482	0.541944157992016
2950	8	2.2934096443734	0.527466721805041
3100	8	2.29694828058199	0.512989285618065
3250	8	2.29980292153825	0.500756006779826
3400	8	2.30265756249451	0.488522727941587
3550	8	2.30430471550299	0.477611244130136
3700	8	2.30595186851147	0.466699760318684
3850	8	2.30679847330757	0.456880005747155
4000	8	2.30764507810367	0.447060251175627
4150	8	2.30859346033793	0.438058543978745
4300	8	2.30954184257218	0.429056836781864
4450	8	2.3102648450866	0.421400570905824
4600	8	2.31098784760102	0.413744305029783
4750	8	2.31163437003997	0.406930999815027
4900	8	2.31228089247892	0.400117694600272
5050	8	2.31284831139785	0.393664645850814
5550	8	2.31592465462958	0.37616095481297
6050	8	2.31827949323246	0.36031525591761
6550	8	2.31979337179737	0.348412322305629
7050	8	2.3214364494385	0.336460466506256
7550	8	2.32347186243171	0.326562433187633
8050	8	2.32547926376953	0.318323517423306
8550	8	2.32714028064355	0.311846552717984
9050	8	2.32838527723123	0.306585573200952
9550	8	2.32946324731552	0.301933669631316
10050	8	2.33053622259717	0.297610821305899
10550	8	2.33163979109899	0.293719517980763
11050	8	2.33279521666578	0.290167416719415
11550	8	2.33398628772926	0.286792805941054
12050	8	2.3351430401445	0.28342767326409
12550	8	2.33621541862797	0.280139871976675
13050	8	2.33723086022833	0.277049950367017
13550	8	2.33829878902475	0.274246535878931
14050	8	2.33945670890657	0.271674879394837
14550	8	2.34079310357782	0.269239094553714
15050	8	2.34231713499109	0.26679955816327
15550	8	2.34390939237949	0.264258368440253
16050	8	2.34531324893186	0.261654739885607
16550	8	2.34640308210859	0.259217653700423
17050	8	2.34728351612916	0.257145186895288
17550	8	2.3480310023553	0.255391911034887
18050	8	2.34876995959814	0.253739221388922
18550	8	2.34949592799418	0.252033937494726
19050	8	2.35012876169327	0.250080298637544
19550	8	2.35057628981178	0.247714172218289
20050	8	2.35077597227323	0.245105068031488
20550	8	2.35081597923453	0.242582153677053
21050	8	2.35089275103681	0.240256373347218
21550	8	2.35107852600093	0.238033666191142
22050	8	2.35144378063956	0.235845713795372
22550	8	2.35200385092991	0.233684776571821
23050	8	2.35266695218609	0.231617260337177
23550	8	2.35333477193269	0.229729040619339
24050	8	2.35395229460763	0.228114055165569
24550	8	2.3545472253245	0.226809172819222
25050	8	2.35518458459888	0.225835678772982
25550	8	2.3557614900089	0.225052212633642
26050	8	2.35620819483903	0.224222810334306
26550	8	2.35649647522368	0.223088842959917
27050	8	2.3566822007657	0.221632690227079
27550	8	2.35683785203085	0.220116084404271
28050	8	2.35708576123126	0.218619794740398
28550	8	2.35735231746706	0.217311088247714
29050	8	2.35758163945111	0.215975139564428
29550	8	2.3577821411327	0.214573149667742
30050	8	2.35797189317867	0.213109808395672
30550	8	2.35816975599035	0.211609546695862
31050	8	2.35838758993516	0.210103966499488
31550	8	2.35863122393288	0.208618536661668
32050	8	2.35890220702969	0.207164311431029
100	5	0.797323711416076	1.0528439678015
200	5	0.826792234454363	1.029169661886
300	5	0.856260757492649	1.0054953559705
400	5	0.885729280530936	0.981821050055
500	5	0.913573439295931	0.958458437064977
600	5	0.941417598060926	0.935095824074954
700	5	0.969261756825922	0.911733211084931
800	5	0.996576081279386	0.888441099899828
900	5	1.02389040573285	0.865148988714724
1000	5	1.05120473018631	0.84185687752962
1100	5	1.07411415763406	0.820653492804922
1200	5	1.0970235850818	0.799450108080223
1300	5	1.11993301252954	0.778246723355524
1400	5	1.13443806879805	0.759583657527407
1500	5	1.14894312506656	0.740920591699289
1600	5	1.16344818133507	0.722257525871172
1700	5	1.17221724352345	0.707742150014449
1800	5	1.18098630571184	0.693226774157726
1900	5	1.18975536790022	0.678711398301003
2000	5	1.19738590367114	0.666703077478715
2100	5	1.20501643944205	0.654694756656426
2200	5	1.21264697521297	0.642686435834137
2300	5	1.21983172576555	0.63322840485612
2400	5	1.22701647631814	0.623770373878103
2500	5	1.23420122687072	0.614312342900086
2650	5	1.24186822707968	0.603313085121917
2800	5	1.24953522728864	0.592313827343748
2950	5	1.25590037294037	0.58268025780944
3100	5	1.2622655185921	0.573046688275132
3250	5	1.26919455560475	0.564537447725849
3400	5	1.2761235926174	0.556028207176567
3550	5	1.28182123956008	0.548248106205742
3700	5	1.28751888650276	0.540468005234917
3850	5	1.29154645181646	0.533690366139611
4000	5	1.29557401713015	0.526912727044306
4150	5	1.29941475789993	0.520646604667333
4300	5	1.3032554986697	0.514380482290361
4450	5	1.3062384571163	0.509084504176176
4600	5	1.30922141556289	0.503788526061992
4750	5	1.31150014766289	0.498961567589399
4900	5	1.31377887976289	0.494134609116807
5050	5	1.31604645583726	0.489289464679278
5550	5	1.32234353362777	0.472620632143362
6050	5	1.32839911732975	0.457256151514528
6550	5	1.33545278440488	0.444082821179047
7050	5	1.34094794133813	0.432020360824957
7550	5	1.34495726518407	0.421601865122357
8050	5	1.34864519984883	0.411900622303616
8550	5	1.35187799515705	0.40297856745295
9050	5	1.3547811328734	0.394983826993266
9550	5	1.35785693808518	0.38748335672887
10050	5	1.36096117124024	0.380502655762211
10550	5	1.36379685631143	0.374333101302666
11050	5	1.36650900198437	0.368726680729684
11550	5	1.3692257076121	0.363444948110328
12050	5	1.37202109029341	0.358288947083196
12550	5	1.37496807188854	0.353157045982076
13050	5	1.37780939185694	0.347955696905056
13550	5	1.38029799365097	0.342806434892922
14050	5	1.3823711904158	0.337874301663215
14550	5	1.38412393690615	0.33318152431577
15050	5	1.3856062783781	0.32863496719399
15550	5	1.38667960991682	0.324052965429181
16050	5	1.38733332147988	0.31929568683599
16550	5	1.38774163256171	0.314484950382516
17050	5	1.38811978545103	0.309763117026241
17550	5	1.38852293832729	0.305276582168296
18050	5	1.38897204929632	0.301145289268489
18550	5	1.38957435349034	0.29751828374655
19050	5	1.39050312590603	0.294402409085863
19550	5	1.39171696213957	0.291639613791876
20050	5	1.3930181014282	0.288996338529863
20550	5	1.39426462873225	0.286447169033468
21050	5	1.39543322347406	0.284082167742835
21550	5	1.39663457715159	0.281886308659352
22050	5	1.39789329041245	0.279791070506388
22550	5	1.39927598108145	0.277748326987463
23050	5	1.4006077385881	0.275663288336878
23550	5	1.40175775056368	0.273421250337317
24050	5	1.40268237896522	0.270988574750546
24550	5	1.40335750803366	0.268494539994343
25050	5	1.40379452177819	0.26598142822699
25550	5	1.40393977546961	0.263389430316659
26050	5	1.40387793878152	0.260800675958917
26550	5	1.40378388709739	0.258401344737671
27050	5	1.40372243657668	0.256206184297182
27550	5	1.40359047489898	0.254071790396103
28050	5	1.40358567387788	0.252041247048396
28550	5	1.40372863473103	0.250078648010885
29050	5	1.40388029228771	0.248127847934301
29550	5	1.40403900149958	0.246181106308068
30050	5	1.40421742676826	0.244245833385284
30550	5	1.40442939460436	0.242331127055394
31050	5	1.40468715405286	0.240437553345196
31550	5	1.40499661398491	0.23856042121547
32050	5	1.4053634735232	0.236702358673204
100	11	0.676390838696689	0.936952543630988
200	11	0.699968055675915	0.916421712464212
300	11	0.72354527265514	0.895890881297436
400	11	0.747122489634366	0.875360050130661
500	11	0.770365954485017	0.855117268720072
600	11	0.793609419335669	0.834874487309483
700	11	0.816852884186321	0.814631705898894
800	11	0.840578784178859	0.794778925431336
900	11	0.864304684171397	0.774926144963779
1000	11	0.888030584163935	0.755073364496221
1100	11	0.910382355357269	0.738117211819213
1200	11	0.932734126550604	0.721161059142204
1300	11	0.955085897743938	0.704204906465196
1400	11	0.967159606682141	0.688866529034766
1500	11	0.979233315620344	0.673528151604337
1600	11	0.991307024558548	0.658189774173907
1700	11	0.999579434567312	0.645861258219029
1800	11	1.00785184457608	0.63353274226415
1900	11	1.01612425458484	0.621204226309271
2000	11	1.02300491882371	0.610761866092965
2100	11	1.02988558306257	0.600319505876659
2200	11	1.03676624730144	0.589877145660353
2300	11	1.04223065841727	0.580893148061803
2400	11	1.0476950695331	0.571909150463253
2500	11	1.05315948064893	0.562925152864703
2650	11	1.05896988956567	0.550599458791514
2800	11	1.06478029848241	0.538273764718325
2950	11	1.0700474604327	0.527837151238512
3100	11	1.07531462238299	0.517400537758699
3250	11	1.08080957934691	0.509083769261189
3400	11	1.08630453631083	0.500767000763679
3550	11	1.09109056995523	0.493560701687066
3700	11	1.09587660359964	0.486354402610454
3850	11	1.09865069848147	0.480126494438602
4000	11	1.1014247933633	0.473898586266749
4150	11	1.10354613443545	0.467831914893929
4300	11	1.1056674755076	0.461765243521109
4450	11	1.10763526363751	0.455830561504105
4600	11	1.10960305176741	0.449895879487101
4750	11	1.11146725113849	0.44445695151096
4900	11	1.11333145050956	0.439018023534819
5050	11	1.11501325573144	0.433787681843002
5550	11	1.11884491688197	0.419001785819502
6050	11	1.12320731535291	0.404937715541922
6550	11	1.12833278796502	0.392240221589182
7050	11	1.13210102498429	0.379881823959151
7550	11	1.13504612531843	0.36882458977361
8050	11	1.13809516738959	0.358456418007472
8550	11	1.14080352288181	0.348925512485643
9050	11	1.14316272594448	0.340521861626754
9550	11	1.1456375613573	0.332793903309577
10050	11	1.14819697297236	0.325263060718507
10550	11	1.15065510422101	0.318356745457274
11050	11	1.1529497649805	0.31214146284399
11550	11	1.1550696818866	0.306657380738768
12050	11	1.15708707389973	0.301792048295986
12550	11	1.15907907652635	0.297392452779763
13050	11	1.16087492626769	0.293211329547193
13550	11	1.16229249401684	0.289292216584152
14050	11	1.16330014100957	0.285606614782192
14550	11	1.16396561550318	0.282131567915184
15050	11	1.16451091964271	0.278790419784548
15550	11	1.16499294579294	0.275606133303021
16050	11	1.16543072887842	0.272531327617509
16550	11	1.16587954450919	0.269600488118381
17050	11	1.16640146033403	0.266721655115174
17550	11	1.16700194451593	0.263843118938398
18050	11	1.16763164174812	0.261021981200506
18550	11	1.16831194774931	0.258401164336904
19050	11	1.16917961497771	0.256059255777517
19550	11	1.17020637119524	0.25389759550493
20050	11	1.17121584777318	0.251745314964244
20550	11	1.17207153594368	0.249451523182761
21050	11	1.17261990472906	0.246992866810781
21550	11	1.17286690396894	0.244437043172077
22050	11	1.17306023943408	0.241818963647765
22550	11	1.17338911675296	0.239277855777887
23050	11	1.17375229390495	0.23687948329583
23550	11	1.17399278645708	0.234610976990541
24050	11	1.17414067109205	0.232427567302991
24550	11	1.17431406105287	0.230256190129163
25050	11	1.17460142628201	0.228027955724077
25550	11	1.17497150962811	0.225723701775864
26050	11	1.17540894769408	0.223440088779124
26550	11	1.17586957380929	0.221292193434002
27050	11	1.17631745859977	0.219193048664129
27550	11	1.17661916755117	0.217054794441633
28050	11	1.17663202605636	0.214961600809812
28550	11	1.17675119152021	0.213003859181455
29050	11	1.17692598736581	0.211061323136306
29550	11	1.17711917891873	0.209108190482596
30050	11	1.17730886045696	0.207141692720058
30550	11	1.17748281239619	0.205169815610253
31050	11	1.17763936292612	0.20320004318769
31550	11	1.17777987005285	0.20124319371256
32050	11	1.17791197197123	0.199309770614724
100	74	1.25120089457058	1.04536442756141
200	74	1.27306153924185	1.00296665113365
300	74	1.29492218391312	0.960568874705882
400	74	1.31678282858439	0.918171098278117
500	74	1.33830222954979	0.876240078138755
600	74	1.3598216305152	0.834309057999392
700	74	1.3813410314806	0.79237803786003
800	74	1.40345342907441	0.750453136029318
900	74	1.42556582666822	0.708528234198607
1000	74	1.44767822426202	0.666603332367896
1100	74	1.46827669123121	0.627994490287424
1200	74	1.4888751582004	0.589385648206952
1300	74	1.50947362516958	0.55077680612648
1400	74	1.51620850454637	0.534154239337839
1500	74	1.52294338392316	0.517531672549197
1600	74	1.52967826329994	0.500909105760556
1700	74	1.53287896961087	0.487954214163349
1800	74	1.5360796759218	0.474999322566142
1900	74	1.53928038223273	0.462044430968935
2000	74	1.541209423512	0.451007152462059
2100	74	1.54313846479126	0.439969873955182
2200	74	1.54506750607053	0.428932595448305
2300	74	1.54599298614596	0.420186454671845
2400	74	1.54691846622138	0.411440313895384
2500	74	1.54784394629681	0.402694173118924
2650	74	1.54948434513302	0.391269045721444
2800	74	1.55112474396924	0.379843918323964
2950	74	1.55302130664577	0.368495070423646
3100	74	1.55491786932231	0.357146222523327
3250	74	1.55606227308048	0.346757636631879
3400	74	1.55720667683864	0.336369050740431
3550	74	1.55756331939259	0.327374356229333
3700	74	1.55791996194654	0.318379661718234
3850	74	1.55749269207611	0.311124535679367
4000	74	1.55706542220569	0.3038694096405
4150	74	1.55658097209584	0.297794735955169
4300	74	1.556096521986	0.291720062269837
4450	74	1.55559906161002	0.286775531104379
4600	74	1.55510160123405	0.281830999938921
4750	74	1.55493994451157	0.277389446928099
4900	74	1.5547782877891	0.272947893917276
5050	74	1.55471816836209	0.268663368655933
5550	74	1.55501085222106	0.255922606506336
6050	74	1.55549283013126	0.244477102777271
6550	74	1.55591835485574	0.235645275597235
7050	74	1.55647180539577	0.227254443093132
7550	74	1.55672218202057	0.219646629884957
8050	74	1.55675045180992	0.21271832419249
8550	74	1.55662951505236	0.206439305908264
9050	74	1.55653881049836	0.200751212204994
9550	74	1.55660137159058	0.195410855048894
10050	74	1.55659563367868	0.190412553355215
10550	74	1.556509656304	0.185827343272741
11050	74	1.55636652991452	0.181473628927332
11550	74	1.55620727581714	0.177235147556522
12050	74	1.55608239041895	0.173092828221072
12550	74	1.55601725582147	0.169095071324545
13050	74	1.55595282548573	0.165329482241423
13550	74	1.55586147169677	0.16178990080712
14050	74	1.55572054682439	0.158497321505891
14550	74	1.55560697580876	0.155471168786726
15050	74	1.55555339265314	0.152605281786276
15550	74	1.55551924394784	0.149766260485118
16050	74	1.55542285141783	0.146948907846337
16550	74	1.55529033228948	0.14430494908904
17050	74	1.55517823116923	0.14194375601549
17550	74	1.55512570631482	0.139886256926246
18050	74	1.55517042139442	0.138130871674465
18550	74	1.55535773180682	0.136559928676307
19050	74	1.5556202403073	0.135006060106272
19550	74	1.55580365078455	0.133412301939932
20050	74	1.55586647810939	0.131794496105928
20550	74	1.55589393816277	0.13021204689054
21050	74	1.55593475648634	0.128751222243968
21550	74	1.55603061010618	0.127416074742003
22050	74	1.55624056116168	0.126194678354976
22550	74	1.55646879577298	0.125036420092576
23050	74	1.5565886060847	0.123856108821229
23550	74	1.55649428226577	0.122607586526429
24050	74	1.55628446090957	0.121309500301691
24550	74	1.55610827033675	0.120009910779088
25050	74	1.55600473226601	0.118731861541429
25550	74	1.55589390818757	0.117536744941647
26050	74	1.55568239991678	0.116462169855611
26550	74	1.55529208721384	0.115477540085537
27050	74	1.55474061504137	0.114489653170633
27550	74	1.55419887822108	0.113389290722186
28050	74	1.55394306190844	0.112074777383901
28550	74	1.55385794724722	0.110652810063273
29050	74	1.55379344755284	0.109222132145294
29550	74	1.55372086457348	0.107804962470904
30050	74	1.55363995128117	0.106405153111623
30550	74	1.5535590233882	0.105019052859963
31050	74	1.55349036143925	0.103638036535609
31550	74	1.55344623476407	0.1022511200369
32050	74	1.55343244931402	0.100852292055927
100	6	1.0931271050056	1.24275154348436
200	6	1.13247669299306	1.19863411831984
300	6	1.17182628098052	1.15451669315531
400	6	1.21117586896798	1.11039926799079
500	6	1.24977187125208	1.06657261811585
600	6	1.28836787353618	1.0227459682409
700	6	1.32696387582027	0.978919318365959
800	6	1.37114061217093	0.933643116782445
900	6	1.41531734852159	0.888366915198932
1000	6	1.45949408487225	0.843090713615419
1100	6	1.48746596978144	0.797535109927455
1200	6	1.51543785469064	0.751979506239491
1300	6	1.54340973959983	0.706423902551527
1400	6	1.55394136464344	0.686717793914948
1500	6	1.56447298968705	0.667011685278369
1600	6	1.57500461473066	0.647305576641789
1700	6	1.58197081545924	0.631075196793603
1800	6	1.58893701618782	0.614844816945417
1900	6	1.59590321691639	0.598614437097231
2000	6	1.60066704808988	0.584696051617698
2100	6	1.60543087926336	0.570777666138165
2200	6	1.61019471043684	0.556859280658633
2300	6	1.612918587337	0.546158710518962
2400	6	1.61564246423715	0.535458140379292
2500	6	1.61836634113731	0.524757570239622
2650	6	1.62110822022691	0.510509366970824
2800	6	1.62385009931652	0.496261163702026
2950	6	1.62587388301595	0.483715577251726
3100	6	1.62789766671537	0.471169990801427
3250	6	1.62961194720689	0.460748303306521
3400	6	1.6313262276984	0.450326615811615
3550	6	1.63311722865506	0.440835899015803
3700	6	1.63490822961173	0.431345182219991
3850	6	1.63627025215409	0.423932906099965
4000	6	1.63763227469645	0.416520629979939
4150	6	1.63863696174103	0.409753236717122
4300	6	1.63964164878561	0.402985843454305
4450	6	1.64041353542408	0.396533508904346
4600	6	1.64118542206255	0.390081174354387
4750	6	1.64195485753397	0.384151989297545
4900	6	1.64272429300539	0.378222804240703
5050	6	1.64350211530633	0.372924662645124
5550	6	1.64567978120463	0.358471143161055
6050	6	1.64830134574674	0.34336345291164
6550	6	1.65079054175282	0.329998150176292
7050	6	1.6524050308459	0.317299712724773
7550	6	1.65402066545881	0.306053635893631
8050	6	1.65555356466294	0.295771825149914
8550	6	1.65674516689644	0.286783037288496
9050	6	1.65737552882582	0.279119339703207
9550	6	1.65801940177527	0.272171293524677
10050	6	1.65883551993164	0.265585975654644
10550	6	1.65974110997913	0.259548116123995
11050	6	1.66066422646979	0.253982831851589
11550	6	1.66165916647573	0.24880907478579
12050	6	1.66270635670286	0.243995285375073
12550	6	1.66367631971954	0.239548657849067
13050	6	1.66451734726152	0.235485660566173
13550	6	1.66521821244066	0.231686123244201
14050	6	1.66592366249911	0.228034888389066
14550	6	1.66668353991735	0.224476859174555
15050	6	1.66742423081929	0.220951571897438
15550	6	1.6680023083728	0.217538073830558
16050	6	1.66820032213991	0.214303659668814
16550	6	1.66808392877553	0.211334249943442
17050	6	1.66787106290815	0.208695842959922
17550	6	1.66771356467712	0.206302849125438
18050	6	1.66779429134278	0.203995955076352
18550	6	1.66808088114813	0.201694706331297
19050	6	1.6684987284372	0.199389920220757
19550	6	1.66898361181139	0.197104662282183
20050	6	1.66936439285886	0.194841348562397
20550	6	1.66951863219581	0.192653670856869
21050	6	1.66954089123023	0.190552657479498
21550	6	1.66962424703942	0.188494385043873
22050	6	1.66993719112081	0.18646626806299
22550	6	1.67036241979342	0.184471886345577
23050	6	1.67073257772886	0.182553251562858
23550	6	1.67092565291006	0.180709276277027
24050	6	1.67091874949054	0.178957772346241
24550	6	1.67089467142659	0.177400243781839
25050	6	1.67102306537812	0.176044791358044
25550	6	1.67133238272784	0.174785993758153
26050	6	1.67174032596204	0.173560202237333
26550	6	1.67211028674216	0.172295062291771
27050	6	1.67243240856931	0.17092920490071
27550	6	1.67265823862719	0.169469770146953
28050	6	1.67280383132846	0.167874410501377
28550	6	1.6731857435963	0.166239030052471
29050	6	1.67366083090151	0.164562070436406
29550	6	1.67416357458918	0.162852349894245
30050	6	1.67467091905648	0.161121025425278
30550	6	1.67517870274696	0.159378974455852
31050	6	1.67569103809379	0.15763453685992
31550	6	1.67621161373416	0.155892372045698
32050	6	1.67675063708394	0.154152177412124
100	152	1.11948128147581	1.32680518761973
200	152	1.16171146698107	1.28203874908048
300	152	1.20394165248633	1.23727231054123
400	152	1.2461718379916	1.19250587200198
500	152	1.28790997398993	1.14869494278239
600	152	1.32964810998827	1.10488401356279
700	152	1.37138624598661	1.0610730843432
800	152	1.41312135385429	1.01668309838093
900	152	1.45485646172197	0.972293112418653
1000	152	1.49659156958965	0.92790312645638
1100	152	1.55046377240166	0.89184529662418
1200	152	1.60433597521366	0.855787466791981
1300	152	1.65820817802567	0.819729636959782
1400	152	1.66959901692156	0.795622195448544
1500	152	1.68098985581745	0.771514753937307
1600	152	1.69238069471335	0.74740731242607
1700	152	1.69970814652316	0.729761610207128
1800	152	1.70703559833297	0.712115907988186
1900	152	1.71436305014278	0.694470205769245
2000	152	1.72134990466489	0.678966210227957
2100	152	1.728336759187	0.66346221468667
2200	152	1.73532361370911	0.647958219145383
2300	152	1.74101809867038	0.634509163012436
2400	152	1.74671258363165	0.621060106879488
2500	152	1.75240706859292	0.607611050746541
2650	152	1.75856322374565	0.590190596835015
2800	152	1.76471937889838	0.572770142923489
2950	152	1.77065490876641	0.557354565336504
3100	152	1.77659043863444	0.541938987749518
3250	152	1.78109725417741	0.529467761840529
3400	152	1.78560406972039	0.51699653593154
3550	152	1.78851492013344	0.505946656296981
3700	152	1.79142577054649	0.494896776662422
3850	152	1.79325065911885	0.484532054933859
4000	152	1.79507554769121	0.474167333205297
4150	152	1.79671295245043	0.464455128536944
4300	152	1.79835035720965	0.454742923868592
4450	152	1.79984204838778	0.446392061567467
4600	152	1.80133373956591	0.438041199266341
4750	152	1.80312514978876	0.43061526866308
4900	152	1.80491656001161	0.423189338059818
5050	152	1.80654238661588	0.416157273241194
5550	152	1.81313824965082	0.397676505756258
6050	152	1.81867269089933	0.381326423802735
6550	152	1.82287545875843	0.369969259623014
7050	152	1.82662656893467	0.358788110925976
7550	152	1.83000749573274	0.349617190857561
8050	152	1.8336410380873	0.341933238947133
8550	152	1.83697039720255	0.335724128150903
9050	152	1.83957432762386	0.330369550436868
9550	152	1.84188997697427	0.325799287849777
10050	152	1.84400214138222	0.321647263302531
10550	152	1.84606731101694	0.31784318379747
11050	152	1.8482041630823	0.314234752143658
11550	152	1.85041948758551	0.310593036431783
12050	152	1.85254139947626	0.306822519376167
12550	152	1.85445448396824	0.303133135360276
13050	152	1.85622038679039	0.299889741381996
13550	152	1.85794913656104	0.2972815239238
14050	152	1.85963999827762	0.295232611188188
14550	152	1.86145056295951	0.293562822604412
15050	152	1.86341001019391	0.291932092566503
15550	152	1.86533578840897	0.290122631130792
16050	152	1.86699837552846	0.288181615383213
16550	152	1.86839204240691	0.286486784351723
17050	152	1.86974179919878	0.28535496778728
17550	152	1.87102344633361	0.284514801262555
18050	152	1.87219571031407	0.28362494507009
18550	152	1.873327294602	0.282412559152436
19050	152	1.87436271843753	0.280637531599948
19550	152	1.87507792066881	0.278082506463349
20050	152	1.87544244045892	0.275014818955071
20550	152	1.87573913060742	0.272028143083787
21050	152	1.87625342040787	0.269452433767421
21550	152	1.87693842870554	0.267244437589696
22050	152	1.87764874988361	0.265201221163788
22550	152	1.87833131056161	0.263156206368677
23050	152	1.8789865252075	0.26114470890374
23550	152	1.87963179470879	0.259363404064086
24050	152	1.88027018421083	0.25804131505
24550	152	1.8809428464279	0.257253399098461
25050	152	1.88168719071456	0.256893143605427
25550	152	1.8823597725669	0.256665566598028
26050	152	1.88288963405206	0.25632294355706
26550	152	1.88320791512678	0.255510271578761
27050	152	1.88330270942486	0.254315433189206
27550	152	1.88326102903461	0.253068667230069
28050	152	1.88315226036187	0.251997263491198
28550	152	1.88301721073203	0.251087132461161
29050	152	1.88285313215028	0.250144760813335
29550	152	1.88265837151043	0.249145180527555
30050	152	1.88243728069608	0.248100486746707
30550	152	1.88219773415724	0.247037158713131
31050	152	1.88194863045793	0.245988904299667
31550	152	1.88169696817391	0.244977902094878
32050	152	1.88144192047479	0.244009592274555
100	153	1.11948128147581	1.32680518761973
200	153	1.16171146698107	1.28203874908048
300	153	1.20394165248633	1.23727231054123
400	153	1.2461718379916	1.19250587200198
500	153	1.28790997398993	1.14869494278239
600	153	1.32964810998827	1.10488401356279
700	153	1.37138624598661	1.0610730843432
800	153	1.41312135385429	1.01668309838093
900	153	1.45485646172197	0.972293112418653
1000	153	1.49659156958965	0.92790312645638
1100	153	1.55046377240166	0.89184529662418
1200	153	1.60433597521366	0.855787466791981
1300	153	1.65820817802567	0.819729636959782
1400	153	1.66959901692156	0.795622195448544
1500	153	1.68098985581745	0.771514753937307
1600	153	1.69238069471335	0.74740731242607
1700	153	1.69970814652316	0.729761610207128
1800	153	1.70703559833297	0.712115907988186
1900	153	1.71436305014278	0.694470205769245
2000	153	1.72134990466489	0.678966210227957
2100	153	1.728336759187	0.66346221468667
2200	153	1.73532361370911	0.647958219145383
2300	153	1.74101809867038	0.634509163012436
2400	153	1.74671258363165	0.621060106879488
2500	153	1.75240706859292	0.607611050746541
2650	153	1.75856322374565	0.590190596835015
2800	153	1.76471937889838	0.572770142923489
2950	153	1.77065490876641	0.557354565336504
3100	153	1.77659043863444	0.541938987749518
3250	153	1.78109725417741	0.529467761840529
3400	153	1.78560406972039	0.51699653593154
3550	153	1.78851492013344	0.505946656296981
3700	153	1.79142577054649	0.494896776662422
3850	153	1.79325065911885	0.484532054933859
4000	153	1.79507554769121	0.474167333205297
4150	153	1.79671295245043	0.464455128536944
4300	153	1.79835035720965	0.454742923868592
4450	153	1.79984204838778	0.446392061567467
4600	153	1.80133373956591	0.438041199266341
4750	153	1.80312514978876	0.43061526866308
4900	153	1.80491656001161	0.423189338059818
5050	153	1.80654238661588	0.416157273241194
5550	153	1.81313824965082	0.397676505756258
6050	153	1.81867269089933	0.381326423802735
6550	153	1.82287545875843	0.369969259623014
7050	153	1.82662656893467	0.358788110925976
7550	153	1.83000749573274	0.349617190857561
8050	153	1.8336410380873	0.341933238947133
8550	153	1.83697039720255	0.335724128150903
9050	153	1.83957432762386	0.330369550436868
9550	153	1.84188997697427	0.325799287849777
10050	153	1.84400214138222	0.321647263302531
10550	153	1.84606731101694	0.31784318379747
11050	153	1.8482041630823	0.314234752143658
11550	153	1.85041948758551	0.310593036431783
12050	153	1.85254139947626	0.306822519376167
12550	153	1.85445448396824	0.303133135360276
13050	153	1.85622038679039	0.299889741381996
13550	153	1.85794913656104	0.2972815239238
14050	153	1.85963999827762	0.295232611188188
14550	153	1.86145056295951	0.293562822604412
15050	153	1.86341001019391	0.291932092566503
15550	153	1.86533578840897	0.290122631130792
16050	153	1.86699837552846	0.288181615383213
16550	153	1.86839204240691	0.286486784351723
17050	153	1.86974179919878	0.28535496778728
17550	153	1.87102344633361	0.284514801262555
18050	153	1.87219571031407	0.28362494507009
18550	153	1.873327294602	0.282412559152436
19050	153	1.87436271843753	0.280637531599948
19550	153	1.87507792066881	0.278082506463349
20050	153	1.87544244045892	0.275014818955071
20550	153	1.87573913060742	0.272028143083787
21050	153	1.87625342040787	0.269452433767421
21550	153	1.87693842870554	0.267244437589696
22050	153	1.87764874988361	0.265201221163788
22550	153	1.87833131056161	0.263156206368677
23050	153	1.8789865252075	0.26114470890374
23550	153	1.87963179470879	0.259363404064086
24050	153	1.88027018421083	0.25804131505
24550	153	1.8809428464279	0.257253399098461
25050	153	1.88168719071456	0.256893143605427
25550	153	1.8823597725669	0.256665566598028
26050	153	1.88288963405206	0.25632294355706
26550	153	1.88320791512678	0.255510271578761
27050	153	1.88330270942486	0.254315433189206
27550	153	1.88326102903461	0.253068667230069
28050	153	1.88315226036187	0.251997263491198
28550	153	1.88301721073203	0.251087132461161
29050	153	1.88285313215028	0.250144760813335
29550	153	1.88265837151043	0.249145180527555
30050	153	1.88243728069608	0.248100486746707
30550	153	1.88219773415724	0.247037158713131
31050	153	1.88194863045793	0.245988904299667
31550	153	1.88169696817391	0.244977902094878
32050	153	1.88144192047479	0.244009592274555
100	154	1.11948128147581	1.32680518761973
200	154	1.16171146698107	1.28203874908048
300	154	1.20394165248633	1.23727231054123
400	154	1.2461718379916	1.19250587200198
500	154	1.28790997398993	1.14869494278239
600	154	1.32964810998827	1.10488401356279
700	154	1.37138624598661	1.0610730843432
800	154	1.41312135385429	1.01668309838093
900	154	1.45485646172197	0.972293112418653
1000	154	1.49659156958965	0.92790312645638
1100	154	1.55046377240166	0.89184529662418
1200	154	1.60433597521366	0.855787466791981
1300	154	1.65820817802567	0.819729636959782
1400	154	1.66959901692156	0.795622195448544
1500	154	1.68098985581745	0.771514753937307
1600	154	1.69238069471335	0.74740731242607
1700	154	1.69970814652316	0.729761610207128
1800	154	1.70703559833297	0.712115907988186
1900	154	1.71436305014278	0.694470205769245
2000	154	1.72134990466489	0.678966210227957
2100	154	1.728336759187	0.66346221468667
2200	154	1.73532361370911	0.647958219145383
2300	154	1.74101809867038	0.634509163012436
2400	154	1.74671258363165	0.621060106879488
2500	154	1.75240706859292	0.607611050746541
2650	154	1.75856322374565	0.590190596835015
2800	154	1.76471937889838	0.572770142923489
2950	154	1.77065490876641	0.557354565336504
3100	154	1.77659043863444	0.541938987749518
3250	154	1.78109725417741	0.529467761840529
3400	154	1.78560406972039	0.51699653593154
3550	154	1.78851492013344	0.505946656296981
3700	154	1.79142577054649	0.494896776662422
3850	154	1.79325065911885	0.484532054933859
4000	154	1.79507554769121	0.474167333205297
4150	154	1.79671295245043	0.464455128536944
4300	154	1.79835035720965	0.454742923868592
4450	154	1.79984204838778	0.446392061567467
4600	154	1.80133373956591	0.438041199266341
4750	154	1.80312514978876	0.43061526866308
4900	154	1.80491656001161	0.423189338059818
5050	154	1.80654238661588	0.416157273241194
5550	154	1.81313824965082	0.397676505756258
6050	154	1.81867269089933	0.381326423802735
6550	154	1.82287545875843	0.369969259623014
7050	154	1.82662656893467	0.358788110925976
7550	154	1.83000749573274	0.349617190857561
8050	154	1.8336410380873	0.341933238947133
8550	154	1.83697039720255	0.335724128150903
9050	154	1.83957432762386	0.330369550436868
9550	154	1.84188997697427	0.325799287849777
10050	154	1.84400214138222	0.321647263302531
10550	154	1.84606731101694	0.31784318379747
11050	154	1.8482041630823	0.314234752143658
11550	154	1.85041948758551	0.310593036431783
12050	154	1.85254139947626	0.306822519376167
12550	154	1.85445448396824	0.303133135360276
13050	154	1.85622038679039	0.299889741381996
13550	154	1.85794913656104	0.2972815239238
14050	154	1.85963999827762	0.295232611188188
14550	154	1.86145056295951	0.293562822604412
15050	154	1.86341001019391	0.291932092566503
15550	154	1.86533578840897	0.290122631130792
16050	154	1.86699837552846	0.288181615383213
16550	154	1.86839204240691	0.286486784351723
17050	154	1.86974179919878	0.28535496778728
17550	154	1.87102344633361	0.284514801262555
18050	154	1.87219571031407	0.28362494507009
18550	154	1.873327294602	0.282412559152436
19050	154	1.87436271843753	0.280637531599948
19550	154	1.87507792066881	0.278082506463349
20050	154	1.87544244045892	0.275014818955071
20550	154	1.87573913060742	0.272028143083787
21050	154	1.87625342040787	0.269452433767421
21550	154	1.87693842870554	0.267244437589696
22050	154	1.87764874988361	0.265201221163788
22550	154	1.87833131056161	0.263156206368677
23050	154	1.8789865252075	0.26114470890374
23550	154	1.87963179470879	0.259363404064086
24050	154	1.88027018421083	0.25804131505
24550	154	1.8809428464279	0.257253399098461
25050	154	1.88168719071456	0.256893143605427
25550	154	1.8823597725669	0.256665566598028
26050	154	1.88288963405206	0.25632294355706
26550	154	1.88320791512678	0.255510271578761
27050	154	1.88330270942486	0.254315433189206
27550	154	1.88326102903461	0.253068667230069
28050	154	1.88315226036187	0.251997263491198
28550	154	1.88301721073203	0.251087132461161
29050	154	1.88285313215028	0.250144760813335
29550	154	1.88265837151043	0.249145180527555
30050	154	1.88243728069608	0.248100486746707
30550	154	1.88219773415724	0.247037158713131
31050	154	1.88194863045793	0.245988904299667
31550	154	1.88169696817391	0.244977902094878
32050	154	1.88144192047479	0.244009592274555
100	1885	0.356141098980152	0.794012045623497
200	1885	0.380399837431686	0.783857839373202
300	1885	0.40465857588322	0.773703633122907
400	1885	0.428917314334755	0.763549426872611
500	1885	0.452461547013455	0.753185588445606
600	1885	0.476005779692156	0.742821750018601
700	1885	0.499550012370856	0.732457911591596
800	1885	0.523439581648589	0.722003269771622
900	1885	0.547329150926322	0.711548627951647
1000	1885	0.571218720204055	0.701093986131672
1100	1885	0.589934671683362	0.689267615779713
1200	1885	0.60865062316267	0.677441245427753
1300	1885	0.627366574641978	0.665614875075794
1400	1885	0.639561450852578	0.654343450092456
1500	1885	0.651756327063179	0.643072025109118
1600	1885	0.663951203273779	0.63180060012578
1700	1885	0.6721324492021	0.621812900711276
1800	1885	0.68031369513042	0.611825201296772
1900	1885	0.688494941058741	0.601837501882268
2000	1885	0.694321159127067	0.592931219808721
2100	1885	0.700147377195393	0.584024937735174
2200	1885	0.70597359526372	0.575118655661628
2300	1885	0.710571395387508	0.567979314257559
2400	1885	0.715169195511297	0.56083997285349
2500	1885	0.719766995635086	0.553700631449421
2650	1885	0.723949344104741	0.54436074106535
2800	1885	0.728131692574396	0.535020850681279
2950	1885	0.731400548011984	0.52582547337789
3100	1885	0.734669403449573	0.516630096074501
3250	1885	0.738512122848302	0.508651661349974
3400	1885	0.742354842247031	0.500673226625448
3550	1885	0.745514908481117	0.493459821364229
3700	1885	0.748674974715204	0.486246416103009
3850	1885	0.750492516270882	0.47980903884422
4000	1885	0.752310057826561	0.473371661585431
4150	1885	0.75393358594016	0.467206402554701
4300	1885	0.755557114053759	0.461041143523971
4450	1885	0.756359227098549	0.454885139586918
4600	1885	0.757161340143339	0.448729135649864
4750	1885	0.757572966050322	0.442861972010708
4900	1885	0.757984591957305	0.436994808371552
5050	1885	0.758566385719247	0.431449919855234
5550	1885	0.762716362090889	0.416051734807002
6050	1885	0.766353001844444	0.401178552575668
6550	1885	0.770225367645887	0.387952306509831
7050	1885	0.773080651590198	0.375159925832969
7550	1885	0.775330260305124	0.3635784743031
8050	1885	0.777579577053373	0.352932620842918
8550	1885	0.779405379544212	0.343787137151902
9050	1885	0.780467262155915	0.335896069496134
9550	1885	0.781319471509703	0.328456547073054
10050	1885	0.782092031238405	0.32116242257893
10550	1885	0.782669922658535	0.314348221435167
11050	1885	0.783260495581236	0.308060132460179
11550	1885	0.783915630013946	0.302249446858578
12050	1885	0.7846792039814	0.296739585252051
12550	1885	0.785547469948294	0.291494269569901
13050	1885	0.786450411283005	0.286434380386452
13550	1885	0.787270483687107	0.281483240325355
14050	1885	0.788066522515756	0.276558969714358
14550	1885	0.788901175167965	0.271584793837099
15050	1885	0.789848982287284	0.266649921667329
15550	1885	0.790728076674977	0.26179969346876
16050	1885	0.791397358221355	0.257086911734618
16550	1885	0.791909429398361	0.252616769954834
17050	1885	0.79240015872437	0.248449155022584
17550	1885	0.792838933484486	0.244604151802174
18050	1885	0.793185532190709	0.241047555200277
18550	1885	0.793374094950953	0.237744375835214
19050	1885	0.793481968777975	0.234662816627292
19550	1885	0.793597262785427	0.231758760085026
20050	1885	0.793659755449966	0.229021584948894
20550	1885	0.793610105092428	0.226491021232143
21050	1885	0.793480181317406	0.224171227992514
21550	1885	0.793411671493002	0.222035796764569
22050	1885	0.793523965396871	0.220009256580286
22550	1885	0.793857103708092	0.218056042619094
23050	1885	0.794322679914141	0.216097678017579
23550	1885	0.794822461952683	0.213992296773552
24050	1885	0.795340944689702	0.211815937240268
24550	1885	0.795855229811927	0.209724455566999
25050	1885	0.796336128648231	0.207798916851443
25550	1885	0.796751338333617	0.205950022203515
26050	1885	0.797127611209752	0.204073249518856
26550	1885	0.797522842742517	0.202067098492686
27050	1885	0.797994593982873	0.19984807498169
27550	1885	0.798472956529957	0.197409336623089
28050	1885	0.798890126992899	0.194922825300716
28550	1885	0.79919158124367	0.192717048279524
29050	1885	0.79945176095708	0.190588195377133
29550	1885	0.799718512067706	0.188470405477734
30050	1885	0.800012231668852	0.186346974107738
30550	1885	0.800340336298284	0.184215222615933
31050	1885	0.80070238540102	0.182083339326404
31550	1885	0.801088591553069	0.179965477911605
32050	1885	0.801489137388462	0.177877001045845
100	21	0.862181082290115	1.28123653437446
200	21	0.906523632376681	1.25036504596786
300	21	0.950866182463246	1.21949355756127
400	21	0.995208732549812	1.18862206915467
500	21	1.03924613915186	1.15793801722464
600	21	1.08328354575391	1.12725396529461
700	21	1.12732095235595	1.09656991336459
800	21	1.17301937735953	1.06607210376506
900	21	1.21871780236311	1.03557429416552
1000	21	1.26441622736669	1.00507648456599
1100	21	1.30963570202498	0.977190126527378
1200	21	1.35485517668327	0.949303768488762
1300	21	1.40007465134156	0.921417410450146
1400	21	1.4147788334469	0.896548093180681
1500	21	1.42948301555223	0.871678775911216
1600	21	1.44418719765756	0.846809458641751
1700	21	1.45411752211399	0.827354603097651
1800	21	1.46404784657043	0.807899747553551
1900	21	1.47397817102686	0.788444892009451
2000	21	1.48004395243528	0.771699888475219
2100	21	1.4861097338437	0.754954884940987
2200	21	1.49217551525212	0.738209881406755
2300	21	1.49644934560937	0.72386715206872
2400	21	1.50072317596663	0.709524422730685
2500	21	1.50499700632388	0.69518169339265
2650	21	1.51061937051532	0.676732081776126
2800	21	1.51624173470675	0.658282470159603
2950	21	1.52077726811301	0.642641991085418
3100	21	1.52531280151928	0.627001512011233
3250	21	1.52925598867154	0.612903855570777
3400	21	1.53319917582381	0.598806199130321
3550	21	1.53580561446371	0.585495207535542
3700	21	1.53841205310361	0.572184215940763
3850	21	1.53995652936966	0.56039128186483
4000	21	1.54150100563571	0.548598347788897
4150	21	1.54304698930999	0.537752307108368
4300	21	1.54459297298427	0.526906266427839
4450	21	1.5459568287457	0.517017048025174
4600	21	1.54732068450713	0.507127829622509
4750	21	1.548698136172	0.49867759382176
4900	21	1.55007558783687	0.490227358021011
5050	21	1.55152795614862	0.48309013550576
5550	21	1.55539047438259	0.46566206766569
6050	21	1.55872728406908	0.446702875946191
6550	21	1.56105753274967	0.42908072196211
7050	21	1.56347053864407	0.412175677745275
7550	21	1.56624512219159	0.396423376410134
8050	21	1.56886756794413	0.382162692176374
8550	21	1.57036606901005	0.37007633473872
9050	21	1.57062998405371	0.359752917299639
9550	21	1.5707307044847	0.350064152702243
10050	21	1.57130578574723	0.340608541536058
10550	21	1.57223142121545	0.33195049653081
11050	21	1.57326531403933	0.324192261653924
11550	21	1.57423346887484	0.317246616787941
12050	21	1.57502245555081	0.310971378936157
12550	21	1.57555804778973	0.30520390292901
13050	21	1.5758975893253	0.29968422298305
13550	21	1.57629837320837	0.29409001848884
14050	21	1.57709308770546	0.288354609917152
14550	21	1.57834107884958	0.282667836835592
15050	21	1.57974265676128	0.277252225224654
15550	21	1.58084257294144	0.272287122149516
16050	21	1.58138264480172	0.26779803000167
16550	21	1.58137025680983	0.263690454223768
17050	21	1.58107580224401	0.259819148582012
17550	21	1.58086170277336	0.256181543508587
18050	21	1.58090815476692	0.252746695633279
18550	21	1.58104511290469	0.24945228386934
19050	21	1.58110659106263	0.246250964784938
19550	21	1.58105649067475	0.243251317453642
20050	21	1.58069612316433	0.240477727782242
20550	21	1.57996268457184	0.237690895880374
21050	21	1.57905346576375	0.234676469932299
21550	21	1.57829163845746	0.231418537787525
22050	21	1.57795407182464	0.227928870159615
22550	21	1.57793941494482	0.224289770437776
23050	21	1.57809054787769	0.220677731132151
23550	21	1.57820660441523	0.217304632341987
24050	21	1.57825648574684	0.214323404450056
24550	21	1.57836407462049	0.211700112553897
25050	21	1.57871772338162	0.209266353997127
25550	21	1.57944878706393	0.206927021487599
26050	21	1.5805004243042	0.204586672774784
26550	21	1.5817127381548	0.202272411542616
27050	21	1.58297529023797	0.200140890887125
27550	21	1.58402423408997	0.198291315194048
28050	21	1.58433540596569	0.196694398851222
28550	21	1.58441118735463	0.195174987057513
29050	21	1.58445846917701	0.193663004390253
29550	21	1.58450676074152	0.192142064119341
30050	21	1.58455390004294	0.19061313804294
30550	21	1.58458794190516	0.189081541982336
31050	21	1.5845923476268	0.187552943870918
31550	21	1.58454994353794	0.186031070660842
32050	21	1.58445166589927	0.184518208479286
100	37	0.70773664845837	1.10866958899387
200	37	0.739268978585874	1.08117612611242
300	37	0.770801308713378	1.05368266323097
400	37	0.802333638840883	1.02618920034952
500	37	0.833646755464218	0.998929116989682
600	37	0.864959872087553	0.971669033629846
700	37	0.896272988710888	0.944408950270009
800	37	0.928287104955934	0.91750812084184
900	37	0.960301221200979	0.890607291413671
1000	37	0.992315337446024	0.863706461985502
1100	37	1.03014415865077	0.840497260405019
1200	37	1.06797297985552	0.817288058824536
1300	37	1.10580180106026	0.794078857244053
1400	37	1.11420637716382	0.773541107841234
1500	37	1.12261095326737	0.753003358438414
1600	37	1.13101552937092	0.732465609035594
1700	37	1.13665297006241	0.716542946271644
1800	37	1.1422904107539	0.700620283507694
1900	37	1.14792785144539	0.684697620743744
2000	37	1.1516098301201	0.671244886040824
2100	37	1.1552918087948	0.657792151337904
2200	37	1.15897378746951	0.644339416634985
2300	37	1.16212372060031	0.632276950202215
2400	37	1.16527365373111	0.620214483769445
2500	37	1.16842358686192	0.608152017336674
2650	37	1.17319833464933	0.59307386468404
2800	37	1.17797308243675	0.577995712031405
2950	37	1.18182111418178	0.565179801569665
3100	37	1.18566914592682	0.552363891107925
3250	37	1.18910386547558	0.541243021061388
3400	37	1.19253858502434	0.53012215101485
3550	37	1.19489637816868	0.519616188883364
3700	37	1.19725417131303	0.509110226751878
3850	37	1.19848543855883	0.499995188105397
4000	37	1.19971670580464	0.490880149458916
4150	37	1.20091150862771	0.482445167266949
4300	37	1.20210631145078	0.474010185074983
4450	37	1.20330510770836	0.46630170832814
4600	37	1.20450390396593	0.458593231581298
4750	37	1.20582141295335	0.451826115460667
4900	37	1.20713892194076	0.445058999340035
5050	37	1.20841158324759	0.439006557185684
5550	37	1.2120793818247	0.423881321883721
6050	37	1.21589659051404	0.407843798146489
6550	37	1.21861169017812	0.393245877186381
7050	37	1.22068559785046	0.379074709507915
7550	37	1.22265288889437	0.366094667267776
8050	37	1.22411262416646	0.354908839436332
8550	37	1.2244607640793	0.345232338645459
9050	37	1.22398062784326	0.336558318631678
9550	37	1.22385595477585	0.328195131445654
10050	37	1.22423241727874	0.319845801595773
10550	37	1.22495040862245	0.312053615404941
11050	37	1.22576114582057	0.304982052745808
11550	37	1.22658291648115	0.29856424930544
12050	37	1.22735580036976	0.292622554783233
12550	37	1.22804753528034	0.287009552898039
13050	37	1.22876048157443	0.28154520312959
13550	37	1.22966327317633	0.275947938245419
14050	37	1.23089672849399	0.270195628865772
14550	37	1.23230778936824	0.264467351657348
15050	37	1.23345218762825	0.258988819541121
15550	37	1.23400724892445	0.253928235856665
16050	37	1.23393341683718	0.249280965369984
16550	37	1.23346178831695	0.245038681750963
17050	37	1.23294073326696	0.241175320536769
17550	37	1.23263887961535	0.237686799279003
18050	37	1.23261420436131	0.234569673629194
18550	37	1.23270380316661	0.231769404702214
19050	37	1.23270679577004	0.229168473555569
19550	37	1.23255385327986	0.226759383354957
20050	37	1.23214336538622	0.224581887034784
20550	37	1.23154087361038	0.222570468714182
21050	37	1.23100734623675	0.220593207003618
21550	37	1.23072850431887	0.218516285885472
22050	37	1.23084607208208	0.216251029162353
22550	37	1.23118985349633	0.21384707884373
23050	37	1.23149740084478	0.211421325143739
23550	37	1.23167837715981	0.209038053238639
24050	37	1.23175360337707	0.206751705348096
24550	37	1.23183859763811	0.204638034211458
25050	37	1.23206049091284	0.202667432803182
25550	37	1.23255670874042	0.200741852446271
26050	37	1.23332798321553	0.1987688533026
26550	37	1.23423229315268	0.196694685174098
27050	37	1.23510482628849	0.194572610008394
27550	37	1.23575663372194	0.192501263028036
28050	37	1.23608559742698	0.190570051624339
28550	37	1.23641244688014	0.188590182736074
29050	37	1.2367575495428	0.186578452879991
29550	37	1.23712203077089	0.184546390154733
30050	37	1.2375011574306	0.182503444402953
30550	37	1.2378873661534	0.180452483132961
31050	37	1.23827237118712	0.17839623348627
31550	37	1.23864995548738	0.176336696564831
32050	37	1.23902187245938	0.174272742092792
100	77	0.774450658621769	1.14619141660131
200	77	0.811444078755347	1.11659919188884
300	77	0.848437498888925	1.08700696717637
400	77	0.885430919022502	1.0574147424639
500	77	0.921136948306292	1.02829614771118
600	77	0.956842977590082	0.999177552958453
700	77	0.992549006873872	0.970058958205728
800	77	1.02701930549985	0.940769747459077
900	77	1.06148960412583	0.911480536712426
1000	77	1.0959599027518	0.882191325965775
1100	77	1.12880596525697	0.855884271806873
1200	77	1.16165202776213	0.829577217647972
1300	77	1.1944980902673	0.80327016348907
1400	77	1.21592581154734	0.78244315013808
1500	77	1.23735353282738	0.761616136787089
1600	77	1.25878125410742	0.740789123436099
1700	77	1.27026734273211	0.725265271813818
1800	77	1.2817534313568	0.709741420191537
1900	77	1.2932395199815	0.694217568569255
2000	77	1.30074348128728	0.680486909751929
2100	77	1.30824744259306	0.666756250934604
2200	77	1.31575140389883	0.653025592117278
2300	77	1.32234446399473	0.641191153677367
2400	77	1.32893752409062	0.629356715237457
2500	77	1.33553058418652	0.617522276797546
2650	77	1.34370725843507	0.602092576493477
2800	77	1.35188393268363	0.586662876189407
2950	77	1.35992084802499	0.572501725326921
3100	77	1.36795776336634	0.558340574464436
3250	77	1.3738736495617	0.546210701871383
3400	77	1.37978953575707	0.534080829278331
3550	77	1.38338561913028	0.523271878865442
3700	77	1.38698170250348	0.512462928452553
3850	77	1.38917456184435	0.502358464053449
4000	77	1.39136742118523	0.492253999654346
4150	77	1.39338402962389	0.48275328616506
4300	77	1.39540063806255	0.473252572675775
4450	77	1.39710967446856	0.465090710063193
4600	77	1.39881871087456	0.45692884745061
4750	77	1.40068181824719	0.449433005290839
4900	77	1.40254492561982	0.441937163131067
5050	77	1.40427380590782	0.434666605450759
5550	77	1.41156043528051	0.415930779162135
6050	77	1.41875542028371	0.400843916070445
6550	77	1.4235085049428	0.38922140665042
7050	77	1.42811704449113	0.377619154009592
7550	77	1.43262927880805	0.368018986248502
8050	77	1.43718698234789	0.35960776075241
8550	77	1.44115467513602	0.352531720121514
9050	77	1.44412354438411	0.346418597210495
9550	77	1.44685527497399	0.341143410292243
10050	77	1.44941347111262	0.336165600434995
10550	77	1.4517766180847	0.331310678881548
11050	77	1.45411524864497	0.326550188459399
11550	77	1.4564933656873	0.321929496149426
12050	77	1.45869894263425	0.317465860477434
12550	77	1.46060333300436	0.313305666212522
13050	77	1.4623179673993	0.30975122100426
13550	77	1.46401094976546	0.306980590873399
14050	77	1.46570483692553	0.304828476432881
14550	77	1.46755404396397	0.303048121349522
15050	77	1.46958152797965	0.301325731744188
15550	77	1.47163076912937	0.299518527896792
16050	77	1.47347345799583	0.297728631064952
16550	77	1.47518115508928	0.296332479082467
17050	77	1.47692363886509	0.295514493128284
17550	77	1.4786194221971	0.294854205838326
18050	77	1.48019407865241	0.293948668065517
18550	77	1.48171485623742	0.29261718329844
19050	77	1.48320494559118	0.290746515985532
19550	77	1.48451062712537	0.288132241991276
20050	77	1.48558069777685	0.285006629574384
20550	77	1.48658017952382	0.281964387419245
21050	77	1.48763646317427	0.279347247357012
21550	77	1.4887350987183	0.277109924868054
22050	77	1.48978831527214	0.275045161165471
22550	77	1.49074652234371	0.27298931481589
23050	77	1.49160590648375	0.270979256881392
23550	77	1.49244800857448	0.269234113171515
24050	77	1.49334550276453	0.268043354614021
24550	77	1.49428239291178	0.26747636228398
25050	77	1.49520941115761	0.267385955122667
25550	77	1.49594533068199	0.26736283700456
26050	77	1.49636642103295	0.267031416563095
26550	77	1.49641818966223	0.266005627263028
27050	77	1.49618499699473	0.264488905048567
27550	77	1.49585527138012	0.262968455762491
28050	77	1.49551189022808	0.261754959121649
28550	77	1.49533722664913	0.260764413904475
29050	77	1.49519311269391	0.259706566137567
29550	77	1.49502636180024	0.258550528578169
30050	77	1.49482459522298	0.25732063963965
30550	77	1.49459313115764	0.256060646229292
31050	77	1.49434535339293	0.254818047487113
31550	77	1.49409666650159	0.253624144686923
32050	77	1.49385692064764	0.252489504976795
100	161	0.720707191945375	1.13433991856487
200	161	0.760600036526875	1.10413810832925
300	161	0.800492881108376	1.07393629809363
400	161	0.840385725689876	1.04373448785801
500	161	0.878420553000509	1.01426562284213
600	161	0.916455380311141	0.984796757826251
700	161	0.954490207621774	0.955327892810372
800	161	0.990760718281513	0.926076306637202
900	161	1.02703122894125	0.896824720464032
1000	161	1.06330173960099	0.867573134290862
1100	161	1.09178060531287	0.842458745825835
1200	161	1.12025947102474	0.817344357360807
1300	161	1.14873833673662	0.79222996889578
1400	161	1.16941177015906	0.772732203280025
1500	161	1.1900852035815	0.753234437664269
1600	161	1.21075863700394	0.733736672048513
1700	161	1.22376716137099	0.718514757856677
1800	161	1.23677568573804	0.703292843664842
1900	161	1.2497842101051	0.688070929473006
2000	161	1.25811837271467	0.67438444092461
2100	161	1.26645253532424	0.660697952376214
2200	161	1.27478669793382	0.647011463827818
2300	161	1.28152392662194	0.635450879916498
2400	161	1.28826115531006	0.623890296005178
2500	161	1.29499838399818	0.612329712093859
2650	161	1.30355080133786	0.597451897161815
2800	161	1.31210321867755	0.582574082229771
2950	161	1.32022671153799	0.569095312171784
3100	161	1.32835020439842	0.555616542113797
3250	161	1.33423899593506	0.544153906766654
3400	161	1.34012778747169	0.532691271419511
3550	161	1.34380110196508	0.52236014390328
3700	161	1.34747441645846	0.512029016387049
3850	161	1.34972545629452	0.502067746135362
4000	161	1.35197649613057	0.492106475883675
4150	161	1.35399771665446	0.482755584856152
4300	161	1.35601893717835	0.473404693828629
4450	161	1.35777656923695	0.46536540782463
4600	161	1.35953420129556	0.457326121820632
4750	161	1.3615658187256	0.449819678218887
4900	161	1.36359743615564	0.442313234617141
5050	161	1.36543699905262	0.435006159666583
5550	161	1.37391786710581	0.415993894184723
6050	161	1.38134436017589	0.400832993465643
6550	161	1.38656288438375	0.389226727600693
7050	161	1.39198752967175	0.377731867404163
7550	161	1.39673288331004	0.368217323999559
8050	161	1.40113060235784	0.359825306065872
8550	161	1.40474597243691	0.352682674818056
9050	161	1.4074517996096	0.346529328420812
9550	161	1.41008039313986	0.341296160744272
10050	161	1.41250800672274	0.336401010356894
10550	161	1.41470858734373	0.331637285914715
11050	161	1.41680996379056	0.326945860958722
11550	161	1.41891499376601	0.322366759302469
12050	161	1.42088477238319	0.317920689835791
12550	161	1.42268884831407	0.313763403296022
13050	161	1.42455016743852	0.310215949118685
13550	161	1.42658381480518	0.307479361736575
14050	161	1.42864700254125	0.305401572919507
14550	161	1.43085030137573	0.303809235271683
15050	161	1.43323141563319	0.30241515146862
15550	161	1.43562423597058	0.300996513815205
16050	161	1.43783716492174	0.299587223154768
16550	161	1.43990815000214	0.298574026864048
17050	161	1.44192191729206	0.298117714693568
17550	161	1.44373213084528	0.297753016771686
18050	161	1.44530039637804	0.297045879113191
18550	161	1.44669807374369	0.295811845537663
19050	161	1.44793236866705	0.293922618844631
19550	161	1.44884364281753	0.291139321825146
20050	161	1.44941582541168	0.287694678026521
20550	161	1.44983880364104	0.284280727322163
21050	161	1.45034236748751	0.281375554460393
21550	161	1.45103063795389	0.278914816964838
22050	161	1.45189554435465	0.276662689976595
22550	161	1.45286217294559	0.274484994449874
23050	161	1.45380997035816	0.272388632612612
23550	161	1.45471507670997	0.270543804912198
24050	161	1.45561313382935	0.269265915828255
24550	161	1.45645859572879	0.268639587618729
25050	161	1.45726026863643	0.268471196828732
25550	161	1.45792607194438	0.268325453923234
26050	161	1.45834827438258	0.267861140535
26550	161	1.45838891589295	0.266794426640032
27050	161	1.4581540431055	0.265387474304868
27550	161	1.45788392530748	0.264077613482766
28050	161	1.45798846024209	0.263188466467657
28550	161	1.45819185100215	0.262360056770134
29050	161	1.45837409792691	0.261440825283855
29550	161	1.4585291532338	0.260441728590608
30050	161	1.45866972887257	0.259398472198903
30550	161	1.45881610611406	0.258350339471439
31050	161	1.4589901934931	0.257333533987633
31550	161	1.45920556735621	0.256369441273042
32050	161	1.45946206172294	0.255457866675171
100	118	0.451089278077848	0.870844162225452
200	118	0.471409894901613	0.853473206583152
300	118	0.491730511725378	0.836102250940851
400	118	0.512051128549143	0.81873129529855
500	118	0.531584365966817	0.801255172513081
600	118	0.551117603384491	0.783779049727612
700	118	0.570650840802165	0.766302926942143
800	118	0.590116842405633	0.748858443667775
900	118	0.6095828440091	0.731413960393407
1000	118	0.629048845612568	0.713969477119039
1100	118	0.650223474742109	0.69647464224801
1200	118	0.671398103871651	0.67897980737698
1300	118	0.692572733001192	0.661484972505951
1400	118	0.703386852037117	0.646202646048368
1500	118	0.714200971073041	0.630920319590786
1600	118	0.725015090108966	0.615637993133204
1700	118	0.730673443513907	0.602828770344358
1800	118	0.736331796918849	0.590019547555512
1900	118	0.741990150323791	0.577210324766667
2000	118	0.745163238689718	0.566139118378485
2100	118	0.748336327055644	0.555067911990304
2200	118	0.751509415421571	0.543996705602123
2300	118	0.754285424275672	0.535359234323848
2400	118	0.757061433129774	0.526721763045573
2500	118	0.759837441983875	0.518084291767297
2650	118	0.763735535428556	0.507384559215878
2800	118	0.767633628873237	0.496684826664458
2950	118	0.771494038881755	0.487323069763485
3100	118	0.775354448890274	0.477961312862513
3250	118	0.779310857536606	0.469216603023012
3400	118	0.783267266182937	0.46047189318351
3550	118	0.786341475558917	0.452073534535105
3700	118	0.789415684934896	0.443675175886699
3850	118	0.791209609868625	0.436269842728453
4000	118	0.793003534802354	0.428864509570206
4150	118	0.794406065003735	0.42191313706145
4300	118	0.795808595205116	0.414961764552694
4450	118	0.796395849667975	0.408436800468708
4600	118	0.796983104130833	0.401911836384722
4750	118	0.797466819253762	0.395952639707231
4900	118	0.797950534376692	0.38999344302974
5050	118	0.798618212472873	0.384540112550004
5550	118	0.802052922364001	0.370729614618877
6050	118	0.804260717098631	0.357246080666333
6550	118	0.805227361474756	0.345042972018653
7050	118	0.806193106097995	0.333109181036689
7550	118	0.807629127679706	0.322279397677854
8050	118	0.809615617275014	0.312326155572061
8550	118	0.811351305347838	0.303433736704322
9050	118	0.812634578583933	0.295598889755227
9550	118	0.813698311428802	0.288325969302592
10050	118	0.814664211660926	0.28140731484898
10550	118	0.815717869313392	0.275058175592596
11050	118	0.816967640285424	0.269260556129998
11550	118	0.818338518036859	0.263998348494594
12050	118	0.819683002422023	0.259132187009099
12550	118	0.820802994164465	0.254657115308253
13050	118	0.82159312613223	0.250523726864779
13550	118	0.822189152242724	0.246621552745377
14050	118	0.822790970091962	0.242873004666754
14550	118	0.823526153919826	0.239203615877319
15050	118	0.824305451298609	0.235568398640489
15550	118	0.824975144992392	0.232012914796015
16050	118	0.825347778298418	0.228592084600408
16550	118	0.825373129734317	0.225363563096081
17050	118	0.825209087775745	0.222294571622672
17550	118	0.825077747821674	0.219357613180146
18050	118	0.825112995630511	0.216518530447819
18550	118	0.82525754348784	0.213719133501098
19050	118	0.825441306326137	0.210938998036539
19550	118	0.825620899157291	0.20823999980135
20050	118	0.825593722149807	0.205641081017635
20550	118	0.825279599097388	0.203116407950281
21050	118	0.824830371116718	0.200605174369039
21550	118	0.824438238101672	0.198055543515406
22050	118	0.824150004406719	0.195487933489207
22550	118	0.823872151130244	0.192922865238878
23050	118	0.823476226228769	0.190381312253174
23550	118	0.822930077566058	0.187945941206011
24050	118	0.822280336562979	0.185631652155357
24550	118	0.821681699994208	0.183404198673153
25050	118	0.821292388641125	0.18125564556397
25550	118	0.821168928275456	0.179238812224079
26050	118	0.821346271379441	0.177367867765497
26550	118	0.821854370694361	0.175649953810381
27050	118	0.822733622215814	0.174014088183313
27550	118	0.823810949129841	0.172447351295839
28050	118	0.82468690775915	0.171026211711503
28550	118	0.825193182298752	0.169687600849969
29050	118	0.825624621558177	0.168356092995111
29550	118	0.826055290088768	0.167022787216954
30050	118	0.826500254564179	0.165687893963674
30550	118	0.826955638907405	0.164356840601211
31050	118	0.827407766168416	0.163032635376831
31550	118	0.827833524286491	0.161721268967321
32050	118	0.828211086343307	0.160429200621637
100	112	0.778213547747118	1.17335953377654
200	112	0.801445827172368	1.1426208303537
300	112	0.824678106597618	1.11188212693086
400	112	0.847910386022868	1.08114342350802
500	112	0.871014510830858	1.05115864953786
600	112	0.894118635638848	1.0211738755677
700	112	0.917222760446838	0.991189101597537
800	112	0.940305383871832	0.961977680000147
900	112	0.963388007296825	0.932766258402757
1000	112	0.986470630721818	0.903554836805368
1100	112	1.01294956923249	0.878241680255567
1200	112	1.03942850774317	0.852928523705766
1300	112	1.06590744625384	0.827615367155966
1400	112	1.08445103633473	0.806164425866364
1500	112	1.10299462641561	0.784713484576763
1600	112	1.1215382164965	0.763262543287161
1700	112	1.1297416751132	0.747144311066483
1800	112	1.13794513372991	0.731026078845803
1900	112	1.14614859234661	0.714907846625124
2000	112	1.15283292486178	0.70179995306354
2100	112	1.15951725737695	0.688692059501955
2200	112	1.16620158989211	0.67558416594037
2300	112	1.17092557787312	0.665015930030765
2400	112	1.17564956585414	0.65444769412116
2500	112	1.18037355383515	0.643879458211555
2650	112	1.18550999260169	0.629744305011026
2800	112	1.19064643136824	0.615609151810496
2950	112	1.19526967974325	0.602578047602776
3100	112	1.19989292811825	0.589546943395057
3250	112	1.20442542630698	0.576870193048266
3400	112	1.2089579244957	0.564193442701475
3550	112	1.2124995230585	0.55195595382031
3700	112	1.2160411216213	0.539718464939144
3850	112	1.21847097740321	0.529805912114549
4000	112	1.22090083318513	0.519893359289954
4150	112	1.22307787626205	0.510841382680124
4300	112	1.22525491933897	0.501789406070295
4450	112	1.22668358470156	0.493436346366603
4600	112	1.22811225006415	0.48508328666291
4750	112	1.22934754707472	0.47785842437846
4900	112	1.23058284408529	0.470633562094009
5050	112	1.23191277806162	0.463933568972113
5550	112	1.23611630575059	0.446152258840313
6050	112	1.2396465069594	0.429606798255051
6550	112	1.24290367057496	0.41497161191212
7050	112	1.24562306771817	0.399999098160468
7550	112	1.24805789820968	0.3868316531482
8050	112	1.25070734423166	0.37564279603336
8550	112	1.25339276368224	0.366062825657947
9050	112	1.25563364921276	0.35761838350332
9550	112	1.25735289885843	0.349576216456303
10050	112	1.25896023764219	0.341758276538878
10550	112	1.26060545429123	0.334624005749941
11050	112	1.26235593851441	0.328196644493814
11550	112	1.2641018810623	0.322452184410131
12050	112	1.26585520524429	0.317229856600735
12550	112	1.26754697555943	0.312276651678259
13050	112	1.26896723135659	0.30728168185569
13550	112	1.27006389951851	0.302204245484115
14050	112	1.27097204559185	0.297180950388501
14550	112	1.27178626993645	0.292248617856768
15050	112	1.27263757891846	0.287408364105209
15550	112	1.27342053758576	0.282667179187592
16050	112	1.2738933352394	0.278044496827316
16550	112	1.273932440877	0.273494994430277
17050	112	1.2737022506945	0.269050924124827
17550	112	1.27349538670723	0.264954831433054
18050	112	1.27350197124846	0.261298558460722
18550	112	1.27360216183789	0.257988663874671
19050	112	1.27365578847996	0.254870089576084
19550	112	1.2736700862261	0.251863321388384
20050	112	1.27363559992145	0.248946847710943
20550	112	1.27360896612284	0.246032789923047
21050	112	1.27365708193461	0.243107626590756
21550	112	1.27380229340428	0.240163922973198
22050	112	1.27399702043273	0.237185265356082
22550	112	1.27412782736124	0.234147143957583
23050	112	1.27419523365379	0.231193564194517
23550	112	1.27419156001631	0.228427086359927
24050	112	1.27413860861767	0.225854660607555
24550	112	1.27408239075561	0.223360726526994
25050	112	1.27407857833223	0.220925625841287
25550	112	1.27415476613011	0.218619762463188
26050	112	1.27433578526376	0.216405531656896
26550	112	1.27467455108236	0.214309533411735
27050	112	1.27520573730063	0.2124453826591
27550	112	1.27585742266481	0.210890853446691
28050	112	1.27644788390306	0.209628004319804
28550	112	1.27684124103376	0.208264864868201
29050	112	1.27720549104184	0.206819318799428
29550	112	1.27758470099469	0.20533449131916
30050	112	1.27798930277443	0.20383405100456
30550	112	1.27841579383026	0.202336182799995
31050	112	1.27885000566596	0.20085379064162
31550	112	1.27927666939197	0.199389211547543
32050	112	1.27968430511255	0.197939532394155
100	115	0.76192097265109	1.15695780193432
200	115	0.789967305087257	1.12629459403035
300	115	0.818013637523423	1.09563138612639
400	115	0.846059969959589	1.06496817822243
500	115	0.872533967318041	1.03490437914643
600	115	0.899007964676494	1.00484058007043
700	115	0.925481962034946	0.97477678099443
800	115	0.950859686270052	0.945416548843775
900	115	0.976237410505157	0.91605631669312
1000	115	1.00161513474026	0.886696084542466
1100	115	1.02414810853029	0.862074817026179
1200	115	1.04668108232031	0.837453549509892
1300	115	1.06921405611034	0.812832281993605
1400	115	1.0828149823755	0.792158989248371
1500	115	1.09641590864066	0.771485696503136
1600	115	1.11001683490582	0.750812403757902
1700	115	1.11589881092475	0.735365977813175
1800	115	1.12178078694367	0.719919551868448
1900	115	1.1276627629626	0.70447312592372
2000	115	1.13255694610833	0.692041991284476
2100	115	1.13745112925406	0.679610856645232
2200	115	1.14234531239979	0.667179722005988
2300	115	1.14658329437496	0.657070915531914
2400	115	1.15082127635014	0.646962109057839
2500	115	1.15505925832532	0.636853302583765
2650	115	1.16018219725314	0.623137012695661
2800	115	1.16530513618095	0.609420722807557
2950	115	1.17049742933817	0.596908335121103
3100	115	1.17568972249538	0.584395947434649
3250	115	1.18034976712025	0.572309924007026
3400	115	1.18500981174511	0.560223900579402
3550	115	1.18841139197801	0.548439350284677
3700	115	1.19181297221092	0.536654799989952
3850	115	1.19378745391772	0.526938888574404
4000	115	1.19576193562452	0.517222977158855
4150	115	1.19731661972902	0.508116582792241
4300	115	1.19887130383352	0.499010188425626
4450	115	1.19959886276698	0.490607251549182
4600	115	1.20032642170044	0.482204314672738
4750	115	1.20110649813755	0.475212144162898
4900	115	1.20188657457466	0.468219973653058
5050	115	1.20286204091906	0.461725498803314
5550	115	1.20678479741431	0.443569543542739
6050	115	1.2100283503065	0.426481439186627
6550	115	1.21314300618461	0.411525159405459
7050	115	1.21570436602474	0.396581618695603
7550	115	1.21806564121165	0.383151745056524
8050	115	1.22071523430845	0.371693122751812
8550	115	1.2234938374952	0.36221646007952
9050	115	1.22601296534662	0.354138122390939
9550	115	1.22801788351622	0.346512116791107
10050	115	1.2298391603568	0.339062390553136
10550	115	1.23171781767371	0.332265349586619
11050	115	1.23374269901234	0.326118748632878
11550	115	1.23582787127505	0.32056000008614
12050	115	1.23793836254825	0.315486639699265
12550	115	1.23996759216405	0.310676527090314
13050	115	1.24171509553492	0.305873656536891
13550	115	1.24310677472183	0.300988404102622
14050	115	1.24430965708586	0.296086694239961
14550	115	1.24544218584328	0.291194908376539
15050	115	1.24657226034873	0.286402949487236
15550	115	1.24755903186895	0.281764367808557
16050	115	1.2481858613205	0.277335834056511
16550	115	1.24831507659343	0.273150428538329
17050	115	1.24802955986734	0.269263375658026
17550	115	1.24763544625796	0.265815148829541
18050	115	1.24744826747776	0.262723496083619
18550	115	1.24741578021243	0.259791015725407
19050	115	1.24739607651044	0.256931886847336
19550	115	1.24733974888707	0.254173898541696
20050	115	1.2471421719841	0.251514712696374
20550	115	1.24685209287352	0.248850864688705
21050	115	1.24661755041849	0.246117005035059
21550	115	1.2465628007258	0.243257978597776
22050	115	1.24671858019762	0.240299159324238
22550	115	1.24697303981882	0.237286525123193
23050	115	1.24720740977065	0.234348768004474
23550	115	1.24731755158391	0.231567069952269
24050	115	1.24728049656805	0.228939475038803
24550	115	1.24713318194382	0.226376767545522
25050	115	1.2469916416775	0.223839228711926
25550	115	1.24701341405493	0.221384761858934
26050	115	1.24724300836304	0.219047876922296
26550	115	1.24766249903903	0.216876113592105
27050	115	1.2482236227994	0.214960516782058
27550	115	1.24877937420429	0.213329849161472
28050	115	1.24923616131737	0.211827966057896
28550	115	1.24955075477986	0.210189514341907
29050	115	1.2498466063932	0.20847013438851
29550	115	1.25016269643819	0.206726304361728
30050	115	1.25050369719831	0.204985051529967
30550	115	1.25086463873074	0.203258069324474
31050	115	1.25123295133883	0.201552346334714
31550	115	1.25159759112981	0.199866377615327
32050	115	1.25195127915281	0.198194985889704
100	134	0.596101782952083	1.04582614793679
200	134	0.620729181035166	1.02621137919771
300	134	0.64535657911825	1.00659661045863
400	134	0.669983977201333	0.986981841719549
500	134	0.694016731452729	0.967299465212266
600	134	0.718049485704126	0.947617088704982
700	134	0.742082239955522	0.927934712197698
800	134	0.765678153283803	0.90842907825977
900	134	0.789274066612084	0.888923444321842
1000	134	0.812869979940365	0.869417810383914
1100	134	0.837502180412981	0.849928264704679
1200	134	0.862134380885598	0.830438719025445
1300	134	0.886766581358214	0.81094917334621
1400	134	0.905545169457616	0.793618651024204
1500	134	0.924323757557017	0.776288128702197
1600	134	0.943102345656419	0.758957606380191
1700	134	0.950906171383959	0.745151682801922
1800	134	0.958709997111498	0.731345759223654
1900	134	0.966513822839037	0.717539835645385
2000	134	0.97294642039711	0.706209922344462
2100	134	0.979379017955183	0.694880009043539
2200	134	0.985811615513255	0.683550095742616
2300	134	0.99124604731761	0.674515880495717
2400	134	0.996680479121965	0.665481665248817
2500	134	1.00211491092632	0.656447450001918
2650	134	1.00930601812315	0.64395001857582
2800	134	1.01649712531997	0.631452587149721
2950	134	1.02370733483775	0.619815149555212
3100	134	1.03091754435553	0.608177711960703
3250	134	1.03710203113929	0.59682894475159
3400	134	1.04328651792304	0.585480177542476
3550	134	1.04831667007642	0.574373537443303
3700	134	1.05334682222981	0.563266897344129
3850	134	1.0569373529399	0.554111600577765
4000	134	1.06052788364999	0.544956303811401
4150	134	1.06348979718003	0.536288057997584
4300	134	1.06645171071008	0.527619812183768
4450	134	1.06841216091599	0.519205712277061
4600	134	1.07037261112191	0.510791612370355
4750	134	1.0721539783147	0.503452393329254
4900	134	1.07393534550749	0.496113174288153
5050	134	1.07574355367579	0.489424986743721
5550	134	1.08120507109582	0.470477314375895
6050	134	1.08501662956066	0.453454211644875
6550	134	1.08886543497771	0.438360573602755
7050	134	1.09214517487206	0.423504608499836
7550	134	1.09478545567094	0.41063216645695
8050	134	1.09775191473792	0.399159865683126
8550	134	1.10086006959304	0.389670213294576
9050	134	1.10373577800747	0.3818879631013
9550	134	1.10618748448074	0.374756635679904
10050	134	1.10847939150551	0.367864678331045
10550	134	1.11086929297932	0.361574814953949
11050	134	1.11336998354212	0.355826542893776
11550	134	1.11584632183343	0.350502387860818
12050	134	1.11824676341338	0.345487470326033
12550	134	1.1205204612767	0.340590672688529
13050	134	1.12249656475864	0.335633911077052
13550	134	1.12413961144494	0.330648369414363
14050	134	1.12560735344615	0.325687756443163
14550	134	1.12702809293436	0.320653471360661
15050	134	1.1284882159996	0.315551302548255
15550	134	1.12984015430319	0.310516803136212
16050	134	1.13082458187526	0.305624314423333
16550	134	1.13129758835094	0.300897193097037
17050	134	1.13144665550239	0.296365627975609
17550	134	1.13167783912815	0.292241191969586
18050	134	1.13219891219056	0.288629303036367
18550	134	1.13284184639517	0.285496194666242
19050	134	1.13335871417099	0.282689211656828
19550	134	1.13368355581649	0.279991699573133
20050	134	1.13373782452949	0.277243781402354
20550	134	1.13363970011696	0.274467355869397
21050	134	1.13363433613693	0.271818359028387
21550	134	1.13390238217174	0.269344248265969
22050	134	1.13441761639678	0.267054816653471
22550	134	1.13502181484976	0.264872266534522
23050	134	1.13558930462224	0.262803436325615
23550	134	1.13597141051855	0.260828347197554
24050	134	1.13612219917765	0.258889516617649
24550	134	1.13615530587705	0.256894053640947
25050	134	1.13632201589657	0.254833072001508
25550	134	1.1367374819897	0.252791767354959
26050	134	1.13730861662258	0.250851976110825
26550	134	1.13797055784212	0.249024666675207
27050	134	1.13865217885865	0.247270911735888
27550	134	1.13926175187969	0.245557711108278
28050	134	1.13968615520135	0.243828595092817
28550	134	1.13997327994173	0.242002150042081
29050	134	1.14025948893672	0.240079579150534
29550	134	1.14057045101742	0.238113615060314
30050	134	1.14090242972151	0.236136684078033
30550	134	1.14124645336058	0.234167513522608
31050	134	1.14158818902902	0.232220237653946
31550	134	1.14191620977749	0.230299726409257
32050	134	1.14222376350957	0.228405360247592
100	193	0.619411780414712	0.938649946162767
200	193	0.6351124608801	0.920085359861834
300	193	0.650813141345487	0.9015207735609
400	193	0.666513821810875	0.882956187259967
500	193	0.681086379884257	0.864307231918474
600	193	0.695658937957638	0.845658276576982
700	193	0.71023149603102	0.82700932123549
800	193	0.723635784651528	0.808417829297695
900	193	0.737040073272036	0.7898263373599
1000	193	0.750444361892544	0.771234845422106
1100	193	0.762394664520293	0.752836839671367
1200	193	0.774344967148041	0.734438833920628
1300	193	0.78629526977579	0.716040828169889
1400	193	0.796010821136241	0.699877241372754
1500	193	0.805726372496691	0.68371365457562
1600	193	0.815441923857141	0.667550067778485
1700	193	0.821957780226937	0.654089222647533
1800	193	0.828473636596733	0.640628377516582
1900	193	0.834989492966529	0.62716753238563
2000	193	0.839784786611934	0.616190817892983
2100	193	0.844580080257338	0.605214103400336
2200	193	0.849375373902742	0.59423738890769
2300	193	0.853141607170088	0.586037281366956
2400	193	0.856907840437434	0.577837173826221
2500	193	0.86067407370478	0.569637066285487
2650	193	0.865768407044095	0.558500469260866
2800	193	0.870862740383411	0.547363872236245
2950	193	0.875963305730125	0.537261459044337
3100	193	0.881063871076839	0.527159045852429
3250	193	0.885373588270323	0.517383063782648
3400	193	0.889683305463808	0.507607081712868
3550	193	0.893188219227405	0.497959015307482
3700	193	0.896693132991003	0.488310948902097
3850	193	0.899187620305986	0.48024688904621
4000	193	0.901682107620969	0.472182829190324
4150	193	0.903550769790372	0.46461448567724
4300	193	0.905419431959776	0.457046142164156
4450	193	0.906496192970536	0.449697478434604
4600	193	0.907572953981296	0.442348814705052
4750	193	0.908597938913372	0.435934506296373
4900	193	0.909622923845449	0.429520197887694
5050	193	0.910709126768829	0.42370342788529
5550	193	0.914199638266109	0.40769783328424
6050	193	0.916566228711716	0.392779058672729
6550	193	0.918569988145338	0.379799825692196
7050	193	0.920429002812492	0.366727444829987
7550	193	0.921731641320165	0.35507412054042
8050	193	0.923386080478911	0.345140683359602
8550	193	0.925404720178002	0.336956059225282
9050	193	0.92748259647788	0.330062853182053
9550	193	0.929386626409227	0.323631115207098
10050	193	0.931178574417907	0.317299224696633
10550	193	0.933135173249427	0.311396929805028
11050	193	0.935254076532833	0.305950534667648
11550	193	0.93742262697655	0.300901132282667
12050	193	0.939567706587575	0.296147953777272
12550	193	0.941588204800128	0.291504995391791
13050	193	0.943287999251535	0.286765971135206
13550	193	0.944638469808992	0.281972707988112
14050	193	0.945738167830807	0.277222013011
14550	193	0.946710678683403	0.272538471517368
15050	193	0.947626918662729	0.267966725306071
15550	193	0.948413495767525	0.263568982861523
16050	193	0.948907954511427	0.259377337918555
16550	193	0.949039911025094	0.255405832716338
17050	193	0.948956050311886	0.251712538191435
17550	193	0.948889612000234	0.248429132383613
18050	193	0.949028118869035	0.245538971641383
18550	193	0.94925539027362	0.242916894853237
19050	193	0.949415235720767	0.240463594417899
19550	193	0.949468578608677	0.238079513160083
20050	193	0.949334779386757	0.235652577309711
20550	193	0.94904438479974	0.23312064967259
21050	193	0.948739734286528	0.230535258097974
21550	193	0.948602504919558	0.227929962078699
22050	193	0.948684487725559	0.225272149823023
22550	193	0.948863165835448	0.222539812970651
23050	193	0.949027219515191	0.219843717997918
23550	193	0.949082499093357	0.217285365345541
24050	193	0.948983489969402	0.214852671180889
24550	193	0.948815208429001	0.212482591146966
25050	193	0.948755857906456	0.210141923355901
25550	193	0.94888862144172	0.207838031268363
26050	193	0.949199511641637	0.205578950104715
26550	193	0.949655796291874	0.203436859378356
27050	193	0.95028665826088	0.20153608234689
27550	193	0.951021594586643	0.199935864212218
28050	193	0.951785796494533	0.198673523325769
28550	193	0.952281489246617	0.197325619588458
29050	193	0.952722479445554	0.195879558524697
29550	193	0.953176176570267	0.194383373589261
30050	193	0.953658011376339	0.192873491126397
30550	193	0.954169909620814	0.191376469846553
31050	193	0.954702589160401	0.189909464641244
31550	193	0.95523915333142	0.188476489261949
32050	193	0.955760534986257	0.187074336980015
100	64	0.422153717959331	0.808962661736542
200	64	0.442112436231232	0.802917554843561
300	64	0.462071154503133	0.79687244795058
400	64	0.482029872775034	0.7908273410576
500	64	0.50195821424417	0.784574302076874
600	64	0.521886555713307	0.778321263096148
700	64	0.541814897182444	0.772068224115422
800	64	0.561598362130121	0.765333419239514
900	64	0.581381827077798	0.758598614363607
1000	64	0.601165292025475	0.751863809487699
1100	64	0.619538691627936	0.741605774171636
1200	64	0.637912091230397	0.731347738855572
1300	64	0.656285490832857	0.721089703539509
1400	64	0.673254012305052	0.709799066964036
1500	64	0.690222533777246	0.698508430388563
1600	64	0.707191055249439	0.68721779381309
1700	64	0.719125615192494	0.674854808304677
1800	64	0.731060175135549	0.662491822796264
1900	64	0.742994735078603	0.650128837287851
2000	64	0.751085484283277	0.638222969494134
2100	64	0.759176233487951	0.626317101700417
2200	64	0.767266982692625	0.6144112339067
2300	64	0.772956587892119	0.605061640080643
2400	64	0.778646193091613	0.595712046254587
2500	64	0.784335798291107	0.58636245242853
2650	64	0.790092391123522	0.57382693775335
2800	64	0.795848983955936	0.56129142307817
2950	64	0.801152159615451	0.549178384974879
3100	64	0.806455335274966	0.537065346871587
3250	64	0.811700428837736	0.527242089863857
3400	64	0.816945522400505	0.517418832856127
3550	64	0.821518819989073	0.509625604324588
3700	64	0.826092117577641	0.501832375793049
3850	64	0.830474262047827	0.495167051399094
4000	64	0.834856406518013	0.488501727005139
4150	64	0.83897745992918	0.482157986820066
4300	64	0.843098513340346	0.475814246634993
4450	64	0.84658652478047	0.470138423948807
4600	64	0.850074536220593	0.46446260126262
4750	64	0.852856309797109	0.459290167106165
4900	64	0.855638083373625	0.454117732949709
5050	64	0.858240830252988	0.449397126108232
5550	64	0.86600590657389	0.433845442565959
6050	64	0.873455867701061	0.41868403627781
6550	64	0.879162498448578	0.405491955714338
7050	64	0.884269466105673	0.393241199458958
7550	64	0.888649790263801	0.382605252814741
8050	64	0.892610064002907	0.372309387238211
8550	64	0.89625460320317	0.362711558767291
9050	64	0.899484589729443	0.354167046713937
9550	64	0.902798616900174	0.346462307530172
10050	64	0.906063057224924	0.339181138177015
10550	64	0.909047267921308	0.332441284394568
11050	64	0.911718673125586	0.326229111931883
11550	64	0.914266659568913	0.320422913320124
12050	64	0.916738812754897	0.315007565059708
12550	64	0.919112185396744	0.310041691133654
13050	64	0.921452656389833	0.305753149019966
13550	64	0.923663608178806	0.302157759005558
14050	64	0.925635114862754	0.299122774282523
14550	64	0.92742935389763	0.296350686969908
15050	64	0.92912656016202	0.293626895580066
15550	64	0.930728573762219	0.290902709720518
16050	64	0.932064876914733	0.288134391511382
16550	64	0.933231402926565	0.285468993123428
17050	64	0.934471485699104	0.282947430326843
17550	64	0.935796768597582	0.280327211288373
18050	64	0.937170171821278	0.277441974269834
18550	64	0.93845532145903	0.274309490897322
19050	64	0.939568634195242	0.271015406001534
19550	64	0.940511683362478	0.267509149839678
20050	64	0.941290722492117	0.263876631893068
20550	64	0.941998938725236	0.260313503930248
21050	64	0.942735198335298	0.256946580903293
21550	64	0.943516322764293	0.253784918410726
22050	64	0.944394059870668	0.250797542406291
22550	64	0.945303105514473	0.248041523457507
23050	64	0.946081064522328	0.245582613696535
23550	64	0.946634385482707	0.243453321915923
24050	64	0.947002182975613	0.241669883834915
[truncated: 6,736 more rows]
