# Supplementary material for: Identification of protein features encoded by alternative exons using Exon Ontology
Source: Genome Res. 2017 Jun;27(6):1087–97. doi: 10.1101/gr.212696.116 (PMC5453322; doi:10.1101/gr.212696.116)
Supplement: Supplemental Material [file supp_gr.212696.116_Supplemental_Data_S1.zip › data/ALE_background.tsv]

100	1	3.06671456049875	0.930972005463851
200	1	3.07924612484075	0.908008666937459
300	1	3.09177768918275	0.885045328411066
400	1	3.10430925352475	0.862081989884673
500	1	3.11644925541827	0.839305743166597
600	1	3.12858925731179	0.816529496448521
700	1	3.14072925920531	0.793753249730445
800	1	3.15232139041638	0.770326873759851
900	1	3.16391352162745	0.746900497789257
1000	1	3.17550565283852	0.723474121818663
1100	1	3.18225372683021	0.700178620336454
1200	1	3.18900180082189	0.676883118854244
1300	1	3.19574987481358	0.653587617372035
1400	1	3.19856681743093	0.643846331709882
1500	1	3.20138376004829	0.634105046047728
1600	1	3.20420070266564	0.624363760385574
1700	1	3.20560587666668	0.616246647747634
1800	1	3.20701105066772	0.608129535109694
1900	1	3.20841622466875	0.600012422471754
2000	1	3.20941834765037	0.593700616307852
2100	1	3.21042047063199	0.587388810143949
2200	1	3.21142259361362	0.581077003980046
2300	1	3.2108688622812	0.575080196924108
2400	1	3.21031513094878	0.56908338986817
2500	1	3.20976139961636	0.563086582812232
2650	1	3.2092424221345	0.554299790685841
2800	1	3.20872344465264	0.54551299855945
2950	1	3.20799538031159	0.537015895790204
3100	1	3.20726731597055	0.528518793020958
3250	1	3.20567940961805	0.519673060307601
3400	1	3.20409150326555	0.510827327594244
3550	1	3.20202280575386	0.502659656326304
3700	1	3.19995410824218	0.494491985058364
3850	1	3.19856632836039	0.48745348503153
4000	1	3.1971785484786	0.480414985004695
4150	1	3.19628576533408	0.474042158174125
4300	1	3.19539298218957	0.467669331343555
4450	1	3.19437056809507	0.462141014006163
4600	1	3.19334815400057	0.45661269666877
4750	1	3.19231788046838	0.451540032044345
4900	1	3.19128760693619	0.44646736741992
5050	1	3.1904704664128	0.441745184528868
5550	1	3.18690655818389	0.428303669130759
6050	1	3.18256339401395	0.417160227394432
6550	1	3.17881210908465	0.407167224244875
7050	1	3.17448892302783	0.396497797156699
7550	1	3.17032414750417	0.386025270561814
8050	1	3.16695155931991	0.376307376759736
8550	1	3.1644497160413	0.367324069026182
9050	1	3.16278913857024	0.358717010477954
9550	1	3.16144952935296	0.350363494884072
10050	1	3.16012255755857	0.342297019963223
10550	1	3.15919148932212	0.33450685636561
11050	1	3.15865097949307	0.326989267615442
11550	1	3.1584193480436	0.319785295031684
12050	1	3.15833414786425	0.313013414971553
12550	1	3.15819679179472	0.306691019794139
13050	1	3.15783059247247	0.300766928090176
13550	1	3.15730614137817	0.295275762718786
14050	1	3.15677058523865	0.290209089956852
14550	1	3.15635307400016	0.285435823923905
15050	1	3.1559825359464	0.280971438663111
15550	1	3.1555450116019	0.276742056066203
16050	1	3.15501896811759	0.272660617821535
16550	1	3.15457635297019	0.268690401647976
17050	1	3.15436620791792	0.264814189883822
17550	1	3.15439793856357	0.261051209629847
18050	1	3.15464060159866	0.257371754788224
18550	1	3.15496374716654	0.253678510970996
19050	1	3.15521523646305	0.249987421104046
19550	1	3.1553346770453	0.246465586040147
20050	1	3.15523824545825	0.243265165712958
20550	1	3.15511138649676	0.240289470478364
21050	1	3.15516112483612	0.237423356616413
21550	1	3.15539062186317	0.234654990745268
22050	1	3.15570943794867	0.231908107805915
22550	1	3.1559809112483	0.229194063737749
23050	1	3.15602615293774	0.226624861815419
23550	1	3.1558108501962	0.224244109127722
24050	1	3.15558858571974	0.222032018285169
24550	1	3.15560938104417	0.219850953619429
25050	1	3.15592110925123	0.217573149123149
25550	1	3.15642872410867	0.215070197917033
26050	1	3.15701151647602	0.212332594527108
26550	1	3.15750304839402	0.209466545304434
27050	1	3.15785919944821	0.206649994692246
27550	1	3.15813412901937	0.204050042719787
28050	1	3.15846837995508	0.20186688117255
28550	1	3.15881354106779	0.199903556143924
29050	1	3.15920225445345	0.197974191713336
29550	1	3.15961250390543	0.196039862975712
30050	1	3.16002533126772	0.194102039405615
30550	1	3.16042802078301	0.192174479908259
31050	1	3.16081219916381	0.190274736385476
31550	1	3.16117293694361	0.188417756503596
32050	1	3.16150831789098	0.186609673476348
100	7	1.5486693448026	1.22047602174161
200	7	1.5792547113823	1.1901823598079
300	7	1.609840077962	1.15988869787419
400	7	1.6404254445417	1.12959503594047
500	7	1.66977408926816	1.10025959070737
600	7	1.69912273399461	1.07092414547426
700	7	1.72847137872106	1.04158870024116
800	7	1.75860635025468	1.01285968715823
900	7	1.78874132178829	0.984130674075298
1000	7	1.8188762933219	0.955401660992366
1100	7	1.84021596174958	0.930175961741534
1200	7	1.86155563017726	0.904950262490701
1300	7	1.88289529860494	0.879724563239868
1400	7	1.88921500873246	0.858930736295611
1500	7	1.89553471885999	0.838136909351353
1600	7	1.90185442898752	0.817343082407095
1700	7	1.90724286033682	0.798275773124779
1800	7	1.91263129168613	0.779208463842462
1900	7	1.91801972303543	0.760141154560146
2000	7	1.92188139467267	0.74428382586396
2100	7	1.92574306630991	0.728426497167774
2200	7	1.92960473794715	0.712569168471588
2300	7	1.93191325395753	0.699739900121892
2400	7	1.93422176996792	0.686910631772196
2500	7	1.93653028597831	0.6740813634225
2650	7	1.93768388743698	0.657320199089875
2800	7	1.93883748889565	0.640559034757249
2950	7	1.9391314378443	0.626085180095849
3100	7	1.93942538679295	0.611611325434449
3250	7	1.93935328159022	0.599679179533229
3400	7	1.93928117638749	0.587747033632008
3550	7	1.93880438552917	0.576366360454987
3700	7	1.93832759467084	0.564985687277966
3850	7	1.93816260211898	0.554836428377457
4000	7	1.93799760956713	0.544687169476948
4150	7	1.93832784075477	0.534681373656563
4300	7	1.93865807194242	0.524675577836177
4450	7	1.93839792246844	0.515732310896277
4600	7	1.93813777299445	0.506789043956377
4750	7	1.9368922513558	0.499536395509287
4900	7	1.93564672971715	0.492283747062196
5050	7	1.93398044001395	0.485541268338449
5550	7	1.92814941505533	0.468770208895806
6050	7	1.92427372785896	0.453623207683513
6550	7	1.92162015701748	0.439576345211793
7050	7	1.91917655710818	0.424575402030947
7550	7	1.9170288402533	0.410499601317422
8050	7	1.91430518660721	0.398137011792416
8550	7	1.91198612572583	0.38694816698566
9050	7	1.91079858784656	0.37673830026351
9550	7	1.91041744907832	0.366993517648413
10050	7	1.91022809652963	0.357185403994367
10550	7	1.91007351293214	0.347970037746794
11050	7	1.90977551143664	0.33960164286285
11550	7	1.90947461420552	0.332221623709907
12050	7	1.9092147720464	0.325848147588447
12550	7	1.90901476777135	0.320342681857915
13050	7	1.90896011933813	0.315312951194859
13550	7	1.90906046524315	0.310473058267024
14050	7	1.90907580764602	0.305754748011091
14550	7	1.90873221748896	0.301169564359109
15050	7	1.9079337221861	0.296752800967024
15550	7	1.90684420512917	0.292444468278748
16050	7	1.90570513151781	0.288210714446049
16550	7	1.90470207163008	0.284023916008855
17050	7	1.90397676164846	0.279829277807306
17550	7	1.90345682226968	0.275590471073485
18050	7	1.90312387724387	0.271307321824587
18550	7	1.90291789382835	0.267010350068808
19050	7	1.90287854601506	0.262693184102069
19550	7	1.90294063101695	0.258527149372427
20050	7	1.90302780361065	0.254762473242958
20550	7	1.90324162725179	0.251394655046372
21050	7	1.90372478361859	0.24830185231134
21550	7	1.90439037026534	0.245377945758372
22050	7	1.90501961025976	0.242545444955335
22550	7	1.90545928495865	0.239676864842745
23050	7	1.90566213951362	0.236838314497196
23550	7	1.90569587534499	0.234090718597502
24050	7	1.9056372809021	0.231425182744141
24550	7	1.90553644782357	0.228815222743142
25050	7	1.90543608144293	0.22631310797799
25550	7	1.90543981989108	0.223853113513613
26050	7	1.90568249921469	0.221370099423869
26550	7	1.90607093290737	0.21886457239718
27050	7	1.90648089299824	0.216473949575698
27550	7	1.90694105757436	0.214328319445907
28050	7	1.90776945837109	0.212557117814846
28550	7	1.9084229487921	0.210799455402041
29050	7	1.90906030436705	0.20905409078613
29550	7	1.90973035956027	0.207325434636959
30050	7	1.9104309668377	0.205612819349508
30550	7	1.91114429961562	0.203913694576439
31050	7	1.91185567910174	0.202228265369278
31550	7	1.91255942334131	0.20055307091459
32050	7	1.91324339916831	0.198886261358899
100	8	1.69373600841398	1.35912874942113
200	8	1.72760570038278	1.32619400553445
300	8	1.76147539235158	1.29325926164778
400	8	1.79534508432038	1.2603245177611
500	8	1.82851533854312	1.22754168444402
600	8	1.86168559276585	1.19475885112693
700	8	1.89485584698859	1.16197601780984
800	8	1.92911109077322	1.12929318749498
900	8	1.96336633455786	1.09661035718011
1000	8	1.9976215783425	1.06392752686525
1100	8	2.03271124911088	1.02981867606608
1200	8	2.06780091987927	0.995709825266909
1300	8	2.10289059064766	0.96160097446774
1400	8	2.11009332145	0.938819105296217
1500	8	2.11729605225233	0.916037236124695
1600	8	2.12449878305466	0.893255366953172
1700	8	2.13118587002076	0.873135428821491
1800	8	2.13787295698687	0.85301549068981
1900	8	2.14456004395297	0.832895552558129
2000	8	2.15021525742918	0.816099777399321
2100	8	2.15587047090539	0.799304002240512
2200	8	2.1615256843816	0.782508227081704
2300	8	2.16440194796949	0.769624555619752
2400	8	2.16727821155738	0.756740884157799
2500	8	2.17015447514528	0.743857212695846
2650	8	2.17356790103475	0.726252569085271
2800	8	2.17698132692423	0.708647925474697
2950	8	2.17979835053243	0.692130895035522
3100	8	2.18261537414063	0.675613864596347
3250	8	2.18323924568935	0.66193529942221
3400	8	2.18386311723807	0.648256734248074
3550	8	2.1836578532441	0.635321273890658
3700	8	2.18345258925014	0.622385813533241
3850	8	2.18284594632967	0.609842427207516
4000	8	2.1822393034092	0.59729904088179
4150	8	2.18162830011685	0.58558601596611
4300	8	2.1810172968245	0.573872991050431
4450	8	2.17989447884443	0.563435632544969
4600	8	2.17877166086436	0.552998274039507
4750	8	2.17749088716668	0.544031612553286
4900	8	2.17621011346899	0.535064951067065
5050	8	2.1752584008151	0.526525525477549
5550	8	2.17489209493842	0.50335462291078
6050	8	2.17244490959416	0.483552436691435
6550	8	2.16982942563996	0.468728896252006
7050	8	2.16646524325666	0.454939842320059
7550	8	2.16318514509741	0.442403253850166
8050	8	2.16044014717143	0.430172939266409
8550	8	2.15842682893385	0.418986767961533
9050	8	2.15699438166419	0.408678980249562
9550	8	2.15577883309012	0.398628997010967
10050	8	2.15460116677303	0.388986213784926
10550	8	2.15379412918031	0.379824002901998
11050	8	2.15341964426042	0.370910174471583
11550	8	2.15339970208051	0.362120355284828
12050	8	2.15347570564084	0.353738119082837
12550	8	2.15352995587757	0.346087683270947
13050	8	2.15350783337629	0.339190268459354
13550	8	2.15332744548047	0.332904833193062
14050	8	2.15300634610719	0.327144739195528
14550	8	2.15271963623639	0.321885485639905
15050	8	2.15257591954741	0.317113420753541
15550	8	2.15255934833627	0.312775799373824
16050	8	2.15247517273174	0.308810365497738
16550	8	2.15235842431736	0.305030795315366
17050	8	2.15248798297052	0.301324751036534
17550	8	2.15298599278671	0.29775282455608
18050	8	2.15369410787916	0.294392066935697
18550	8	2.15436140484964	0.291042198843325
19050	8	2.15473461949318	0.287514617747331
19550	8	2.15477385545423	0.28381750730928
20050	8	2.15456324078671	0.28008269286161
20550	8	2.15440824753399	0.276404444353031
21050	8	2.15454102938206	0.272830025044763
21550	8	2.15477331428628	0.269438777246126
22050	8	2.15502630927755	0.266285380311859
22550	8	2.15533397889316	0.263201234242184
23050	8	2.15555908549279	0.26007529884765
23550	8	2.15562900123378	0.256964740707441
24050	8	2.155756981917	0.254026134237461
24550	8	2.15630229907479	0.251368069574724
25050	8	2.15732646186946	0.24904893053964
25550	8	2.15852176586789	0.246952853460604
26050	8	2.15955690051211	0.244856348674025
26550	8	2.16024533019043	0.242502080168074
27050	8	2.16059252993383	0.239880382415311
27550	8	2.16084248786048	0.237190197328833
28050	8	2.16114037325728	0.23497231106894
28550	8	2.16141904943731	0.233073081279756
29050	8	2.16169993952123	0.231245289539648
29550	8	2.16196683062294	0.229423650548225
30050	8	2.1622104798737	0.227590566118587
30550	8	2.16242853106624	0.225751406699952
31050	8	2.16262258449115	0.223922873603002
31550	8	2.16279495257987	0.222124322818294
32050	8	2.16294254967461	0.220368083644011
100	5	0.783086758880381	1.11039668335822
200	5	0.810707557566888	1.09404707319402
300	5	0.838328356253395	1.07769746302982
400	5	0.865949154939902	1.06134785286562
500	5	0.892785253831941	1.04557612961773
600	5	0.919621352723981	1.02980440636984
700	5	0.94645745161602	1.01403268312195
800	5	0.97349050179693	0.998866661742774
900	5	1.00052355197784	0.983700640363595
1000	5	1.02755660215875	0.968534618984416
1100	5	1.04625727295097	0.959443929627493
1200	5	1.06495794374319	0.950353240270571
1300	5	1.0836586145354	0.941262550913649
1400	5	1.10003846434072	0.936540719934478
1500	5	1.11641831414604	0.931818888955308
1600	5	1.13279816395135	0.927097057976138
1700	5	1.14922659292398	0.924383776866629
1800	5	1.1656550218966	0.921670495757121
1900	5	1.18208345086923	0.918957214647613
2000	5	1.19822096690491	0.916756330938817
2100	5	1.21435848294059	0.914555447230021
2200	5	1.23049599897626	0.912354563521225
2300	5	1.24244541162259	0.909016880461383
2400	5	1.25439482426892	0.905679197401541
2500	5	1.26634423691525	0.902341514341699
2650	5	1.28272978338098	0.897085455462828
2800	5	1.29911532984671	0.891829396583958
2950	5	1.31427735358006	0.886190485030535
3100	5	1.3294393773134	0.880551573477113
3250	5	1.34231951116704	0.873805544690327
3400	5	1.35519964502068	0.86705951590354
3550	5	1.3654714594092	0.860183301766831
3700	5	1.37574327379772	0.853307087630121
3850	5	1.38322003946638	0.847286058737655
4000	5	1.39069680513504	0.841265029845188
4150	5	1.39826216726471	0.835720104231791
4300	5	1.40582752939437	0.830175178618394
4450	5	1.41333503467916	0.8249663441858
4600	5	1.42084253996394	0.819757509753207
4750	5	1.42827911434591	0.814789642889016
4900	5	1.43571568872787	0.809821776024825
5050	5	1.4429550652157	0.805344875646054
5550	5	1.46341209931574	0.79037778018544
6050	5	1.47931453426142	0.775496746752207
6550	5	1.4918829673034	0.760086047085641
7050	5	1.50291150619913	0.74438051742366
7550	5	1.51320365904061	0.729154502249256
8050	5	1.52466055058423	0.71482536506745
8550	5	1.53606223195941	0.700706557214966
9050	5	1.54649046443431	0.687081512749564
9550	5	1.55528516355473	0.674317732000305
10050	5	1.56338862060263	0.661975523538012
10550	5	1.5714618867328	0.650396490834774
11050	5	1.57979150010745	0.639540594441027
11550	5	1.58821481245723	0.62915283507883
12050	5	1.59616908593149	0.619147115665274
12550	5	1.60300810942967	0.609494070611482
13050	5	1.60822466647151	0.600066956796855
13550	5	1.61220917910241	0.590698493494967
14050	5	1.61569180753546	0.581386362279716
14550	5	1.61940803019026	0.572169170543323
15050	5	1.62344329562582	0.563121169082349
15550	5	1.62763749136448	0.55428338649369
16050	5	1.63185164776252	0.545776307397294
16550	5	1.63604891550769	0.537625501587922
17050	5	1.64007761241544	0.529747262741947
17550	5	1.64394960766148	0.522118718736996
18050	5	1.64782300530066	0.51479574231993
18550	5	1.65168410049099	0.507911769889453
19050	5	1.65536401796514	0.501484773702775
19550	5	1.65876946885904	0.495615411444286
20050	5	1.66168525568639	0.490311423800371
20550	5	1.66423487967374	0.485382114503694
21050	5	1.66645584769536	0.480517692947806
21550	5	1.66841327430982	0.47554977325636
22050	5	1.66998775177413	0.470466084198883
22550	5	1.6711518287277	0.465467871855761
23050	5	1.67195657809127	0.460718603604466
23550	5	1.67270843957047	0.456224033401526
24050	5	1.67388783195413	0.451867705369073
24550	5	1.67566042551755	0.447460491403459
25050	5	1.67779549329519	0.442980221017651
25550	5	1.67995863881622	0.438479082705192
26050	5	1.68200043053802	0.433890554791126
26550	5	1.68380551672437	0.429242068550242
27050	5	1.68556244255673	0.424545210694818
27550	5	1.68731298066666	0.41993164060004
28050	5	1.68845136309105	0.415596589002307
28550	5	1.68961635790455	0.411655197727055
29050	5	1.69082575676679	0.407818724927492
29550	5	1.69200299600396	0.404003333527421
30050	5	1.69311865265528	0.40018260286331
30550	5	1.6941650316395	0.396352532686414
31050	5	1.69514053496438	0.392520834112242
31550	5	1.69603882422803	0.388709347266621
32050	5	1.6968686105777	0.384941976651517
100	11	0.678602161894649	0.991538369513428
200	11	0.703602600197231	0.979125268582478
300	11	0.728603038499813	0.966712167651528
400	11	0.753603476802395	0.954299066720579
500	11	0.777741563925059	0.942349674581572
600	11	0.801879651047723	0.930400282442566
700	11	0.826017738170386	0.91845089030356
800	11	0.850483188857177	0.906783994145989
900	11	0.874948639543968	0.895117097988419
1000	11	0.899414090230758	0.883450201830848
1100	11	0.917017149024639	0.875449633399419
1200	11	0.93462020781852	0.867449064967989
1300	11	0.952223266612402	0.85944849653656
1400	11	0.966195164255156	0.854257049466509
1500	11	0.980167061897911	0.849065602396458
1600	11	0.994138959540666	0.843874155326408
1700	11	1.00692546548323	0.840728222842959
1800	11	1.0197119714258	0.837582290359511
1900	11	1.03249847736837	0.834436357876063
2000	11	1.04456934190584	0.83235732563073
2100	11	1.05664020644331	0.830278293385398
2200	11	1.06871107098079	0.828199261140065
2300	11	1.07807533972676	0.825550081966277
2400	11	1.08743960847274	0.822900902792489
2500	11	1.09680387721871	0.820251723618701
2650	11	1.10914432411529	0.816041613379178
2800	11	1.12148477101188	0.811831503139656
2950	11	1.13252052450419	0.807768123366668
3100	11	1.14355627799651	0.803704743593679
3250	11	1.15353281628957	0.798100548791875
3400	11	1.16350935458263	0.79249635399007
3550	11	1.1717000680935	0.786579137566162
3700	11	1.17989078160436	0.780661921142255
3850	11	1.18755741953865	0.775402539748541
4000	11	1.19522405747295	0.770143158354828
4150	11	1.20336446896444	0.764986108011826
4300	11	1.21150488045594	0.759829057668825
4450	11	1.21894550136191	0.754864083577153
4600	11	1.22638612226787	0.749899109485481
4750	11	1.23307965819429	0.745499875798186
4900	11	1.23977319412071	0.74110064211089
5050	11	1.24627592651485	0.737048574960656
5550	11	1.25937507493939	0.725621877959446
6050	11	1.27054725950688	0.713660849855867
6550	11	1.28017606086558	0.70034249762372
7050	11	1.28899468413138	0.6864130790763
7550	11	1.29735733505528	0.672959883496355
8050	11	1.3066961498888	0.661058581441933
8550	11	1.31598871834099	0.649235063653018
9050	11	1.32515870601752	0.63691704365501
9550	11	1.3338601141997	0.624743339748889
10050	11	1.34199131403133	0.612746789773794
10550	11	1.34979827288089	0.601277054031706
11050	11	1.35737658481058	0.590436933249266
11550	11	1.36467036458777	0.580173602364596
12050	11	1.37144425226708	0.570378386832896
12550	11	1.37738847772756	0.56087160371743
13050	11	1.38219341701327	0.551497459797602
13550	11	1.38599906768015	0.542270576868055
14050	11	1.38917866487175	0.533350015229933
14550	11	1.39226148051012	0.524951055331019
15050	11	1.39536972940497	0.517096415801487
15550	11	1.39838622591067	0.509677629888241
16050	11	1.40139645908578	0.502562601714049
16550	11	1.40467840366961	0.495704265342893
17050	11	1.40810242147506	0.489143159025063
17550	11	1.4113149553538	0.482902848468087
18050	11	1.41435656311408	0.476954314823233
18550	11	1.41731649379181	0.471284500666235
19050	11	1.42011917462162	0.465840509198829
19550	11	1.42280698997574	0.460655172172849
20050	11	1.42543850681063	0.455745098700641
20550	11	1.42808896102467	0.450997623415638
21050	11	1.43052471173057	0.446313655227437
21550	11	1.43265355350034	0.441696594630908
22050	11	1.43434826802847	0.437103093298334
22550	11	1.43569961083857	0.432648692093889
23050	11	1.43679854511217	0.428423646375249
23550	11	1.43786485431209	0.424376993021122
24050	11	1.43931145922859	0.420407054344314
24550	11	1.44119702853131	0.416380832257152
25050	11	1.44316980263927	0.412330546024059
25550	11	1.44487093284125	0.408386179330977
26050	11	1.44621975671076	0.404570445615652
26550	11	1.44723292138523	0.400838177467401
27050	11	1.44815295101341	0.397121326958591
27550	11	1.44909037460766	0.393412731386455
28050	11	1.44967930036193	0.389916750078355
28550	11	1.4505683313191	0.386595393688624
29050	11	1.4515571999674	0.383304922295881
29550	11	1.4525291407448	0.380033833664431
30050	11	1.45344843903103	0.376778630812486
30550	11	1.45430871168829	0.373540137836124
31050	11	1.45511490615683	0.370326672911091
31550	11	1.45587502752224	0.36714931560203
32050	11	1.4566114672137	0.364017103134666
100	74	0.506517496632236	0.832861416284591
200	74	0.527946994736875	0.816017679751688
300	74	0.549376492841514	0.799173943218785
400	74	0.570805990946153	0.782330206685881
500	74	0.591685988994505	0.76580024160814
600	74	0.612565987042856	0.749270276530398
700	74	0.633445985091207	0.732740311452656
800	74	0.653499288043291	0.716410833169298
900	74	0.673552590995374	0.70008135488594
1000	74	0.693605893947457	0.683751876602582
1100	74	0.710506080779689	0.670655960278126
1200	74	0.727406267611921	0.65756004395367
1300	74	0.744306454444152	0.644464127629214
1400	74	0.7567625745759	0.633474126876594
1500	74	0.769218694707648	0.622484126123975
1600	74	0.781674814839396	0.611494125371356
1700	74	0.791482057078389	0.601225655734996
1800	74	0.801289299317383	0.590957186098636
1900	74	0.811096541556376	0.580688716462276
2000	74	0.818892984659341	0.570711959080914
2100	74	0.826689427762306	0.560735201699553
2200	74	0.834485870865271	0.550758444318191
2300	74	0.840337407843381	0.542472152690207
2400	74	0.84618894482149	0.534185861062222
2500	74	0.852040481799599	0.525899569434237
2650	74	0.857047430867317	0.514444681266363
2800	74	0.862054379935035	0.502989793098489
2950	74	0.865673692047603	0.49170742974192
3100	74	0.869293004160172	0.480425066385352
3250	74	0.871131145797046	0.47077993037655
3400	74	0.87296928743392	0.461134794367749
3550	74	0.874262205993604	0.452910971194726
3700	74	0.875555124553289	0.444687148021702
3850	74	0.87652487386994	0.437782305019266
4000	74	0.877494623186591	0.43087746201683
4150	74	0.878362379594851	0.424104892696433
4300	74	0.879230136003111	0.417332323376036
4450	74	0.880132121570302	0.411147961769025
4600	74	0.881034107137493	0.404963600162014
4750	74	0.882403348885915	0.39955418763974
4900	74	0.883772590634337	0.394144775117466
5050	74	0.8852739977811	0.388957867445361
5550	74	0.890506599688016	0.375098369369304
6050	74	0.893478105788181	0.363102192637562
6550	74	0.893956264829318	0.351451236772785
7050	74	0.894914017212018	0.339874380310341
7550	74	0.895252247109916	0.328872835821118
8050	74	0.895241581321076	0.318351763144185
8550	74	0.895061186425554	0.308820656301537
9050	74	0.895252655308194	0.300436692346954
9550	74	0.89553928701155	0.292540128646744
10050	74	0.895626214365128	0.284717215725118
10550	74	0.895795918992873	0.277173352595219
11050	74	0.896128113068238	0.269980203185989
11550	74	0.89661662242971	0.263286369000994
12050	74	0.897162524819039	0.257255995857748
12550	74	0.897719693282129	0.251918396875027
13050	74	0.898334463127556	0.24713582402479
13550	74	0.898967187594636	0.242723239665583
14050	74	0.899517237412132	0.238522989093715
14550	74	0.899935905381549	0.234506728501468
15050	74	0.900308649360294	0.230708103006007
15550	74	0.900740227668676	0.22718872816137
16050	74	0.90132196500199	0.223987971283551
16550	74	0.901978722678396	0.220987318236262
17050	74	0.902653585222114	0.218001195232514
17550	74	0.903329789365457	0.214979329339426
18050	74	0.904008190342787	0.211944779343188
18550	74	0.904644218683542	0.208936230760465
19050	74	0.905137653275417	0.206011688843254
19550	74	0.905482143499533	0.203147718719863
20050	74	0.905801179537391	0.20045387192714
20550	74	0.906215319376038	0.197973487570146
21050	74	0.906745650323478	0.195623021114849
21550	74	0.90730762304753	0.193383438916354
22050	74	0.907849615292995	0.191279710336736
22550	74	0.908349924932369	0.189265365392409
23050	74	0.908877365216214	0.187391899202052
23550	74	0.909420987601505	0.185685795379359
24050	74	0.909971494812926	0.184075149809059
24550	74	0.910491206747036	0.182502022002004
25050	74	0.911019039688814	0.180933808057024
25550	74	0.911493457504546	0.179374790712191
26050	74	0.911877381724497	0.177749883190397
26550	74	0.912165842870812	0.176077241555374
27050	74	0.912346653709619	0.174402901593211
27550	74	0.912487189766067	0.172818397463568
28050	74	0.912573019828495	0.171550813710639
28550	74	0.912665353531093	0.170427392783846
29050	74	0.912763128078373	0.169334603708954
29550	74	0.912858181721918	0.16824898527209
30050	74	0.912946277854232	0.167166879594068
30550	74	0.91302142666637	0.166094071085173
31050	74	0.913082127405857	0.165036450461298
31550	74	0.913131501600326	0.164002411315977
32050	74	0.913173968856762	0.162996572219316
100	6	1.08563352764718	1.18960366776758
200	6	1.11237345409421	1.15896075082782
300	6	1.13911338054124	1.12831783388807
400	6	1.16585330698827	1.09767491694832
500	6	1.19196246272048	1.0677908360949
600	6	1.2180716184527	1.03790675524148
700	6	1.24418077418491	1.00802267438806
800	6	1.26986522578503	0.978731895077227
900	6	1.29554967738514	0.949441115766396
1000	6	1.32123412898526	0.920150336455566
1100	6	1.34038763585193	0.898037991741084
1200	6	1.35954114271861	0.875925647026603
1300	6	1.37869464958529	0.853813302312121
1400	6	1.39280382104501	0.835532238496818
1500	6	1.40691299250474	0.817251174681514
1600	6	1.42102216396447	0.79897011086621
1700	6	1.43059146308728	0.78293346521764
1800	6	1.44016076221009	0.76689681956907
1900	6	1.44973006133289	0.750860173920501
2000	6	1.45591283503174	0.736647073111298
2100	6	1.46209560873059	0.722433972302095
2200	6	1.46827838242943	0.708220871492892
2300	6	1.47383226277508	0.695930364778501
2400	6	1.47938614312073	0.683639858064109
2500	6	1.48494002346638	0.671349351349717
2650	6	1.4914554883695	0.654195580088347
2800	6	1.49797095327263	0.637041808826978
2950	6	1.5019529371584	0.621441053387065
3100	6	1.50593492104418	0.605840297947152
3250	6	1.50912236341038	0.592434591091711
3400	6	1.51230980577658	0.57902888423627
3550	6	1.51514405214195	0.567199066257887
3700	6	1.51797829850733	0.555369248279505
3850	6	1.51933586300324	0.54550900126757
4000	6	1.52069342749916	0.535648754255634
4150	6	1.5212003757852	0.52621644834733
4300	6	1.52170732407125	0.516784142439025
4450	6	1.52159330732244	0.508025487988545
4600	6	1.52147929057362	0.499266833538065
4750	6	1.52161259902525	0.492032041183757
4900	6	1.52174590747689	0.484797248829449
5050	6	1.5222050906894	0.47828991116262
5550	6	1.52377529576933	0.458727886032644
6050	6	1.52417743929199	0.440566689502299
6550	6	1.52597157384549	0.424907817971003
7050	6	1.52649140961252	0.409255370964797
7550	6	1.5262182288658	0.395309537314793
8050	6	1.52587814433887	0.382514565703088
8550	6	1.52545751821281	0.370998773133263
9050	6	1.52538528020145	0.360201577796678
9550	6	1.52571143548009	0.34983400560516
10050	6	1.52599845047399	0.339902526874373
10550	6	1.52630285570395	0.330788480539632
11050	6	1.52664432731639	0.32238825329632
11550	6	1.52700661576463	0.314405285676558
12050	6	1.52745483588458	0.306864585938406
12550	6	1.52803333174146	0.299857644438086
13050	6	1.52866523098392	0.293383100399031
13550	6	1.52924997131403	0.287459408364492
14050	6	1.52973772152671	0.282150155561252
14550	6	1.53008242975799	0.277469804736679
15050	6	1.53013539868244	0.273373767283511
15550	6	1.52978480189342	0.269621026956471
16050	6	1.52916456345937	0.265938505066248
16550	6	1.5285336171591	0.26232294545708
17050	6	1.52803250631708	0.258826103592733
17550	6	1.52774114222306	0.255396540591284
18050	6	1.52769716411244	0.251957742295477
18550	6	1.52771227532177	0.248383158946377
19050	6	1.52768968972585	0.244716977664471
19550	6	1.52760476475241	0.241097994530465
20050	6	1.52738409433242	0.237740069140565
20550	6	1.52721493019587	0.234719676873343
21050	6	1.52722185322777	0.231988517720173
21550	6	1.52745356960218	0.22943679330706
22050	6	1.52782709758198	0.226923337288801
22550	6	1.5281843002764	0.224463327455043
23050	6	1.52831336387104	0.222191635747401
23550	6	1.52813094975305	0.220079037663141
24050	6	1.52782674268611	0.218158142811347
24550	6	1.52762288762384	0.216347186501841
25050	6	1.52759286832944	0.214474153500108
25550	6	1.52776179143107	0.212364946156783
26050	6	1.52797486855991	0.209978985144513
26550	6	1.52806837787723	0.207498909711597
27050	6	1.52811113521947	0.205113873707262
27550	6	1.52830964722907	0.20287209979822
28050	6	1.5290893902864	0.200814746684883
28550	6	1.53008070180826	0.198795357991141
29050	6	1.53111566981787	0.196782368625416
29550	6	1.53215938882569	0.194763645130887
30050	6	1.53320370702973	0.192742614226871
30550	6	1.53425631439448	0.190725725645108
31050	6	1.53532917764634	0.188713462601922
31550	6	1.53643465643586	0.186705679608397
32050	6	1.53757824519139	0.184703103965306
100	152	1.13911618902707	1.28151654165609
200	152	1.17455743011046	1.25255965713365
300	152	1.20999867119385	1.22360277261121
400	152	1.24543991227723	1.19464588808876
500	152	1.28041326585785	1.16581342489576
600	152	1.31538661943847	1.13698096170275
700	152	1.35035997301909	1.10814849850975
800	152	1.38597729020572	1.0787423313673
900	152	1.42159460739236	1.04933616422486
1000	152	1.457211924579	1.01992999708241
1100	152	1.49401950945863	0.993309275670363
1200	152	1.53082709433825	0.966688554258314
1300	152	1.56763467921788	0.940067832846265
1400	152	1.57673142443378	0.920662809910705
1500	152	1.58582816964969	0.901257786975145
1600	152	1.59492491486559	0.881852764039585
1700	152	1.60364548202158	0.863824495193079
1800	152	1.61236604917757	0.845796226346573
1900	152	1.62108661633356	0.827767957500067
2000	152	1.62794586233347	0.811926221109667
2100	152	1.63480510833338	0.796084484719267
2200	152	1.64166435433329	0.780242748328866
2300	152	1.64632810055474	0.768340829870439
2400	152	1.65099184677619	0.756438911412011
2500	152	1.65565559299764	0.744536992953584
2650	152	1.66138040137939	0.728356525385171
2800	152	1.66710520976113	0.712176057816758
2950	152	1.67187692233159	0.696993148103403
3100	152	1.67664863490206	0.681810238390048
3250	152	1.67943942606181	0.668702293467792
3400	152	1.68223021722156	0.655594348545536
3550	152	1.68483399066588	0.643191137843263
3700	152	1.6874377641102	0.63078792714099
3850	152	1.68889053377023	0.619544727680375
4000	152	1.69034330343026	0.608301528219761
4150	152	1.69142370989721	0.597891400344326
4300	152	1.69250411636417	0.587481272468891
4450	152	1.69324520597783	0.578110743848954
4600	152	1.69398629559149	0.568740215229017
4750	152	1.69471203796145	0.560983034138148
4900	152	1.6954377803314	0.553225853047278
5050	152	1.69627123986738	0.545937621688133
5550	152	1.69955743934908	0.524739263503386
6050	152	1.70141191628721	0.504033016399941
6550	152	1.70160431678522	0.486487182308485
7050	152	1.70094700013873	0.47081872040037
7550	152	1.69978292655736	0.456857954248935
8050	152	1.69888186514506	0.44374918869586
8550	152	1.69812752307549	0.43175382085543
9050	152	1.69756094208066	0.421007305424642
9550	152	1.6971042041844	0.410829288188076
10050	152	1.69671785620377	0.401131823510721
10550	152	1.69662372634276	0.392258404063579
11050	152	1.69679511801521	0.383883452425919
11550	152	1.69716715651879	0.375630387226699
12050	152	1.69759546209714	0.367611039922937
12550	152	1.69803723790877	0.360113264129969
13050	152	1.69851600714902	0.353142104780873
13550	152	1.69905617551423	0.346644533225677
14050	152	1.69970167644534	0.340550797720763
14550	152	1.70049020150017	0.334769405396151
15050	152	1.70139987752178	0.32930450533077
15550	152	1.70232363557707	0.324122480265776
16050	152	1.70313140502504	0.319287985474807
16550	152	1.70388097475558	0.314760700675376
17050	152	1.70478930695838	0.310439271862786
17550	152	1.70597177990933	0.306416278474531
18050	152	1.70727926645821	0.302701921196435
18550	152	1.70840385507053	0.29911237133343
19050	152	1.70905124873547	0.295510670496354
19550	152	1.70914186552141	0.291927890539297
20050	152	1.70880731096197	0.2885154171449
20550	152	1.70839257798408	0.285298156310054
21050	152	1.70818489196431	0.282234273567707
21550	152	1.70814240523406	0.279313618839982
22050	152	1.70833736270944	0.276537989497973
22550	152	1.70869849597193	0.273790452826928
23050	152	1.70903369532531	0.271080903269848
23550	152	1.70920871636541	0.268406360351279
24050	152	1.70942032306466	0.265749779214917
24550	152	1.70994774020002	0.263099658022493
25050	152	1.71088965910865	0.260492974755183
25550	152	1.71210701870824	0.257914352222129
26050	152	1.71341405712704	0.255346795147253
26550	152	1.71456041711665	0.252693671071813
27050	152	1.71534224496507	0.249897302431592
27550	152	1.71584688811201	0.247037588406831
28050	152	1.71606193898984	0.24461020765074
28550	152	1.71627714335365	0.242526063676097
29050	152	1.7165347596521	0.240562468808008
29550	152	1.71680508811239	0.238648783872425
30050	152	1.7170645413375	0.236759270572522
30550	152	1.71729598887779	0.234885353412662
31050	152	1.71748832113758	0.233033005078424
31550	152	1.7176398388744	0.231216590294445
32050	152	1.71775173829008	0.229453711895849
100	153	1.14015339123438	1.28559915441063
200	153	1.17500425367413	1.25675855806401
300	153	1.20985511611389	1.2279179617174
400	153	1.24470597855364	1.19907736537078
500	153	1.27915615038757	1.17030118357363
600	153	1.31360632222149	1.14152500177648
700	153	1.34805649405541	1.11274881997932
800	153	1.38312376865947	1.08346220322901
900	153	1.41819104326354	1.0541755864787
1000	153	1.4532583178676	1.02488896972839
1100	153	1.49118445435075	0.997987255822596
1200	153	1.5291105908339	0.971085541916807
1300	153	1.56703672731705	0.944183828011017
1400	153	1.57547273321786	0.92463380459717
1500	153	1.58390873911867	0.905083781183323
1600	153	1.59234474501949	0.885533757769476
1700	153	1.60072248771732	0.867536346569924
1800	153	1.60910023041515	0.849538935370372
1900	153	1.61747797311299	0.831541524170821
2000	153	1.62417501359142	0.815852670473217
2100	153	1.63087205406986	0.800163816775613
2200	153	1.6375690945483	0.78447496307801
2300	153	1.64222664394615	0.77222677900097
2400	153	1.646884193344	0.75997859492393
2500	153	1.65154174274185	0.74773041084689
2650	153	1.65730996419214	0.730949344090208
2800	153	1.66307818564243	0.714168277333525
2950	153	1.66774646982499	0.698407400110041
3100	153	1.67241475400756	0.682646522886556
3250	153	1.67514137127385	0.669350566662364
3400	153	1.67786798854015	0.656054610438172
3550	153	1.68050379758093	0.643562408580173
3700	153	1.68313960662172	0.631070206722175
3850	153	1.68464687482031	0.61972421200653
4000	153	1.68615414301891	0.608378217290886
4150	153	1.68739085254438	0.597839224347472
4300	153	1.68862756206985	0.587300231404059
4450	153	1.68963961272652	0.577938358186188
4600	153	1.69065166338319	0.568576484968317
4750	153	1.69170197050838	0.560936746415795
4900	153	1.69275227763357	0.553297007863273
5050	153	1.69390984400696	0.546082740955402
5550	153	1.69792656820906	0.524917523781723
6050	153	1.70032322014524	0.504200235296561
6550	153	1.70071598238527	0.486656124819775
7050	153	1.69994264008279	0.470975441270901
7550	153	1.69839573142736	0.456991232029998
8050	153	1.69710349014312	0.443896315187643
8550	153	1.6961983809889	0.431936638496745
9050	153	1.69567220085192	0.421317676048239
9550	153	1.69516168948726	0.411466616283163
10050	153	1.6945836358724	0.402087571552149
10550	153	1.69427890768792	0.393514229816997
11050	153	1.6943192941748	0.385408290153449
11550	153	1.69474527288999	0.377378613633363
12050	153	1.6954323021063	0.369513873945715
12550	153	1.69623082778388	0.362114288406883
13050	153	1.69701138193884	0.355203894185033
13550	153	1.69774839273226	0.348727053877875
14050	153	1.69851769263995	0.342589744654695
14550	153	1.69930795931915	0.336679580522773
15050	153	1.7001085883443	0.330989225204532
15550	153	1.70091873023647	0.325485135090252
16050	153	1.70162962620937	0.320249483944619
16550	153	1.70220223140439	0.315341930465969
17050	153	1.70277914338935	0.31076852231435
17550	153	1.70350892906848	0.306624389312389
18050	153	1.70429201813533	0.302833683756021
18550	153	1.70483116461271	0.29918408254676
19050	153	1.70491184752857	0.295549073602996
19550	153	1.70457536343544	0.291956289467529
20050	153	1.70402501201106	0.288542471972089
20550	153	1.70359780966418	0.285326953858984
21050	153	1.70352003927557	0.282267384122473
21550	153	1.70371327991475	0.279351539907528
22050	153	1.70419280915252	0.276596126645515
22550	153	1.70484716860884	0.27392975957068
23050	153	1.70549455127376	0.271353156581827
23550	153	1.70604996391066	0.268826747218644
24050	153	1.7066918117442	0.266296100994476
24550	153	1.70763536550448	0.263733376516546
25050	153	1.70895637333361	0.261175792213988
25550	153	1.71049126548768	0.258613074221808
26050	153	1.71199418242506	0.256040068061903
26550	153	1.71325517856877	0.25337346560471
27050	153	1.7141530131253	0.250551806520608
27550	153	1.7148110094369	0.247646098637064
28050	153	1.7152025169885	0.24508693974915
28550	153	1.71559105437066	0.242827616310646
29050	153	1.71602758057109	0.24067034542114
29550	153	1.71647884119468	0.238555501901299
30050	153	1.71691784434937	0.236462702155083
30550	153	1.71732492569261	0.234386100319412
31050	153	1.71768716341281	0.232332772104276
31550	153	1.718001710019	0.230316954862268
32050	153	1.71826928961858	0.228354922708139
100	154	1.14009534965697	1.28559915441063
200	154	1.17499057458366	1.25675855806401
300	154	1.20988579951035	1.2279179617174
400	154	1.24478102443704	1.19907736537078
500	154	1.27924388347612	1.17030118357363
600	154	1.31370674251521	1.14152500177648
700	154	1.34816960155429	1.11274881997932
800	154	1.3831413390522	1.08346220322901
900	154	1.41811307655011	1.0541755864787
1000	154	1.45308481404801	1.02488896972839
1100	154	1.48916185585031	0.997987255822596
1200	154	1.52523889765261	0.971085541916807
1300	154	1.56131593945491	0.944183828011017
1400	154	1.57093331548659	0.92463380459717
1500	154	1.58055069151828	0.905083781183323
1600	154	1.59016806754996	0.885533757769476
1700	154	1.59905157199915	0.867536346569924
1800	154	1.60793507644834	0.849538935370372
1900	154	1.61681858089753	0.831541524170821
2000	154	1.62369281368587	0.815852670473217
2100	154	1.6305670464742	0.800163816775613
2200	154	1.63744127926254	0.78447496307801
2300	154	1.64213880780281	0.77222677900097
2400	154	1.64683633634309	0.75997859492393
2500	154	1.65153386488336	0.74773041084689
2650	154	1.65729064304875	0.730949344090208
2800	154	1.66304742121414	0.714168277333525
2950	154	1.66766604970501	0.698407400110041
3100	154	1.67228467819589	0.682646522886556
3250	154	1.67493833308839	0.669350566662364
3400	154	1.67759198798088	0.656054610438172
3550	154	1.68026177945649	0.643562408580173
3700	154	1.68293157093209	0.631070206722175
3850	154	1.68445123764637	0.61972421200653
4000	154	1.68597090436065	0.608378217290886
4150	154	1.68722452950371	0.597839224347472
4300	154	1.68847815464676	0.587300231404059
4450	154	1.68953048554736	0.577938358186188
4600	154	1.69058281644797	0.568576484968317
4750	154	1.69166106654013	0.560936746415795
4900	154	1.6927393166323	0.553297007863273
5050	154	1.69391920301554	0.546082740955402
5550	154	1.69792977331994	0.524917523781723
6050	154	1.70032916973269	0.504200235296561
6550	154	1.70072280250678	0.486656124819775
7050	154	1.69999130405592	0.470975441270901
7550	154	1.69849395079303	0.456991232029998
8050	154	1.69723273429066	0.443896315187643
8550	154	1.69636535399897	0.431936638496745
9050	154	1.69585756184168	0.421317676048239
9550	154	1.69534773468618	0.411466616283163
10050	154	1.6947649527327	0.402087571552149
10550	154	1.69444539327927	0.393514229816997
11050	154	1.69446976611399	0.385408290153449
11550	154	1.69488360464475	0.377378613633363
12050	154	1.69555939319343	0.369513873945715
12550	154	1.6963375383198	0.362114288406883
13050	154	1.69708692080815	0.355203894185033
13550	154	1.69779591149383	0.348727053877875
14050	154	1.69854863538077	0.342589744654695
14550	154	1.69932469250094	0.336679580522773
15050	154	1.70010321566533	0.330989225204532
15550	154	1.70088274249198	0.325485135090252
16050	154	1.70155843331166	0.320249483944619
16550	154	1.70209600478559	0.315341930465969
17050	154	1.70264251334411	0.31076852231435
17550	154	1.70335012766202	0.306624389312389
18050	154	1.70412108783428	0.302833683756021
18550	154	1.70465986264405	0.29918408254676
19050	154	1.70475253292479	0.295549073602996
19550	154	1.70443540211212	0.291956289467529
20050	154	1.70390866994419	0.288542471972089
20550	154	1.70350792263543	0.285326953858984
21050	154	1.70345767062997	0.282267384122473
21550	154	1.70368061163567	0.279351539907528
22050	154	1.70418787503483	0.276596126645515
22550	154	1.70485963256871	0.27392975957068
23050	154	1.70551113812447	0.271353156581827
23550	154	1.70606719214174	0.268826747218644
24050	154	1.70670960130209	0.266296100994476
24550	154	1.70765270270709	0.263733376516546
25050	154	1.70897189272649	0.261175792213988
25550	154	1.71050423403456	0.258613074221808
26050	154	1.71200466249502	0.256040068061903
26550	154	1.71326472255383	0.25337346560471
27050	154	1.71416433529288	0.250551806520608
27550	154	1.71482519601916	0.247646098637064
28050	154	1.71521900093647	0.24508693974915
28550	154	1.71560826769534	0.242827616310646
29050	154	1.71604444863287	0.24067034542114
29550	154	1.71649475313071	0.238555501901299
30050	154	1.71693242755391	0.236462702155083
30550	154	1.71733795767987	0.234386100319412
31050	154	1.71769852903229	0.232332772104276
31550	154	1.71801136535702	0.230316954862268
32050	154	1.71827723982832	0.228354922708139
100	1885	0.39175369210053	0.822178984789371
200	1885	0.41097727676116	0.813357014974953
300	1885	0.430200861421789	0.804535045160535
400	1885	0.449424446082418	0.795713075346116
500	1885	0.46786082995299	0.786841436456276
600	1885	0.486297213823561	0.777969797566436
700	1885	0.504733597694132	0.769098158676596
800	1885	0.522601893038805	0.760467936032176
900	1885	0.540470188383477	0.751837713387756
1000	1885	0.55833848372815	0.743207490743336
1100	1885	0.568436559447074	0.735574726977617
1200	1885	0.578534635165998	0.727941963211899
1300	1885	0.588632710884922	0.720309199446181
1400	1885	0.594559920700925	0.71275881202296
1500	1885	0.600487130516928	0.705208424599739
1600	1885	0.606414340332932	0.697658037176518
1700	1885	0.610322850007462	0.690077505991308
1800	1885	0.614231359681991	0.682496974806099
1900	1885	0.618139869356521	0.674916443620889
2000	1885	0.620699910459881	0.66680502925112
2100	1885	0.623259951563241	0.658693614881352
2200	1885	0.625819992666601	0.650582200511583
2300	1885	0.627968353344196	0.642620364517073
2400	1885	0.630116714021791	0.634658528522564
2500	1885	0.632265074699386	0.626696692528054
2650	1885	0.63526124791728	0.615797215276597
2800	1885	0.638257421135175	0.60489773802514
2950	1885	0.641154056352901	0.594919251342755
3100	1885	0.644050691570628	0.58494076466037
3250	1885	0.647664906681839	0.577132454051855
3400	1885	0.65127912179305	0.56932414344334
3550	1885	0.653861800473048	0.561997417939335
3700	1885	0.656444479153047	0.55467069243533
3850	1885	0.658001240023567	0.547271270691385
4000	1885	0.659558000894087	0.539871848947439
4150	1885	0.660960710009185	0.532557900104387
4300	1885	0.662363419124282	0.525243951261335
4450	1885	0.663558480571271	0.518725134195916
4600	1885	0.664753542018259	0.512206317130497
4750	1885	0.665626563761219	0.506532181619763
4900	1885	0.666499585504179	0.500858046109029
5050	1885	0.666759310168779	0.495184170408221
5550	1885	0.667149499758449	0.479087708588223
6050	1885	0.667681259368162	0.463460333977319
6550	1885	0.669394931254869	0.450625673272407
7050	1885	0.670735844946481	0.437957311028306
7550	1885	0.672165621683835	0.426406933212281
8050	1885	0.673645599808376	0.415493674713058
8550	1885	0.675404136927551	0.405085110585161
9050	1885	0.677666959114492	0.395556014573803
9550	1885	0.679939150832571	0.386679734113364
10050	1885	0.682031028972956	0.378207366681584
10550	1885	0.683974945511124	0.370617328569735
11050	1885	0.685610722008368	0.363830075308302
11550	1885	0.686960071029716	0.357673131855571
12050	1885	0.687984389639988	0.351858409512693
12550	1885	0.688791044243418	0.346329351709872
13050	1885	0.689371152278637	0.341017049078789
13550	1885	0.68969167194474	0.335896537346418
14050	1885	0.689865953452512	0.330963528524075
14550	1885	0.690069799770653	0.326208627264814
15050	1885	0.690304356728192	0.321431433422916
15550	1885	0.690559875515782	0.316519464338641
16050	1885	0.690850379331989	0.311591995668537
16550	1885	0.69123816663578	0.306774435652476
17050	1885	0.691748017111262	0.302132200084251
17550	1885	0.692322137140131	0.29772344549924
18050	1885	0.692896287232217	0.293583045259782
18550	1885	0.693362800149994	0.289655044427783
19050	1885	0.693673567608617	0.285850732984682
19550	1885	0.693780544177822	0.282145855048574
20050	1885	0.693634958237076	0.278549033353513
20550	1885	0.693435323739018	0.275072703666121
21050	1885	0.693319823698888	0.271658107941368
21550	1885	0.693249614598178	0.268300303018256
22050	1885	0.693230500217381	0.264984273305678
22550	1885	0.693195809879337	0.261756313762654
23050	1885	0.693172907972236	0.258600989274673
23550	1885	0.693335805307159	0.255612326329281
24050	1885	0.69378863534717	0.252897891196758
24550	1885	0.694544310227756	0.250455597264647
25050	1885	0.695442763805686	0.248209525402353
25550	1885	0.696269341922929	0.246094066414154
26050	1885	0.696939425031148	0.244136610435258
26550	1885	0.69752448609734	0.242346132061836
27050	1885	0.698220752458525	0.240742229548323
27550	1885	0.698999906542527	0.239219784272519
28050	1885	0.699586700455284	0.237701976716916
28550	1885	0.700049498478514	0.236056700910765
29050	1885	0.700468990580093	0.234372025746166
29550	1885	0.700857934740664	0.23268355068872
30050	1885	0.70122172009158	0.231006570003112
30550	1885	0.701564801135059	0.229342084918134
31050	1885	0.70188926860539	0.227685959411421
31550	1885	0.702190549124849	0.226027907699687
32050	1885	0.70246554980489	0.224362896322138
100	21	0.918100240277113	1.33747938090476
200	21	0.952447231790828	1.31384511798891
300	21	0.986794223304543	1.29021085507306
400	21	1.02114121481826	1.26657659215721
500	21	1.05450635888931	1.24335714692101
600	21	1.08787150296036	1.22013770168481
700	21	1.1212366470314	1.19691825644861
800	21	1.15584351837588	1.17371141599351
900	21	1.19045038972036	1.15050457553842
1000	21	1.22505726106484	1.12729773508332
1100	21	1.25253020696952	1.10662510576006
1200	21	1.28000315287421	1.08595247643679
1300	21	1.30747609877889	1.06527984711352
1400	21	1.3163740754417	1.04679258480508
1500	21	1.32527205210451	1.02830532249664
1600	21	1.33417002876731	1.0098180601882
1700	21	1.3408025661276	0.991316728755612
1800	21	1.34743510348789	0.972815397323022
1900	21	1.35406764084818	0.954314065890431
2000	21	1.35918820924662	0.937815900456377
2100	21	1.36430877764506	0.921317735022323
2200	21	1.36942934604349	0.904819569588269
2300	21	1.37356434218428	0.890971268033776
2400	21	1.37769933832506	0.877122966479282
2500	21	1.38183433446585	0.863274664924789
2650	21	1.38690778333309	0.845500251918442
2800	21	1.39198123220034	0.827725838912095
2950	21	1.39547808144605	0.81087261978112
3100	21	1.39897493069177	0.794019400650146
3250	21	1.40136416523202	0.778808574866017
3400	21	1.40375339977226	0.763597749081887
3550	21	1.40506493689935	0.749293362307702
3700	21	1.40637647402644	0.734988975533517
3850	21	1.40716502429183	0.722363510336992
4000	21	1.40795357455723	0.709738045140467
4150	21	1.40894181998857	0.697223334444952
4300	21	1.40993006541992	0.684708623749437
4450	21	1.41042810532589	0.673183677271206
4600	21	1.41092614523187	0.661658730792974
4750	21	1.41079037265048	0.652508823812013
4900	21	1.4106546000691	0.643358916831052
5050	21	1.40998362728081	0.635200781835922
5550	21	1.40653382219943	0.612054601296882
6050	21	1.40597587387388	0.590232502417924
6550	21	1.40665288672243	0.570676039303479
7050	21	1.40731631225077	0.55147049603689
7550	21	1.40790288019264	0.53284069527152
8050	21	1.40776925245808	0.515382902915818
8550	21	1.40756180264639	0.499628032488462
9050	21	1.40808290037602	0.485446162999652
9550	21	1.40924159990117	0.472152064493924
10050	21	1.41052117700817	0.459193904417019
10550	21	1.41165154453102	0.447205489149688
11050	21	1.41246310832829	0.436271993419099
11550	21	1.413198185357	0.426314587202246
12050	21	1.41406776028868	0.417433257803623
12550	21	1.41506269392782	0.409541258870961
13050	21	1.41613016729204	0.402433104409581
13550	21	1.41718754727181	0.395782093203152
14050	21	1.41795268482297	0.389397317943066
14550	21	1.41818375138769	0.383177862060797
15050	21	1.41786085876335	0.377178849474383
15550	21	1.41718738980863	0.371384255339414
16050	21	1.41640414097488	0.365715858701662
16550	21	1.41565929208642	0.360161983594388
17050	21	1.41499182941768	0.354696933426248
17550	21	1.41434434060937	0.349260492874696
18050	21	1.4138238463967	0.343800048422221
18550	21	1.4135995083998	0.338418567506497
19050	21	1.41382773491102	0.333293783745696
19550	21	1.41435559889266	0.328547966338548
20050	21	1.41488965812948	0.324177611371774
20550	21	1.41536334613451	0.320047705465712
21050	21	1.4158662903436	0.316097254752348
21550	21	1.41643832063338	0.312290397475465
22050	21	1.41696056324202	0.308579006768972
22550	21	1.4173055946006	0.304794158580217
23050	21	1.41738979061735	0.301008408865589
23550	21	1.41722886679661	0.297264522399922
24050	21	1.41694179618315	0.293622398956353
24550	21	1.41669101244301	0.290160106558094
25050	21	1.41663742356988	0.286978639784689
25550	21	1.41696508287667	0.28397511429982
26050	21	1.41780632747645	0.281057696959641
26550	21	1.419005988011	0.278258443062182
27050	21	1.42032140455867	0.275639599721943
27550	21	1.42166558086658	0.273148238336318
28050	21	1.42325455165769	0.270982588860803
28550	21	1.42467940642115	0.268797457855571
29050	21	1.42609146753303	0.266637663145477
29550	21	1.42752188791952	0.264495904711318
30050	21	1.42895991262851	0.262359262366621
30550	21	1.43038941479979	0.260221829326267
31050	21	1.43179773026853	0.258079277888295
31550	21	1.43318045551078	0.255922891256777
32050	21	1.43452677621282	0.25375021348953
100	37	0.768949809636748	1.1123386716895
200	37	0.792654942593344	1.09297953947835
300	37	0.816360075549939	1.0736204072672
400	37	0.840065208506534	1.05426127505606
500	37	0.862608860661346	1.03518121450277
600	37	0.885152512816159	1.01610115394949
700	37	0.907696164970971	0.997021093396208
800	37	0.930254956409561	0.978303190882302
900	37	0.952813747848151	0.959585288368397
1000	37	0.975372539286741	0.940867385854491
1100	37	0.989232182438536	0.923864907445321
1200	37	1.00309182559033	0.906862429036152
1300	37	1.01695146874213	0.889859950626982
1400	37	1.02299002006232	0.874435989281992
1500	37	1.02902857138251	0.859012027937003
1600	37	1.03506712270269	0.843588066592013
1700	37	1.03933027500582	0.828908711558122
1800	37	1.04359342730894	0.814229356524231
1900	37	1.04785657961206	0.799550001490339
2000	37	1.05122778393291	0.786722523853212
2100	37	1.05459898825375	0.773895046216084
2200	37	1.0579701925746	0.761067568578956
2300	37	1.06148392285861	0.750135092100389
2400	37	1.06499765314263	0.739202615621822
2500	37	1.06851138342664	0.728270139143255
2650	37	1.07201647648645	0.714120361445341
2800	37	1.07552156954625	0.699970583747427
2950	37	1.07747761682101	0.686187772561126
3100	37	1.07943366409577	0.672404961374825
3250	37	1.08048495758245	0.660185876225469
3400	37	1.08153625106914	0.647966791076113
3550	37	1.0824745191746	0.637218253008518
3700	37	1.08341278728006	0.626469714940923
3850	37	1.0844080377649	0.617303831804521
4000	37	1.08540328824975	0.608137948668118
4150	37	1.086295450716	0.598908679282675
4300	37	1.08718761318224	0.589679409897233
4450	37	1.08732927282901	0.581027368444012
4600	37	1.08747093247578	0.572375326990791
4750	37	1.08711928028874	0.565333625538647
4900	37	1.08676762810169	0.558291924086503
5050	37	1.08612398072401	0.552046045115234
5550	37	1.08224729645328	0.532858525045951
6050	37	1.08218065937413	0.515757900778027
6550	37	1.08410862345325	0.500193248195905
7050	37	1.08491085563071	0.484040698085385
7550	37	1.08615977499583	0.468181688273223
8050	37	1.08706058514943	0.452909583601672
8550	37	1.08782663447702	0.438883006055587
9050	37	1.08841418793497	0.426163477957683
9550	37	1.08933088987611	0.414551728901764
10050	37	1.09044276991304	0.40343501937096
10550	37	1.09129332256923	0.39305749244015
11050	37	1.09176206970296	0.383392488732504
11550	37	1.09207599049307	0.374355986461251
12050	37	1.09247419099438	0.366144036521138
12550	37	1.09290054009488	0.358841127479898
13050	37	1.09332185978126	0.35233793111586
13550	37	1.09383637994688	0.346435112963558
14050	37	1.09441827760237	0.340960266200703
14550	37	1.09486042816552	0.335718305282843
15050	37	1.09489429995738	0.330632199533938
15550	37	1.09447989445504	0.325652526083342
16050	37	1.09372386915521	0.32072145311853
16550	37	1.09279040376222	0.315863121715039
17050	37	1.09189064839107	0.311185626119223
17550	37	1.09105744440991	0.30669940818827
18050	37	1.09036078537892	0.302314846261363
18550	37	1.08993674719356	0.297975544585246
19050	37	1.08990424735829	0.293717560604872
19550	37	1.09007068109317	0.289603315442325
20050	37	1.09021827183547	0.285714890590655
20550	37	1.09035916877902	0.282051461153645
21050	37	1.0906444396723	0.27864506494792
21550	37	1.09116032536561	0.275469109248757
22050	37	1.09174987558238	0.272472981143778
22550	37	1.09226347063858	0.269532474045336
23050	37	1.09257833187416	0.266621107450406
23550	37	1.09266224649407	0.263697417461872
24050	37	1.09258938985948	0.260808006607371
24550	37	1.09246240585328	0.25803001030663
25050	37	1.09236927014037	0.255411401480093
25550	37	1.09254353809068	0.252817973766268
26050	37	1.09312730091778	0.250197749182965
26550	37	1.09400968403182	0.247579799303873
27050	37	1.0949961717091	0.24504750813858
27550	37	1.09601556437589	0.24265180836372
28050	37	1.09725739188015	0.240819148363725
28550	37	1.0982664537109	0.238895293971573
29050	37	1.09923327799849	0.236943858470262
29550	37	1.10021248262864	0.235003380027132
30050	37	1.10120310186316	0.233091373416129
30550	37	1.10219606185693	0.231210949398286
31050	37	1.10318274444509	0.229360224926243
31550	37	1.10415483641456	0.227529226264495
32050	37	1.10509755376736	0.225705999982592
100	77	0.748798947570233	1.08773682047912
200	77	0.777149121948853	1.06933225549318
300	77	0.805499296327473	1.05092769050723
400	77	0.833849470706094	1.03252312552129
500	77	0.860734049476101	1.01433090246591
600	77	0.887618628246109	0.996138679410523
700	77	0.914503207016116	0.977946456355141
800	77	0.940437123363156	0.959855352386907
900	77	0.966371039710196	0.941764248418673
1000	77	0.992304956057237	0.923673144450439
1100	77	1.00997285866342	0.907986656978628
1200	77	1.0276407612696	0.892300169506817
1300	77	1.04530866387578	0.876613682035006
1400	77	1.06004665999487	0.861863607575235
1500	77	1.07478465611396	0.847113533115464
1600	77	1.08952265223306	0.832363458655694
1700	77	1.1008731956796	0.818194053187187
1800	77	1.11222373912615	0.804024647718681
1900	77	1.1235742825727	0.789855242250175
2000	77	1.13203205874106	0.777361399445711
2100	77	1.14048983490943	0.764867556641248
2200	77	1.1489476110778	0.752373713836785
2300	77	1.15559040421211	0.742738954264123
2400	77	1.16223319734643	0.733104194691462
2500	77	1.16887599048075	0.7234694351188
2650	77	1.17625154565412	0.709742853900612
2800	77	1.1836271008275	0.696016272682424
2950	77	1.18945798179706	0.683446318228094
3100	77	1.19528886276662	0.670876363773765
3250	77	1.19894991333731	0.659746136963194
3400	77	1.202610963908	0.648615910152623
3550	77	1.20567337090319	0.63742300055312
3700	77	1.20873577789838	0.626230090953617
3850	77	1.20977635164627	0.615833525993037
4000	77	1.21081692539416	0.605436961032458
4150	77	1.21092374911433	0.595879445422583
4300	77	1.2110305728345	0.586321929812708
4450	77	1.21088647900184	0.577771709850047
4600	77	1.21074238516919	0.569221489887387
4750	77	1.21144459256545	0.562315921575525
4900	77	1.21214679996171	0.555410353263663
5050	77	1.21306351086023	0.548879823653267
5550	77	1.21813585629416	0.528943808814706
6050	77	1.22128605603976	0.509525846491191
6550	77	1.22367795345593	0.493210849555181
7050	77	1.22448918336845	0.478363945602696
7550	77	1.22450258362692	0.46499029420437
8050	77	1.22459003337472	0.452637763295999
8550	77	1.22453131559015	0.441517643966251
9050	77	1.22443831487386	0.431635706128787
9550	77	1.22457378837073	0.422141240311159
10050	77	1.22468274637329	0.412971857985174
10550	77	1.22500103957426	0.404558776695221
11050	77	1.22550216532645	0.396548514589162
11550	77	1.22621355600476	0.388546917904957
12050	77	1.22703335150594	0.380713657665106
12550	77	1.22798783764047	0.373388619007363
13050	77	1.22909566849251	0.36665498465396
13550	77	1.23025005655007	0.360333294374325
14050	77	1.23150221043408	0.354251490711829
14550	77	1.2328331284792	0.348346911947362
15050	77	1.23418912672527	0.342674259874792
15550	77	1.23551204560528	0.337345233639092
16050	77	1.23667721879088	0.332462653700146
16550	77	1.23775478670012	0.328028532132311
17050	77	1.23893111309155	0.323995023109784
17550	77	1.24022462677857	0.320380366542812
18050	77	1.24147677582605	0.317032759112151
18550	77	1.24242249308291	0.313616657700372
19050	77	1.24290207877506	0.309977707099235
19550	77	1.24295598680022	0.306236068101299
20050	77	1.24269797130724	0.302565077485139
20550	77	1.24245151204434	0.299079210777542
21050	77	1.24247181557153	0.295775671170278
21550	77	1.2426289744144	0.292530238711429
22050	77	1.24295959644368	0.289308461096795
22550	77	1.24341407276834	0.286064018446932
23050	77	1.2438820443618	0.282892933108184
23550	77	1.24435435717875	0.279903804447388
24050	77	1.24500174914471	0.277084298760987
24550	77	1.2458990402763	0.274526154759741
25050	77	1.24700055133079	0.272273976188722
25550	77	1.248162142639	0.270173945932062
26050	77	1.24928521859937	0.268077338960219
26550	77	1.25026550560978	0.265924314468782
27050	77	1.25101316254119	0.26371920105828
27550	77	1.25162665276973	0.26151184666022
28050	77	1.25212156655784	0.259473320354412
28550	77	1.2526118943833	0.257661567851193
29050	77	1.25315464632187	0.255914319989879
29550	77	1.25372626839714	0.254178808855539
30050	77	1.25430177818133	0.252443884204913
30550	77	1.25485867434632	0.250713145715247
31050	77	1.25537898108385	0.248995605919235
31550	77	1.25585569394144	0.247300964679988
32050	77	1.25629236986895	0.245638897661793
100	161	0.73502043186581	1.08179060168677
200	161	0.763961907660114	1.06367018224631
300	161	0.792903383454418	1.04554976280586
400	161	0.821844859248723	1.02742934336541
500	161	0.849387701593701	1.00955735250107
600	161	0.87693054393868	0.991685361636736
700	161	0.904473386283659	0.9738133707724
800	161	0.930908718924959	0.956028987245951
900	161	0.957344051566258	0.938244603719502
1000	161	0.983779384207558	0.920460220193053
1100	161	1.00193419433167	0.904740472412543
1200	161	1.02008900445578	0.889020724632033
1300	161	1.03824381457989	0.873300976851523
1400	161	1.0528043820684	0.859037113371543
1500	161	1.06736494955691	0.844773249891562
1600	161	1.08192551704542	0.830509386411582
1700	161	1.09267031858549	0.8167212017771
1800	161	1.10341512012555	0.802933017142617
1900	161	1.11415992166561	0.789144832508135
2000	161	1.12231756226904	0.776852235650212
2100	161	1.13047520287248	0.764559638792289
2200	161	1.13863284347591	0.752267041934366
2300	161	1.14484241876456	0.742632667562132
2400	161	1.15105199405321	0.732998293189898
2500	161	1.15726156934186	0.723363918817664
2650	161	1.16424297345065	0.7093907340886
2800	161	1.17122437755944	0.695417549359536
2950	161	1.17691549891207	0.682679631376193
3100	161	1.1826066202647	0.669941713392851
3250	161	1.18616842466462	0.658777528436003
3400	161	1.18973022906454	0.647613343479155
3550	161	1.19256675824008	0.636435546624715
3700	161	1.19540328741563	0.625257749770275
3850	161	1.19644514258969	0.61491526062622
4000	161	1.19748699776375	0.604572771482166
4150	161	1.19767410218753	0.595094374374618
4300	161	1.19786120661131	0.585615977267071
4450	161	1.19780880638764	0.577127181988893
4600	161	1.19775640616397	0.568638386710715
4750	161	1.19857465497371	0.561751591709164
4900	161	1.19939290378346	0.554864796707613
5050	161	1.20044589887666	0.548374610859536
5550	161	1.20620710377024	0.52854885547226
6050	161	1.20951079060425	0.509210905367532
6550	161	1.21161237586792	0.492931935267172
7050	161	1.21257904772013	0.478066504539715
7550	161	1.21252505949887	0.464330201696288
8050	161	1.21247729405307	0.451497045319131
8550	161	1.21236679915962	0.439958461940088
9050	161	1.21235182526785	0.429892663144703
9550	161	1.21262454194329	0.420350073305957
10050	161	1.21287092035651	0.411138325145469
10550	161	1.21338719429447	0.402706242351325
11050	161	1.21411883792446	0.394711254932635
11550	161	1.21506378660382	0.386776181577136
12050	161	1.21610381918816	0.379083823126747
12550	161	1.21725131630306	0.37197040247222
13050	161	1.21852321093035	0.36549874907367
13550	161	1.21978648635645	0.359471378736712
14050	161	1.22105149515256	0.353663730448375
14550	161	1.2223029961533	0.347963559764363
15050	161	1.22356228322043	0.342428318410476
15550	161	1.22480038062485	0.337154226693089
16050	161	1.22584050867121	0.332297917962646
16550	161	1.22672887912755	0.327866698902908
17050	161	1.22760855843804	0.323762905049973
17550	161	1.22855902808923	0.320006388558952
18050	161	1.22951226214169	0.316486182930351
18550	161	1.23026842872848	0.312914229069437
19050	161	1.23068298454632	0.309163961020256
19550	161	1.23078514969922	0.305361753171601
20050	161	1.2306337488173	0.301670273741466
20550	161	1.23048566083634	0.298183365321968
21050	161	1.23056359413559	0.294881862678434
21550	161	1.23081211662345	0.291658484588875
22050	161	1.23131460501117	0.288503011372321
22550	161	1.23202471654935	0.285354903393612
23050	161	1.23279932127033	0.282234532393335
23550	161	1.23356069800377	0.279239462891848
24050	161	1.2344104040692	0.276372724423961
24550	161	1.23542434585702	0.273730350516547
25050	161	1.23655194159177	0.271372890474441
25550	161	1.23771808026273	0.269202890345877
26050	161	1.23886504970688	0.267079200116834
26550	161	1.2398816326858	0.264899585935381
27050	161	1.24061736177037	0.262590076194816
27550	161	1.24115500291448	0.260230029483292
28050	161	1.24133937593539	0.258083932124518
28550	161	1.24144575885269	0.256245391682893
29050	161	1.24158158066783	0.254505631404259
29550	161	1.24173088246783	0.252788642548089
30050	161	1.24186923748999	0.251070888655891
30550	161	1.24197226487094	0.24934825519466
31050	161	1.24201988186546	0.247626475164827
31550	161	1.24200736981498	0.245920259520703
32050	161	1.24193727681727	0.244244033329651
100	118	0.528898021883204	0.922778794509891
200	118	0.54615984790363	0.908472131825485
300	118	0.563421673924056	0.894165469141079
400	118	0.580683499944482	0.879858806456674
500	118	0.597344024386269	0.865886084433617
600	118	0.614004548828055	0.851913362410559
700	118	0.630665073269841	0.837940640387502
800	118	0.647409329005127	0.824319562471324
900	118	0.664153584740413	0.810698484555145
1000	118	0.680897840475699	0.797077406638966
1100	118	0.691930448433201	0.783275629770461
1200	118	0.702963056390704	0.769473852901955
1300	118	0.713995664348206	0.75567207603345
1400	118	0.719673767499067	0.742615475505942
1500	118	0.725351870649929	0.729558874978433
1600	118	0.73102997380079	0.716502274450925
1700	118	0.734707432066311	0.703056848997656
1800	118	0.738384890331833	0.689611423544387
1900	118	0.742062348597354	0.676165998091118
2000	118	0.743672695335671	0.663456049463964
2100	118	0.745283042073989	0.650746100836811
2200	118	0.746893388812307	0.638036152209657
2300	118	0.748171922941684	0.627544564213207
2400	118	0.749450457071061	0.617052976216757
2500	118	0.750728991200438	0.606561388220307
2650	118	0.75188744077138	0.592999188470201
2800	118	0.753045890342322	0.579436988720095
2950	118	0.754178337039079	0.566871533294235
3100	118	0.755310783735836	0.554306077868375
3250	118	0.756254206421216	0.543061853588979
3400	118	0.757197629106595	0.531817629309583
3550	118	0.757428772932837	0.5221689428966
3700	118	0.757659916759078	0.512520256483616
3850	118	0.757227282028818	0.504382888452727
4000	118	0.756794647298558	0.496245520421838
4150	118	0.756373896687168	0.488189748410226
4300	118	0.755953146075778	0.480133976398613
4450	118	0.755411469283893	0.472388641066147
4600	118	0.754869792492009	0.46464330573368
4750	118	0.7543173535659	0.457738639424589
4900	118	0.75376491463979	0.450833973115497
5050	118	0.753239331560615	0.444608445654253
5550	118	0.75179350736188	0.4283313954434
6050	118	0.749110613872626	0.414377940092263
6550	118	0.747470586923515	0.401597609409303
7050	118	0.746206400368319	0.387885779163555
7550	118	0.745038655280223	0.37538331132188
8050	118	0.743944660256745	0.363928759482223
8550	118	0.74361499500838	0.353783706937282
9050	118	0.743928849819554	0.344205383799746
9550	118	0.744067859699219	0.334878646945786
10050	118	0.743967675464292	0.325788847187518
10550	118	0.743836475658581	0.31714456761651
11050	118	0.743743802280929	0.309139809596435
11550	118	0.743722803642598	0.301906816204551
12050	118	0.74369777666976	0.295479616302985
12550	118	0.743610758524116	0.289714602723859
13050	118	0.743360699754444	0.284425277294964
13550	118	0.742747146834006	0.279479089675595
14050	118	0.741795476908689	0.274890063600717
14550	118	0.740745209161212	0.270669454318074
15050	118	0.739941442326856	0.266732380321922
15550	118	0.739474254480931	0.26296190378596
16050	118	0.739210577084802	0.259208537351088
16550	118	0.73908627917082	0.255445716849646
17050	118	0.739121373448347	0.251746044802311
17550	118	0.739379690774811	0.248213356046518
18050	118	0.739845682243328	0.244899442117952
18550	118	0.740460839705283	0.241789790704376
19050	118	0.741126361472743	0.238838423636121
19550	118	0.741734471451186	0.236052804392485
20050	118	0.74218139681575	0.233406638196453
20550	118	0.742461279235212	0.230880182320908
21050	118	0.742689467407635	0.228533213529922
21550	118	0.742908605558429	0.226376261568483
22050	118	0.743126231507203	0.224292986982508
22550	118	0.74330979190457	0.222093557364822
23050	118	0.743272755439292	0.219762978582486
23550	118	0.742910099961236	0.217384782630845
24050	118	0.742407031818588	0.215061403324026
24550	118	0.742047369336784	0.212904960738681
25050	118	0.74197290248182	0.210944582010801
25550	118	0.74211964931031	0.209137670319756
26050	118	0.742346428501827	0.207372354534287
26550	118	0.742522184412923	0.205499784305266
27050	118	0.74258321236091	0.203525474639975
27550	118	0.742598327663705	0.20150583928369
28050	118	0.742893904973969	0.19962323591947
28550	118	0.743174253298314	0.19791184303695
29050	118	0.74345353279881	0.196228424353146
29550	118	0.743744424411731	0.194542276449041
30050	118	0.74404977930943	0.192849681784879
30550	118	0.744365560488778	0.191151342666053
31050	118	0.744690734757017	0.189457877968058
31550	118	0.745026730828429	0.187781109969065
32050	118	0.745369135790681	0.186129814133997
100	112	0.646214669847788	1.09172850754026
200	112	0.67022765894508	1.07628300034749
300	112	0.694240648042373	1.06083749315473
400	112	0.718253637139665	1.04539198596196
500	112	0.741216486363586	1.03020040057848
600	112	0.764179335587507	1.01500881519501
700	112	0.787142184811428	0.999817229811535
800	112	0.80868821633615	0.984735354608212
900	112	0.830234247860872	0.969653479404888
1000	112	0.851780279385594	0.954571604201564
1100	112	0.865814959185508	0.941014623685631
1200	112	0.879849638985422	0.927457643169697
1300	112	0.893884318785337	0.913900662653763
1400	112	0.901933168861207	0.900053449396906
1500	112	0.909982018937076	0.886206236140049
1600	112	0.918030869012946	0.872359022883192
1700	112	0.923296393633743	0.857243144875391
1800	112	0.928561918254541	0.84212726686759
1900	112	0.933827442875338	0.827011388859789
2000	112	0.938809118072816	0.812731078573394
2100	112	0.943790793270294	0.798450768287
2200	112	0.948772468467772	0.784170458000605
2300	112	0.954269759698054	0.771870183697637
2400	112	0.959767050928336	0.75956990939467
2500	112	0.965264342158619	0.747269635091702
2650	112	0.973057355212269	0.73086441632115
2800	112	0.980850368265918	0.714459197550598
2950	112	0.988102226133166	0.699189355498522
3100	112	0.995354084000414	0.683919513446445
3250	112	0.998758105920441	0.67078759159161
3400	112	1.00216212784047	0.657655669736776
3550	112	1.00355179486081	0.646538181267973
3700	112	1.00494146188115	0.635420692799171
3850	112	1.00500688196856	0.62579454623698
4000	112	1.00507230205598	0.61616839967479
4150	112	1.00457917148473	0.606426844293307
4300	112	1.00408604091347	0.596685288911823
4450	112	1.00328508983131	0.58746793130583
4600	112	1.00248413874914	0.578250573699836
4750	112	1.00249860902215	0.570249162017808
4900	112	1.00251307929517	0.56224775033578
5050	112	1.00300948463453	0.554786687814385
5550	112	1.00708477252389	0.532982749883307
6050	112	1.00802509774925	0.51363739834646
6550	112	1.00987702674753	0.499531575319532
7050	112	1.01076468354783	0.485081121333269
7550	112	1.01078742033358	0.470647557619133
8050	112	1.01130926978012	0.456977551805382
8550	112	1.01210315007854	0.445310421550415
9050	112	1.01304792157992	0.434707830716854
9550	112	1.01386079626799	0.424290092911253
10050	112	1.01428078089861	0.414003378580565
10550	112	1.0145975080012	0.403953043618818
11050	112	1.014936007386	0.39426767036266
11550	112	1.01531108265039	0.38525089726896
12050	112	1.0157499982213	0.377255524862387
12550	112	1.01625340259132	0.370362437170602
13050	112	1.01664572224355	0.364350805203828
13550	112	1.01661286356102	0.358884736119628
14050	112	1.01608715283605	0.35366346787969
14550	112	1.01533340243747	0.348641313283385
15050	112	1.01463432554661	0.34390474838622
15550	112	1.01411018288842	0.339557476367173
16050	112	1.01384192849522	0.335450581931578
16550	112	1.0138856590433	0.331390529016751
17050	112	1.01431164409585	0.327326892052387
17550	112	1.01510148879006	0.323388932591067
18050	112	1.016071722371	0.319731607039208
18550	112	1.01712110265104	0.316364273889943
19050	112	1.01819580858833	0.31323686155525
19550	112	1.01922034965008	0.310328420539367
20050	112	1.02016254405985	0.307562146136241
20550	112	1.02109531826555	0.304916366570263
21050	112	1.02216263466858	0.302471494596656
21550	112	1.02332391356926	0.30019703978151
22050	112	1.02438636645711	0.297889805247674
22550	112	1.02524905508357	0.295323888144218
23050	112	1.02576371930667	0.292391003928374
23550	112	1.02600433856737	0.289183659924323
24050	112	1.02626732509171	0.285906401944047
24550	112	1.02692372446927	0.282796552698888
25050	112	1.02810643077758	0.279975549006702
25550	112	1.02957411185575	0.277436336714287
26050	112	1.03087931640582	0.275005619905494
26550	112	1.03171336995349	0.272429961953888
27050	112	1.03207736968814	0.269697670582855
27550	112	1.03226886986678	0.267047551580184
28050	112	1.03245142296934	0.264818424482175
28550	112	1.03266448223176	0.262766022751295
29050	112	1.03287402749296	0.260758265849892
29550	112	1.03304759401359	0.258745494649672
30050	112	1.03317285354967	0.256708051969491
30550	112	1.03325224931999	0.254640880628728
31050	112	1.03330068695239	0.252554679156512
31550	112	1.03333142988625	0.250463688917027
32050	112	1.03334299503011	0.248374521466738
100	115	0.636497106985208	1.07839371198934
200	115	0.65990250672834	1.06392200761915
300	115	0.683307906471472	1.04945030324896
400	115	0.706713306214603	1.03497859887877
500	115	0.72915044141258	1.02076492567886
600	115	0.751587576610556	1.00655125247894
700	115	0.774024711808533	0.992337579279026
800	115	0.795241716039413	0.97824938606521
900	115	0.816458720270293	0.964161192851393
1000	115	0.837675724501173	0.950072999637576
1100	115	0.852367585600198	0.937366457935916
1200	115	0.867059446699222	0.924659916234255
1300	115	0.881751307798247	0.911953374532594
1400	115	0.890581715336725	0.89859438117009
1500	115	0.899412122875204	0.885235387807586
1600	115	0.908242530413683	0.871876394445082
1700	115	0.913590897618239	0.856888139292441
1800	115	0.918939264822796	0.8418998841398
1900	115	0.924287632027353	0.826911628987159
2000	115	0.929089340220211	0.81265429440434
2100	115	0.933891048413068	0.798396959821522
2200	115	0.938692756605926	0.784139625238704
2300	115	0.943529996466882	0.771843729864654
2400	115	0.948367236327837	0.759547834490605
2500	115	0.953204476188793	0.747251939116555
2650	115	0.960173120053944	0.730858579531778
2800	115	0.967141763919095	0.714465219947001
2950	115	0.973805360285613	0.699201606318179
3100	115	0.980468956652131	0.683937992689357
3250	115	0.984046639896057	0.670805881639872
3400	115	0.987624323139983	0.657673770590387
3550	115	0.989535616327518	0.646568862844923
3700	115	0.991446909515053	0.635463955099458
3850	115	0.991970321580081	0.625863551043818
4000	115	0.992493733645108	0.616263146988178
4150	115	0.992429504460702	0.606576846606904
4300	115	0.992365275276296	0.59689054622563
4450	115	0.991924278731168	0.587748278783202
4600	115	0.99148328218604	0.578606011340775
4750	115	0.991717071114637	0.570647093316762
4900	115	0.991950860043234	0.562688175292749
5050	115	0.992574709985125	0.555293872402494
5550	115	0.996811659750294	0.534841939657702
6050	115	0.997985259842503	0.516034159225845
6550	115	0.99996423825372	0.501757914913405
7050	115	1.00092945262482	0.486972609121704
7550	115	1.00137807346	0.472327831272596
8050	115	1.00232934914212	0.458496598799849
8550	115	1.00334192546782	0.446617224984551
9050	115	1.00430862690296	0.435781380274145
9550	115	1.00495750841552	0.425134178850448
10050	115	1.00516494346604	0.414610767534241
10550	115	1.00521478724477	0.404335526900936
11050	115	1.00527140636085	0.394475827082855
11550	115	1.00537539900841	0.385368676531852
12050	115	1.0055640693358	0.377310524807158
12550	115	1.00579154005304	0.370378077420783
13050	115	1.00581869482272	0.364353756945081
13550	115	1.00538326255139	0.358886736829467
14050	115	1.00454257218127	0.353666097443473
14550	115	1.00364479035087	0.348643983958027
15050	115	1.00294176247624	0.343907155784962
15550	115	1.00252696227038	0.339560003347862
16050	115	1.00244334161696	0.33545361428713
16550	115	1.00267857716659	0.331394144279685
17050	115	1.00323104486028	0.327331534764425
17550	115	1.00408079999229	0.323397826020873
18050	115	1.00513750079042	0.319749314796435
18550	115	1.00633710125186	0.316390439178677
19050	115	1.0076128625959	0.313295154367347
19550	115	1.00885704382142	0.310515018981919
20050	115	1.00999587607474	0.307953001502901
20550	115	1.01105088196992	0.305546516244216
21050	115	1.01214826288554	0.303410098243406
21550	115	1.01331270107775	0.301544585365836
22050	115	1.0143763627074	0.299684342612201
22550	115	1.01523956268313	0.297520023895422
23050	115	1.01575405022057	0.29488100533372
23550	115	1.01599297059536	0.291849149026873
24050	115	1.0162280695633	0.288636276400647
24550	115	1.01676274927108	0.285493323829559
25050	115	1.01774304174462	0.282554298797582
25550	115	1.01898486259185	0.279814190011113
26050	115	1.02009250465039	0.277096164714494
26550	115	1.02078428423598	0.274184490534052
27050	115	1.02104460169636	0.27117622451081
27550	115	1.02110074497563	0.268339790598047
28050	115	1.02113948601866	0.266158755248248
28550	115	1.02123472793962	0.26408158782362
29050	115	1.02134731535949	0.262034089471103
29550	115	1.02144260011585	0.259993624112742
30050	115	1.02150491477392	0.257950516760388
30550	115	1.02153235015451	0.25590335197914
31050	115	1.0215349589379	0.253861166311206
31550	115	1.02152253403708	0.251828455073993
32050	115	1.02149651035487	0.249803061106353
100	134	0.655236645336913	1.07911800775963
200	134	0.677067285705179	1.06474063393169
300	134	0.698897926073445	1.05036326010375
400	134	0.720728566441711	1.03598588627581
500	134	0.741659095508111	1.02183405695415
600	134	0.762589624574512	1.0076822276325
700	134	0.783520153640912	0.993530398310847
800	134	0.803660457276543	0.97955599440116
900	134	0.823800760912174	0.965581590491472
1000	134	0.843941064547806	0.951607186581785
1100	134	0.858268921857007	0.938690859495788
1200	134	0.872596779166209	0.925774532409791
1300	134	0.88692463647541	0.912858205323795
1400	134	0.896271727796019	0.899581620768575
1500	134	0.905618819116629	0.886305036213354
1600	134	0.914965910437238	0.873028451658134
1700	134	0.921411870688249	0.858468411314732
1800	134	0.92785783093926	0.843908370971329
1900	134	0.93430379119027	0.829348330627927
2000	134	0.939189273665972	0.815776565489089
2100	134	0.944074756141674	0.802204800350252
2200	134	0.948960238617376	0.788633035211414
2300	134	0.95394474872976	0.776971437237001
2400	134	0.958929258842143	0.765309839262587
2500	134	0.963913768954527	0.753648241288174
2650	134	0.971570512759082	0.7376360280812
2800	134	0.979227256563636	0.721623814874225
2950	134	0.986104560286851	0.706245641826913
3100	134	0.992981864010065	0.690867468779601
3250	134	0.996585064088363	0.677167174116912
3400	134	1.00018826416666	0.663466879454223
3550	134	1.00221636605693	0.652050146798901
3700	134	1.0042444679472	0.64063341414358
3850	134	1.00492744151756	0.630941403604016
4000	134	1.00561041508792	0.621249393064451
4150	134	1.00569062793942	0.61129575062974
4300	134	1.00577084079092	0.601342108195028
4450	134	1.00540176862568	0.591823888865377
4600	134	1.00503269646044	0.582305669535726
4750	134	1.0052463993868	0.573921229967072
4900	134	1.00546010231315	0.565536790398418
5050	134	1.00610239379582	0.557774815562888
5550	134	1.00980905710087	0.536329581049655
6050	134	1.01098725261116	0.517212708232278
6550	134	1.0132522983949	0.502962022723264
7050	134	1.01398682742227	0.487783098666523
7550	134	1.01398494601076	0.473264528823141
8050	134	1.01464680780258	0.459932449825568
8550	134	1.01562787564961	0.4484332445165
9050	134	1.016573444119	0.437808950458093
9550	134	1.01714284953098	0.42739097131573
10050	134	1.01735777980175	0.417087617674774
10550	134	1.01751047242672	0.407101140405048
11050	134	1.01783020151793	0.397668072193399
11550	134	1.01837419524585	0.389089480323153
12050	134	1.01907694108389	0.381588355572767
12550	134	1.01978182160303	0.375142971854056
13050	134	1.02019555955632	0.369478126513251
13550	134	1.02013029618382	0.364215088422172
14050	134	1.01970540568049	0.359178431038145
14550	134	1.01923459205668	0.354450406037037
15050	134	1.01895131353527	0.350026102737085
15550	134	1.01886808381563	0.345853785668087
16050	134	1.01893116644939	0.341789317378354
16550	134	1.01907089747715	0.33769902021211
17050	134	1.01930923469579	0.333512079034464
17550	134	1.01971399504093	0.32929501804319
18050	134	1.02032650072214	0.325280104441245
18550	134	1.02117811982162	0.321571812583675
19050	134	1.02218182535387	0.318136126871243
19550	134	1.02319416200653	0.314979996728863
20050	134	1.02414410853502	0.311983796856535
20550	134	1.02506958010661	0.309085581964973
21050	134	1.02614852792456	0.306446003165494
21550	134	1.02734697989029	0.304086392990298
22050	134	1.02844298243367	0.301795031486319
22550	134	1.02939606947349	0.299230198687824
23050	134	1.03013678391457	0.296210737202673
23550	134	1.03066488878676	0.292963036674303
24050	134	1.03115553145647	0.28982636310966
24550	134	1.03184777336539	0.287045311639471
25050	134	1.03287986628146	0.284655823607872
25550	134	1.03403964349477	0.282520272598774
26050	134	1.0349549337579	0.280340142871629
26550	134	1.03547993008638	0.277806593640262
27050	134	1.03569564844703	0.275005390051734
27550	134	1.03586682168235	0.272240802612133
28050	134	1.03615187472306	0.269776681566237
28550	134	1.03647790900468	0.267612002761153
29050	134	1.03681145938099	0.265523566290456
29550	134	1.0371240367203	0.263417566923883
30050	134	1.0374095139873	0.261263471559605
30550	134	1.03767543414316	0.259059516432889
31050	134	1.03793445249105	0.256823364837316
31550	134	1.03819292052987	0.254572987681502
32050	134	1.03844720722207	0.252322296540739
100	193	0.595972157584792	0.992992340280846
200	193	0.613468670706736	0.977068121655745
300	193	0.63096518382868	0.961143903030644
400	193	0.648461696950625	0.945219684405543
500	193	0.665186968236677	0.9296509721326
600	193	0.68191223952273	0.914082259859657
700	193	0.698637510808782	0.898513547586713
800	193	0.714632489729225	0.883131526076772
900	193	0.730627468649669	0.867749504566831
1000	193	0.746622447570112	0.85236748305689
1100	193	0.757665131061563	0.839142072091681
1200	193	0.768707814553014	0.825916661126472
1300	193	0.779750498044464	0.812691250161263
1400	193	0.785716557316563	0.800127276789633
1500	193	0.791682616588662	0.787563303418002
1600	193	0.79764867586076	0.774999330046372
1700	193	0.800896311702514	0.761352854850746
1800	193	0.804143947544267	0.747706379655121
1900	193	0.80739158338602	0.734059904459496
2000	193	0.809967269217624	0.721090098783067
2100	193	0.812542955049229	0.708120293106638
2200	193	0.815118640880834	0.69515048743021
2300	193	0.818014063433277	0.684018671134228
2400	193	0.82090948598572	0.672886854838246
2500	193	0.823804908538163	0.661755038542264
2650	193	0.828022266196966	0.64649067389167
2800	193	0.832239623855769	0.631226309241076
2950	193	0.836170514742594	0.617029853847594
3100	193	0.840101405629418	0.602833398454111
3250	193	0.842218898772621	0.59064802119449
3400	193	0.844336391915824	0.578462643934868
3550	193	0.84537132550374	0.568408825048278
3700	193	0.846406259091657	0.558355006161687
3850	193	0.846291888852795	0.549791131414398
4000	193	0.846177518613934	0.541227256667108
4150	193	0.845482103680246	0.5324887014255
4300	193	0.844786688746559	0.523750146183892
4450	193	0.843640908026984	0.51549315379729
4600	193	0.842495127307409	0.507236161410688
4750	193	0.841816578144074	0.500083309821782
4900	193	0.841138028980739	0.492930458232875
5050	193	0.84074912753043	0.486315510840964
5550	193	0.841749302112038	0.468277156348739
6050	193	0.841021782277727	0.452679536042486
6550	193	0.842050165938434	0.440628404056512
7050	193	0.84197541690602	0.427906026168343
7550	193	0.841368188258613	0.415351415627005
8050	193	0.841425528918214	0.403567450387596
8550	193	0.841942580505367	0.393400422640559
9050	193	0.842466214778876	0.383997487606644
9550	193	0.842658513640191	0.374721159271596
10050	193	0.842546870925384	0.365476176701728
10550	193	0.842305463240252	0.356392984910193
11050	193	0.842048585475035	0.347656605665161
11550	193	0.841824173677438	0.339607885538831
12050	193	0.841629772036347	0.332587904267876
12550	193	0.841421565300551	0.32663154516834
13050	193	0.841040768770607	0.321421275031587
13550	193	0.840273244169863	0.316502722313658
14050	193	0.839202601632362	0.311633626494296
14550	193	0.838149558158415	0.306967888730665
15050	193	0.837389176857307	0.302676341340218
15550	193	0.83694164141589	0.298820896058538
16050	193	0.836790363959969	0.295284319484637
16550	193	0.836877941584317	0.291888616989848
17050	193	0.837255627780284	0.288548929755882
17550	193	0.837974174965035	0.285250937615087
18050	193	0.83895290243736	0.282128418512154
18550	193	0.840116994319461	0.2792947012709
19050	193	0.841338634107434	0.276778298523269
19550	193	0.842516586737629	0.274574192955919
20050	193	0.843532508742046	0.272579323794324
20550	193	0.844318054318244	0.27071549855896
21050	193	0.845002057200017	0.268993293564352
21550	193	0.845638908593556	0.267387169968295
22050	193	0.84616911210013	0.265741382877352
22550	193	0.846571281865323	0.263801100333949
23050	193	0.84675417207757	0.261415800340114
23550	193	0.846763964711786	0.25877634398216
24050	193	0.846810737921935	0.256133958635681
24550	193	0.847094665501965	0.253662878815826
25050	193	0.847757817397128	0.251378184940224
25550	193	0.848689580036089	0.24919382033634
26050	193	0.849592116040579	0.246937537832499
26550	193	0.850249430591976	0.244395921776075
27050	193	0.850606361849983	0.241691478928035
27550	193	0.85082934159257	0.239081336129417
28050	193	0.850922229813589	0.236986800754926
28550	193	0.851060906618401	0.23513019981861
29050	193	0.851210212011667	0.233331942144334
29550	193	0.851338008928525	0.231537807886251
30050	193	0.851430473943798	0.229731927760742
30550	193	0.851486812691557	0.22791479684465
31050	193	0.851517578362029	0.226100521869607
31550	193	0.851532793106763	0.224301146977681
32050	193	0.851534044938548	0.222524031456543
100	64	0.530327749616777	0.964814774941553
200	64	0.55332628997382	0.952938779230441
300	64	0.576324830330862	0.941062783519328
400	64	0.599323370687905	0.929186787808216
500	64	0.622046207731747	0.917332773255408
600	64	0.644769044775588	0.9054787587026
700	64	0.66749188181943	0.893624744149792
800	64	0.689996923368805	0.881922221828268
900	64	0.712501964918181	0.870219699506744
1000	64	0.735007006467556	0.85851717718522
1100	64	0.753645486534967	0.847720097026113
1200	64	0.772283966602378	0.836923016867006
1300	64	0.790922446669789	0.826125936707899
1400	64	0.805427795556637	0.815704107812246
1500	64	0.819933144443485	0.805282278916593
1600	64	0.834438493330333	0.79486045002094
1700	64	0.846035529065924	0.785201263263408
1800	64	0.857632564801515	0.775542076505877
1900	64	0.869229600537105	0.765882889748345
2000	64	0.878462979070826	0.756285392008402
2100	64	0.887696357604547	0.74668789426846
2200	64	0.896929736138268	0.737090396528517
2300	64	0.903591621296878	0.727643472213286
2400	64	0.910253506455488	0.718196547898055
2500	64	0.916915391614099	0.708749623582824
2650	64	0.924593902330225	0.695308625600122
2800	64	0.932272413046352	0.68186762761742
2950	64	0.938880433928014	0.669079490616386
3100	64	0.945488454809676	0.656291353615351
3250	64	0.951076235603309	0.645084111096995
3400	64	0.956664016396942	0.633876868578639
3550	64	0.961690068515799	0.623784119321499
3700	64	0.966716120634657	0.613691370064359
3850	64	0.971045035023927	0.604402353720336
4000	64	0.975373949413197	0.595113337376314
4150	64	0.978868038993549	0.585897871098319
4300	64	0.982362128573901	0.576682404820323
4450	64	0.985239292868913	0.56803647265205
4600	64	0.988116457163925	0.559390540483777
4750	64	0.990986599681997	0.552289690939822
4900	64	0.993856742200068	0.545188841395866
5050	64	0.996687267250377	0.538713124916075
5550	64	1.00001837012342	0.52129221676763
6050	64	1.00195636825413	0.503464399853825
6550	64	1.00543966004752	0.487605943423171
7050	64	1.0082409014925	0.471454972690587
7550	64	1.01039058599844	0.457347378812551
8050	64	1.01334877272119	0.444954409588371
8550	64	1.01654117502742	0.433569305329209
9050	64	1.01981750735771	0.422316846306177
9550	64	1.02300523980526	0.411078141401943
10050	64	1.0260420232605	0.400092504605818
10550	64	1.02893392057127	0.389759020952105
11050	64	1.03152200027837	0.380129374712346
11550	64	1.03383895482709	0.371046768672447
12050	64	1.03595268527357	0.36251205741134
12550	64	1.03779575972458	0.354602528502664
13050	64	1.03925848755807	0.347235724267988
13550	64	1.04035872241084	0.340345236428141
14050	64	1.04125011231558	0.33401096679713
14550	64	1.04205714406134	0.328360075366037
15050	64	1.04293051555604	0.323317559316305
15550	64	1.04381365537957	0.318691202165606
16050	64	1.04469253445412	0.314235630808196
16550	64	1.04567835592256	0.309944265737476
17050	64	1.04668786609781	0.305827723335808
17550	64	1.04759731831558	0.301906817589428
18050	64	1.04837582848762	0.298222200493601
18550	64	1.04891965171335	0.294626600761554
19050	64	1.04927196909034	0.291043284036561
19550	64	1.04957839417384	0.287551487386446
20050	64	1.04986261862917	0.284285922553504
20550	64	1.05020653638373	0.281278729141137
21050	64	1.05062686125495	0.27853774855857
21550	64	1.0511358633085	0.276033644881526
22050	64	1.05173775452168	0.273630601843849
22550	64	1.05240153311085	0.271213869930145
23050	64	1.05307679648819	0.268726700192481
23550	64	1.05368469860855	0.26620739330363
24050	64	1.05439243166492	0.263678900401728
[truncated: 6,736 more rows]
