# Supplementary material for: Identification of protein features encoded by alternative exons using Exon Ontology
Source: Genome Res. 2017 Jun;27(6):1087–97. doi: 10.1101/gr.212696.116 (PMC5453322; doi:10.1101/gr.212696.116)
Supplement: Supplemental Material [file supp_gr.212696.116_Supplemental_Data_S1.zip › data/ALL_background.tsv]

100	1	3.06816841906591	0.860378935893862
200	1	3.08177839694205	0.825650434963522
300	1	3.09538837481819	0.79092193403318
400	1	3.10899835269433	0.756193433102839
500	1	3.12195392806533	0.721843441963106
600	1	3.13490950343633	0.687493450823373
700	1	3.14786507880732	0.653143459683641
800	1	3.16161449235709	0.61711932038699
900	1	3.17536390590686	0.581095181090339
1000	1	3.18911331945663	0.545071041793689
1100	1	3.19931626165838	0.505051767253197
1200	1	3.20951920386013	0.465032492712704
1300	1	3.21972214606187	0.425013218172212
1400	1	3.22339884423425	0.415972768086302
1500	1	3.22707554240663	0.406932318000392
1600	1	3.23075224057901	0.397891867914481
1700	1	3.23321190650066	0.389995500448348
1800	1	3.23567157242231	0.382099132982215
1900	1	3.23813123834396	0.374202765516083
2000	1	3.2394045649254	0.367753163134158
2100	1	3.24067789150684	0.361303560752234
2200	1	3.24195121808829	0.35485395837031
2300	1	3.24260247333685	0.349861845220209
2400	1	3.24325372858542	0.344869732070108
2500	1	3.24390498383399	0.339877618920007
2650	1	3.24357097463409	0.334052818819024
2800	1	3.24323696543419	0.328228018718042
2950	1	3.24283212013361	0.32253582087403
3100	1	3.24242727483303	0.316843623030019
3250	1	3.24308828419207	0.310955142823911
3400	1	3.24374929355111	0.305066662617804
3550	1	3.24451850599403	0.30003099524022
3700	1	3.24528771843694	0.294995327862635
3850	1	3.24538881304254	0.290651048387586
4000	1	3.24548990764814	0.286306768912536
4150	1	3.24522424363888	0.282508416416461
4300	1	3.24495857962962	0.278710063920385
4450	1	3.24409313429953	0.275947364235588
4600	1	3.24322768896944	0.273184664550791
4750	1	3.24227254499641	0.270896142979405
4900	1	3.24131740102338	0.26860762140802
5050	1	3.24053789549032	0.266260669729275
5550	1	3.24008564561552	0.256847444748824
6050	1	3.23836125867461	0.248870584867222
6550	1	3.23638090527805	0.24241822497914
7050	1	3.23474059393641	0.236694561843374
7550	1	3.23408875536505	0.231170680710356
8050	1	3.23444474864069	0.225343874169043
8550	1	3.23554023531718	0.219513577556092
9050	1	3.23669019103538	0.21408386474589
9550	1	3.23742991672236	0.209089419633549
10050	1	3.23776853497742	0.204512975783781
10550	1	3.23799907676949	0.200205341584048
11050	1	3.23840480395501	0.195892700220878
11550	1	3.23901776454426	0.191514430790667
12050	1	3.2395443680167	0.187243468142439
12550	1	3.23973212854099	0.183278285933678
13050	1	3.23950277554965	0.179730399105017
13550	1	3.23883352893652	0.176546702292788
14050	1	3.2379339156956	0.173567517418814
14550	1	3.2371566449329	0.170660962492339
15050	1	3.23665250108947	0.167897247503477
15550	1	3.23627964796271	0.165385104744457
16050	1	3.23584713326391	0.163224451215664
16550	1	3.23533112724467	0.161406135538788
17050	1	3.23481877312763	0.159774936304389
17550	1	3.23432055572105	0.158183750635456
18050	1	3.23391062014776	0.156611978660382
18550	1	3.23370564237789	0.155103884472238
19050	1	3.2336311854088	0.153738918326645
19550	1	3.23353234672336	0.152489319998669
20050	1	3.23329168669569	0.151370519103134
20550	1	3.23299486316133	0.150300935971122
21050	1	3.23281247039212	0.149050762695287
21550	1	3.2327968021944	0.147537772978087
22050	1	3.23298216356361	0.145836380976406
22550	1	3.23323822141936	0.144136396781556
23050	1	3.23344100701382	0.142550772939257
23550	1	3.23358743211752	0.141063415578224
24050	1	3.23373078686966	0.139604468020943
24550	1	3.23396002220464	0.138063584600471
25050	1	3.23429153843319	0.13645739533695
25550	1	3.23466681286469	0.134905126910833
26050	1	3.23497626535695	0.133566210593975
26550	1	3.23514501025909	0.13246203621057
27050	1	3.23512472660338	0.131455104687468
27550	1	3.235004505738	0.130469823153733
28050	1	3.2349715432399	0.129604892768171
28550	1	3.23514825028716	0.12863937008998
29050	1	3.23534296464999	0.127665733807588
29550	1	3.23551757172122	0.126710472877784
30050	1	3.23567086277085	0.125776698580008
30550	1	3.23581410694457	0.124858606517413
31050	1	3.23596438343763	0.123947417609007
31550	1	3.23614017378559	0.123037383400722
32050	1	3.23635255766148	0.122120182763337
100	7	1.69205092248892	1.22154739056988
200	7	1.72772695120016	1.17215391612615
300	7	1.76340297991139	1.12276044168243
400	7	1.79907900862263	1.0733669672387
500	7	1.83444508617269	1.02460671097955
600	7	1.86981116372276	0.975846454720406
700	7	1.90517724127282	0.927086198461258
800	7	1.94489849770787	0.87712999422493
900	7	1.98461975414291	0.827173789988602
1000	7	2.02434101057796	0.777217585752274
1100	7	2.06519101189581	0.725568311462947
1200	7	2.10604101321366	0.673919037173621
1300	7	2.14689101453151	0.622269762884294
1400	7	2.15358059265575	0.603175630961561
1500	7	2.16027017077999	0.584081499038827
1600	7	2.16695974890422	0.564987367116094
1700	7	2.17189324344427	0.548773875223362
1800	7	2.17682673798431	0.532560383330629
1900	7	2.18176023252436	0.516346891437897
2000	7	2.18483062652237	0.50331344386418
2100	7	2.18790102052039	0.490279996290463
2200	7	2.1909714145184	0.477246548716746
2300	7	2.19275107079915	0.466469763764772
2400	7	2.19453072707991	0.455692978812798
2500	7	2.19631038336066	0.444916193860824
2650	7	2.1963890376496	0.433259903976037
2800	7	2.19646769193853	0.421603614091249
2950	7	2.19643798518236	0.41209621301718
3100	7	2.19640827842619	0.402588811943112
3250	7	2.19686905655589	0.39375868911961
3400	7	2.19732983468558	0.384928566296108
3550	7	2.19718067675427	0.376903020905241
3700	7	2.19703151882296	0.368877475514375
3850	7	2.19630974620778	0.362378999914504
4000	7	2.1955879735926	0.355880524314634
4150	7	2.19493082084006	0.350122507805867
4300	7	2.19427366808752	0.3443644912971
4450	7	2.19351869189022	0.339462495028379
4600	7	2.19276371569292	0.334560498759659
4750	7	2.19231765258833	0.330205675377565
4900	7	2.19187158948374	0.325850851995471
5050	7	2.19161726609315	0.321552747255447
5550	7	2.19276238384587	0.308833586895993
6050	7	2.19282336024184	0.298024197155135
6550	7	2.19230279269545	0.287957082699812
7050	7	2.19195179693821	0.278647776404842
7550	7	2.1918440629254	0.269735702256017
8050	7	2.19217181729505	0.260827406249621
8550	7	2.19273255785958	0.252393004398455
9050	7	2.193106019174	0.24512551338057
9550	7	2.19339641175182	0.23864675850662
10050	7	2.19355394628209	0.232534054470681
10550	7	2.1936674805357	0.22702821809577
11050	7	2.19379740203011	0.221974530186054
11550	7	2.19390394022696	0.217255958539635
12050	7	2.19389655635347	0.21289793863805
12550	7	2.19372582147399	0.208904889900388
13050	7	2.19339342239532	0.205296721512675
13550	7	2.19290844780323	0.201946706606852
14050	7	2.19232346701152	0.198617880962477
14550	7	2.19176385729493	0.195167856550742
15050	7	2.19125239249467	0.191716060915488
15550	7	2.19067256600993	0.188420866266514
16050	7	2.18991238412156	0.185405455900704
16550	7	2.18896330113162	0.182686303422141
17050	7	2.1879534703583	0.18010114831535
17550	7	2.18705167187927	0.177547733923733
18050	7	2.18636728824641	0.17505418333444
18550	7	2.18593992566872	0.172757878677883
19050	7	2.18560768109734	0.170776016838253
19550	7	2.18522500108482	0.169049910038482
20050	7	2.18479921399351	0.167577501290231
20550	7	2.18438013609657	0.166218636190334
21050	7	2.18412777290322	0.164663147128502
21550	7	2.18421403621425	0.162805158016659
22050	7	2.18465947527796	0.160785039038191
22550	7	2.18528320987393	0.158835764970431
23050	7	2.18585035008567	0.157062517203113
23550	7	2.18624155113136	0.155402011490569
24050	7	2.18642333485961	0.153745185203032
24550	7	2.18653429885209	0.152003210050147
25050	7	2.18675677598326	0.150115006584399
25550	7	2.18719827081533	0.148172592806902
26050	7	2.18775784156969	0.146352612336606
26550	7	2.18828561389759	0.144801677541677
27050	7	2.18868925683087	0.143431336111357
27550	7	2.18898352318933	0.142186690047712
28050	7	2.18917714871275	0.141290483200633
28550	7	2.18937192819378	0.140376562279979
29050	7	2.18957796636041	0.139454538618302
29550	7	2.18978561409715	0.138543199181329
30050	7	2.18998827692105	0.137648515527103
30550	7	2.19018186283809	0.136769891173199
31050	7	2.19036390708469	0.135904726267985
31550	7	2.19053319925094	0.135054061835717
32050	7	2.19068963194506	0.13421457387889
100	8	1.55039063209667	1.28707843687546
200	8	1.59750764992617	1.23988362915071
300	8	1.64462466775567	1.19268882142596
400	8	1.69174168558518	1.14549401370122
500	8	1.7386228193637	1.09935996673052
600	8	1.78550395314222	1.05322591975982
700	8	1.83238508692075	1.00709187278912
800	8	1.88554329875886	0.96051483698789
900	8	1.93870151059696	0.913937801186665
1000	8	1.99185972243507	0.86736076538544
1100	8	2.04456175127352	0.825367434469105
1200	8	2.09726378011197	0.78337410355277
1300	8	2.14996580895041	0.741380772636435
1400	8	2.16149114250682	0.711555427984651
1500	8	2.17301647606322	0.681730083332867
1600	8	2.18454180961962	0.651904738681083
1700	8	2.19201421363639	0.634037048717681
1800	8	2.19948661765315	0.616169358754279
1900	8	2.20695902166992	0.598301668790877
2000	8	2.21217349260967	0.585539530128337
2100	8	2.21738796354942	0.572777391465796
2200	8	2.22260243448917	0.560015252803256
2300	8	2.22631903449976	0.549604300141144
2400	8	2.23003563451035	0.539193347479033
2500	8	2.23375223452095	0.528782394816921
2650	8	2.23806501132359	0.514857007040111
2800	8	2.24237778812624	0.500931619263301
2950	8	2.2458228685195	0.487863354535807
3100	8	2.24926794891277	0.474795089808314
3250	8	2.25290487310028	0.462468617759961
3400	8	2.25654179728779	0.450142145711607
3550	8	2.25991575680459	0.439754456538678
3700	8	2.26328971632138	0.42936676736575
3850	8	2.26509530951019	0.421431336777569
4000	8	2.266900902699	0.413495906189389
4150	8	2.26784424265966	0.406170305231098
4300	8	2.26878758262031	0.398844704272807
4450	8	2.2690214828786	0.392874257610713
4600	8	2.26925538313688	0.386903810948619
4750	8	2.26940893067289	0.382234805735847
4900	8	2.2695624782089	0.377565800523074
5050	8	2.26976537011689	0.373065456526317
5550	8	2.27123523649253	0.359876749699526
6050	8	2.27045408040152	0.347748177018963
6550	8	2.26909636026551	0.336333201624742
7050	8	2.26853774684001	0.325808381838951
7550	8	2.26936260060781	0.316561061889321
8050	8	2.27104444097084	0.308468058126332
8550	8	2.27304215170428	0.301009299133781
9050	8	2.27462078978994	0.293686368961925
9550	8	2.2756486144019	0.286467714912086
10050	8	2.27637695053369	0.279428949980943
10550	8	2.27709505427568	0.272974078512476
11050	8	2.27798788547885	0.267083655907469
11550	8	2.2790128527404	0.261734522476991
12050	8	2.27978280060615	0.25679401555234
12550	8	2.28003934522078	0.252072467706824
13050	8	2.27984048555821	0.247467379922565
13550	8	2.27939472974433	0.242988085719493
14050	8	2.27899923486606	0.238715833834107
14550	8	2.27889243534273	0.234762957205923
15050	8	2.27907199831628	0.23123729836598
15550	8	2.2793584442675	0.228034069467155
16050	8	2.27957593068516	0.224998143421576
16550	8	2.27970949249671	0.222161504633173
17050	8	2.27985206067275	0.219470109072648
17550	8	2.2799411994057	0.216742787814429
18050	8	2.28002282949747	0.21402898926446
18550	8	2.28024508269249	0.211567663019791
19050	8	2.28056639247903	0.209406184149346
19550	8	2.28084836079436	0.207466201577742
20050	8	2.28093462350003	0.205615845956096
20550	8	2.28093277510082	0.203681395484593
21050	8	2.28107330387961	0.201503845131434
21550	8	2.28144146463212	0.199069242533807
22050	8	2.28205622235338	0.196589113722324
22550	8	2.28286450845876	0.19426272882108
23050	8	2.28375470399026	0.192103726403443
23550	8	2.28468478265494	0.189992024733956
24050	8	2.28565638983833	0.187841747419142
24550	8	2.2866222069259	0.18561694623958
25050	8	2.28748251963082	0.183367005978837
25550	8	2.28815757992499	0.181300742320279
26050	8	2.2886542509996	0.179736144713026
26550	8	2.28902519292285	0.178736694151481
27050	8	2.28925654677041	0.178012591116702
27550	8	2.28933447144129	0.177235496751705
28050	8	2.28928546726154	0.176229601394554
28550	8	2.28943870714058	0.175089799464291
29050	8	2.28960084550719	0.173966853359439
29550	8	2.28974253105856	0.172894709884022
30050	8	2.28987414654654	0.171872724464441
30550	8	2.2900162107313	0.170885912732058
31050	8	2.29018656394	0.169913849152907
31550	8	2.29039924242622	0.168939561358379
32050	8	2.29066529100774	0.167952041454833
100	5	0.913909843572482	1.03770012812494
200	5	0.939590728392138	1.009072931884
300	5	0.965271613211794	0.980445735643056
400	5	0.99095249803145	0.951818539402113
500	5	1.01538089172229	0.923811969632097
600	5	1.03980928541313	0.895805399862081
700	5	1.06423767910396	0.867798830092064
800	5	1.08772084473074	0.839871275647324
900	5	1.11120401035751	0.811943721202583
1000	5	1.13468717598428	0.784016166757843
1100	5	1.15300195151454	0.76126221745796
1200	5	1.17131672704479	0.738508268158077
1300	5	1.18963150257505	0.715754318858195
1400	5	1.20461190834445	0.700256506757521
1500	5	1.21959231411385	0.684758694656848
1600	5	1.23457271988325	0.669260882556175
1700	5	1.24488101575546	0.659098937968419
1800	5	1.25518931162767	0.648936993380663
1900	5	1.26549760749988	0.638775048792908
2000	5	1.27296183377125	0.63087527429758
2100	5	1.28042606004262	0.622975499802252
2200	5	1.287890286314	0.615075725306925
2300	5	1.29318346621822	0.608180537928312
2400	5	1.29847664612245	0.601285350549699
2500	5	1.30376982602667	0.594390163171086
2650	5	1.31022521150655	0.585167725498517
2800	5	1.31668059698643	0.575945287825949
2950	5	1.32252074324761	0.567315481659099
3100	5	1.32836088950879	0.558685675492249
3250	5	1.33423208232801	0.55029563715182
3400	5	1.34010327514724	0.54190559881139
3550	5	1.34570143149769	0.534823652147768
3700	5	1.35129958784814	0.527741705484146
3850	5	1.3559168962068	0.521796705492556
4000	5	1.36053420456546	0.515851705500966
4150	5	1.36434318032841	0.510871319628692
4300	5	1.36815215609135	0.505890933756418
4450	5	1.37051479880166	0.50206347191542
4600	5	1.37287744151197	0.498236010074422
4750	5	1.37458042913756	0.49486361944534
4900	5	1.37628341676315	0.491491228816259
5050	5	1.37818148951342	0.487933890308724
5550	5	1.38752653599712	0.474585839560576
6050	5	1.39440084269572	0.462569360083626
6550	5	1.40127002348663	0.452005425808059
7050	5	1.40731938259272	0.442288661585509
7550	5	1.41285679641385	0.433311201834265
8050	5	1.41850015699865	0.424677236582153
8550	5	1.42409514600016	0.416680249308068
9050	5	1.42898242427526	0.409589053254938
9550	5	1.43323274148176	0.402862128309758
10050	5	1.43684317151146	0.396553404899154
10550	5	1.43986637595145	0.390810010774191
11050	5	1.44267797769984	0.385210621753238
11550	5	1.44531370245692	0.379529493415298
12050	5	1.44757442541013	0.373779548288872
12550	5	1.44944782180651	0.368127721091556
13050	5	1.45093797211833	0.362762515956147
13550	5	1.45203727387792	0.357711670335946
14050	5	1.45297057793607	0.352900677503386
14550	5	1.45391485565319	0.348392395481329
15050	5	1.45493851658243	0.344117235526235
15550	5	1.45604692781311	0.340001626222812
16050	5	1.4571933850752	0.336065357449444
16550	5	1.45847006353436	0.332395875752266
17050	5	1.45994535539068	0.32898486270403
17550	5	1.46145986953588	0.325798823500859
18050	5	1.46292257839215	0.322832239773326
18550	5	1.4644928128208	0.320025075432598
19050	5	1.4661939994872	0.317235157041323
19550	5	1.46792057598209	0.31441015779872
20050	5	1.46945761434223	0.311709837989949
20550	5	1.47088970776597	0.309195539602053
21050	5	1.47232194841708	0.306750520278865
21550	5	1.47371284683913	0.304228123195628
22050	5	1.47490080839892	0.30161538607502
22550	5	1.47567955130939	0.299021087937876
23050	5	1.47608271474746	0.296469139862274
23550	5	1.47626813959842	0.293969587242385
24050	5	1.47634340776692	0.291625129834992
24550	5	1.47636739287722	0.289386638706957
25050	5	1.47629931474329	0.287075651991883
25550	5	1.47623533070324	0.284626845562659
26050	5	1.47628409037234	0.2821733933775
26550	5	1.47657696180554	0.27982448580128
27050	5	1.4769877277169	0.277526895561393
27550	5	1.47749278076243	0.275373848487378
28050	5	1.47822422190968	0.273514230285861
28550	5	1.47885267089804	0.271703805111355
29050	5	1.47949230475266	0.269902242807406
29550	5	1.48016237671664	0.268101704070217
30050	5	1.48085327715838	0.26629978835222
30550	5	1.48155170047128	0.26449377545694
31050	5	1.48224244955768	0.262682360995895
31550	5	1.48291940977411	0.260872978598691
32050	5	1.48357410330218	0.259068029004513
100	11	0.784750097993309	0.914382893509148
200	11	0.809855125726118	0.890135826467165
300	11	0.834960153458926	0.865888759425181
400	11	0.860065181191735	0.841641692383198
500	11	0.884178735417294	0.817980906248863
600	11	0.908292289642852	0.794320120114528
700	11	0.932405843868411	0.770659333980193
800	11	0.956517431726881	0.747339215513232
900	11	0.98062901958535	0.72401909704627
1000	11	1.00474060744382	0.700698978579308
1100	11	1.02386259771938	0.68189974388842
1200	11	1.04298458799494	0.663100509197532
1300	11	1.0621065782705	0.644301274506643
1400	11	1.07151722344055	0.630625787430127
1500	11	1.08092786861059	0.616950300353611
1600	11	1.09033851378064	0.603274813277094
1700	11	1.09818791233935	0.593860915971953
1800	11	1.10603731089807	0.584447018666811
1900	11	1.11388670945678	0.575033121361669
2000	11	1.12008368916134	0.567917220790351
2100	11	1.12628066886591	0.560801320219033
2200	11	1.13247764857048	0.553685419647714
2300	11	1.13712321169946	0.547651665732738
2400	11	1.14176877482845	0.541617911817761
2500	11	1.14641433795744	0.535584157902785
2650	11	1.15180414798432	0.528491597107149
2800	11	1.1571939580112	0.521399036311513
2950	11	1.16174137384138	0.514664855309771
3100	11	1.16628878967156	0.507930674308028
3250	11	1.17002472648731	0.50114456256668
3400	11	1.17376066330307	0.494358450825332
3550	11	1.17733159376926	0.488301384329713
3700	11	1.18090252423545	0.482244317834094
3850	11	1.18443837455919	0.476491770288231
4000	11	1.18797422488293	0.470739222742368
4150	11	1.1911189175923	0.465264502497981
4300	11	1.19426361030168	0.459789782253594
4450	11	1.19640031330088	0.455044257792005
4600	11	1.19853701630008	0.450298733330415
4750	11	1.20030499669004	0.446224814676146
4900	11	1.20207297708	0.442150896021877
5050	11	1.20401217526928	0.438068932750658
5550	11	1.21180705279316	0.425787710083131
6050	11	1.21888324452653	0.415904512939247
6550	11	1.2250523475207	0.408321466273415
7050	11	1.23118220235914	0.400540573564384
7550	11	1.23690320557895	0.393237546895742
8050	11	1.24141801357588	0.38612522532832
8550	11	1.24516083103125	0.379112135158866
9050	11	1.24797942227741	0.372315397276531
9550	11	1.25069945357189	0.365916181523855
10050	11	1.25330991729094	0.359879209372594
10550	11	1.25548846204009	0.354073179571313
11050	11	1.25730039897352	0.348211130318684
11550	11	1.2588511776153	0.342222242367131
12050	11	1.26000872220542	0.336256177620949
12550	11	1.26076506413754	0.330619356794042
13050	11	1.26132647987722	0.325574081642779
13550	11	1.26178363361552	0.321183707598158
14050	11	1.26224681950563	0.317212709991972
14550	11	1.26276570339903	0.313394229055385
15050	11	1.2633740581946	0.309498817128144
15550	11	1.2641932835141	0.305488701087314
16050	11	1.26508217240981	0.301512319185599
16550	11	1.26602934713952	0.29777713022095
17050	11	1.26717967534921	0.294441591872516
17550	11	1.26844790195468	0.291415472988536
18050	11	1.2697437073977	0.288452586145062
18550	11	1.27112181678979	0.285371140686323
19050	11	1.27254298634477	0.282212443184331
19550	11	1.27391122484883	0.279099519647362
20050	11	1.27504240917635	0.27629505328406
20550	11	1.27594074137117	0.274027747679517
21050	11	1.27665491639847	0.272212294635456
21550	11	1.27722211521072	0.270584821814179
22050	11	1.2776777488883	0.268879719527627
22550	11	1.27803146325421	0.267022134954433
23050	11	1.27839462028806	0.265153073599022
23550	11	1.27882506630985	0.263394340365338
24050	11	1.27928640489503	0.261789523668507
24550	11	1.27975675310853	0.26021309333994
25050	11	1.28017888624563	0.258459132902046
25550	11	1.28058251151172	0.256402929611362
26050	11	1.28106062872221	0.254150734857329
26550	11	1.28160835955801	0.251907609186612
27050	11	1.28208698792841	0.249734021255738
27550	11	1.28250487611888	0.247679064583737
28050	11	1.28297333658816	0.245871187734428
28550	11	1.28337349001604	0.243977758027395
29050	11	1.28374998547654	0.242055094085994
29550	11	1.28412362081687	0.240133370396258
30050	11	1.28449540617074	0.238226758292319
30550	11	1.28486015488464	0.236339186179256
31050	11	1.2852173288055	0.234465119151058
31550	11	1.28556964347741	0.232601368656472
32050	11	1.28591448143602	0.230741887265381
100	74	0.710088659633899	0.881461932346394
200	74	0.733727595701754	0.853690525490509
300	74	0.757366531769609	0.825919118634624
400	74	0.781005467837464	0.798147711778739
500	74	0.80404491023706	0.77086246040183
600	74	0.827084352636656	0.743577209024922
700	74	0.850123795036252	0.716291957648013
800	74	0.87430286845672	0.689322938809288
900	74	0.898481941877187	0.662353919970563
1000	74	0.922661015297655	0.635384901131838
1100	74	0.946836838859926	0.609059022990912
1200	74	0.971012662422198	0.582733144849985
1300	74	0.995188485984469	0.556407266709058
1400	74	1.00455266461632	0.538299292576996
1500	74	1.01391684324818	0.520191318444934
1600	74	1.02328102188003	0.502083344312872
1700	74	1.02890255203764	0.488952182407053
1800	74	1.03452408219525	0.475821020501235
1900	74	1.04014561235286	0.462689858595417
2000	74	1.04514035504061	0.452079781019004
2100	74	1.05013509772836	0.441469703442591
2200	74	1.05512984041611	0.430859625866177
2300	74	1.05943378045296	0.422754234997481
2400	74	1.06373772048981	0.414648844128785
2500	74	1.06804166052665	0.406543453260089
2650	74	1.07141237641754	0.397201532814079
2800	74	1.07478309230842	0.387859612368069
2950	74	1.07771591494425	0.378760808722938
3100	74	1.08064873758007	0.369662005077807
3250	74	1.08279152592155	0.361365160383172
3400	74	1.08493431426304	0.353068315688537
3550	74	1.08645166639558	0.345847186466637
3700	74	1.08796901852812	0.338626057244736
3850	74	1.08864358089242	0.33209299042971
4000	74	1.08931814325672	0.325559923614683
4150	74	1.08945600681003	0.319485467126445
4300	74	1.08959387036334	0.313411010638207
4450	74	1.08963756065986	0.308207949220834
4600	74	1.08968125095637	0.303004887803462
4750	74	1.09014145010489	0.298331794074652
4900	74	1.09060164925341	0.293658700345842
5050	74	1.09111546917309	0.289160457944108
5550	74	1.09261184862551	0.276101309557346
6050	74	1.09490666727711	0.264431169995357
6550	74	1.09777639574713	0.254933294944027
7050	74	1.09941472946854	0.246431387330584
7550	74	1.10066207124802	0.239015551795629
8050	74	1.10207985424822	0.231937720178887
8550	74	1.10355555468518	0.2254538763433
9050	74	1.10488565095833	0.219652919297165
9550	74	1.10609827060059	0.214254961977321
10050	74	1.107004288432	0.209062942127695
10550	74	1.10753523409421	0.204195044424636
11050	74	1.10777303990102	0.199537530720961
11550	74	1.10788814883271	0.195076117086296
12050	74	1.10809198029224	0.19089176779965
12550	74	1.10839770734592	0.187036728911845
13050	74	1.10869783188449	0.183578822186379
13550	74	1.108877194645	0.180533793738753
14050	74	1.1089532293594	0.177771387656021
14550	74	1.10896603371212	0.17522306190093
15050	74	1.10892611031163	0.172827501913563
15550	74	1.10882479942071	0.170524739979047
16050	74	1.10873258459744	0.168277665422498
16550	74	1.10871293796639	0.166071768618308
17050	74	1.10871093916947	0.163850428137398
17550	74	1.10863740993757	0.161589293196046
18050	74	1.10847773698676	0.15935793673462
18550	74	1.10830377971883	0.157269882434455
19050	74	1.10816648694085	0.155341804794844
19550	74	1.10806760776065	0.153556120513912
20050	74	1.10801725573484	0.151900295091446
20550	74	1.10805830520019	0.150233343413278
21050	74	1.10827861669962	0.148517286640919
21550	74	1.10872528547725	0.146744575965395
22050	74	1.10940231429034	0.144959083890464
22550	74	1.11016219844389	0.143324446977822
23050	74	1.11079617441773	0.141906092025442
23550	74	1.11125888396392	0.140586461414589
24050	74	1.1116071410911	0.139254620951845
24550	74	1.11189809962818	0.137825730181282
25050	74	1.1121276591359	0.136308622563139
25550	74	1.11230931545291	0.134828998107711
26050	74	1.11244047764969	0.133455497858768
26550	74	1.11253446331267	0.132222540321736
27050	74	1.11255238066439	0.131106591960633
27550	74	1.11248851620757	0.130027220925919
28050	74	1.11265912684485	0.128646077844184
28550	74	1.11300073211637	0.127337073084916
29050	74	1.11338542225752	0.126034864212584
29550	74	1.11378791650164	0.124710625731262
30050	74	1.11420498545248	0.123354649638977
30550	74	1.11463831494334	0.121969748814674
31050	74	1.11508738999007	0.120564477181252
31550	74	1.11555659843972	0.119148937245788
32050	74	1.11605407012577	0.117732244065183
100	6	0.931351712833629	1.16372574633625
200	6	0.971788981083973	1.12304269959669
300	6	1.01222624933432	1.08235965285712
400	6	1.05266351758466	1.04167660611755
500	6	1.09129632362188	1.00173693575256
600	6	1.1299291296591	0.961797265387565
700	6	1.16856193569632	0.921857595022574
800	6	1.20939567707539	0.882547063504546
900	6	1.25022941845446	0.843236531986518
1000	6	1.29106315983352	0.80392600046849
1100	6	1.3119599223418	0.769754367453018
1200	6	1.33285668485008	0.735582734437546
1300	6	1.35375344735836	0.701411101422074
1400	6	1.36729414733698	0.678453234105798
1500	6	1.3808348473156	0.655495366789523
1600	6	1.39437554729422	0.632537499473247
1700	6	1.40512495844285	0.616380011577551
1800	6	1.41587436959148	0.600222523681855
1900	6	1.42662378074011	0.584065035786159
2000	6	1.4343154617479	0.571627914974788
2100	6	1.44200714275568	0.559190794163416
2200	6	1.44969882376346	0.546753673352045
2300	6	1.45540511570351	0.536080874747527
2400	6	1.46111140764356	0.52540807614301
2500	6	1.4668176995836	0.514735277538492
2650	6	1.47313932648296	0.501309008347684
2800	6	1.47946095338231	0.487882739156876
2950	6	1.48430765661532	0.47632293101118
3100	6	1.48915435984832	0.464763122865483
3250	6	1.49251104898429	0.455341826588731
3400	6	1.49586773812027	0.445920530311978
3550	6	1.49875240631484	0.437078173429927
3700	6	1.50163707450941	0.428235816547877
3850	6	1.50409507376075	0.42060509720348
4000	6	1.5065530730121	0.412974377859084
4150	6	1.50869669114524	0.405582471064518
4300	6	1.51084030927838	0.398190564269952
4450	6	1.51199982639867	0.391410124877123
4600	6	1.51315934351895	0.384629685484293
4750	6	1.51379979625297	0.378845814072142
4900	6	1.514440248987	0.37306194265999
5050	6	1.51515703954713	0.367537347751804
5550	6	1.51721520712364	0.352377201353351
6050	6	1.51909664144092	0.339605896348633
6550	6	1.52106505903785	0.328417552396873
7050	6	1.52312613018785	0.317958266805509
7550	6	1.52570991539958	0.308614605530636
8050	6	1.52867962679553	0.29972153464678
8550	6	1.53169613581356	0.291719093601557
9050	6	1.53411367888307	0.284538357795628
9550	6	1.53589908756903	0.277738541865825
10050	6	1.53749618185489	0.270970728735033
10550	6	1.53883308863865	0.264348816300208
11050	6	1.5400790529198	0.257764188228984
11550	6	1.54119239758047	0.251311382286707
12050	6	1.54214829875361	0.245258917940621
12550	6	1.54285946813544	0.239778062825782
13050	6	1.54318531090916	0.234874189160059
13550	6	1.54321153340261	0.230485034114174
14050	6	1.54317915390159	0.226331145378468
14550	6	1.54340696071584	0.222185538730334
15050	6	1.54389152171328	0.218158484497345
15550	6	1.54446296500296	0.214499881014582
16050	6	1.54502271061779	0.211433617330363
16550	6	1.54545812873769	0.208959347674182
17050	6	1.54579011251955	0.206808873865697
17550	6	1.54603761056601	0.204721133834517
18050	6	1.54620502217434	0.202576414638655
18550	6	1.54637146599897	0.200398568154221
19050	6	1.54658419216885	0.198186775140704
19550	6	1.54687444214189	0.196015878605728
20050	6	1.54713323798616	0.193974394690124
20550	6	1.54731073024888	0.191967738104684
21050	6	1.54752075195374	0.189861967212525
21550	6	1.54786851857674	0.187612178058771
22050	6	1.54841662754284	0.185227525815591
22550	6	1.54901444875197	0.18281253636064
23050	6	1.54941261212129	0.180513057888047
23550	6	1.54963172524566	0.178349404093865
24050	6	1.54979596440049	0.176277485120519
24550	6	1.54998348719316	0.174158955085765
25050	6	1.55020534128609	0.172032721784243
25550	6	1.55039928245234	0.170076049152339
26050	6	1.55052009457721	0.168383168791912
26550	6	1.5506133417078	0.166921819169652
27050	6	1.55067512719561	0.165623411039123
27550	6	1.55077585448539	0.164382014824844
28050	6	1.55110250315034	0.162962412756468
28550	6	1.55132557192218	0.161445004316178
29050	6	1.55152647934975	0.159911492989483
29550	6	1.55174238574177	0.158377236786615
30050	6	1.55198632364475	0.156845702591054
30550	6	1.55226078398907	0.155315202288738
31050	6	1.55255887072624	0.153779797636553
31550	6	1.55287233578801	0.15223122239583
32050	6	1.55318864343071	0.150665925762064
100	152	1.15439593616356	1.24382187205172
200	152	1.18775620660828	1.20190274836628
300	152	1.22111647705301	1.15998362468084
400	152	1.25447674749773	1.1180645009954
500	152	1.28611534037675	1.07704200778675
600	152	1.31775393325578	1.03601951457809
700	152	1.3493925261348	0.994997021369441
800	152	1.38132397029868	0.954405287142692
900	152	1.41325541446256	0.913813552915942
1000	152	1.44518685862644	0.873221818689192
1100	152	1.47156871477287	0.83830991817596
1200	152	1.49795057091929	0.803398017662728
1300	152	1.52433242706572	0.768486117149495
1400	152	1.54072502322171	0.742345899677194
1500	152	1.5571176193777	0.716205682204892
1600	152	1.57351021553369	0.690065464732591
1700	152	1.58361874196142	0.671549117491295
1800	152	1.59372726838915	0.653032770249998
1900	152	1.60383579481688	0.634516423008702
2000	152	1.61157482272592	0.619382667139024
2100	152	1.61931385063497	0.604248911269347
2200	152	1.62705287854402	0.589115155399669
2300	152	1.6325849611376	0.577608792086712
2400	152	1.63811704373119	0.566102428773754
2500	152	1.64364912632477	0.554596065460797
2650	152	1.64971833714049	0.540939889182509
2800	152	1.65578754795621	0.527283712904222
2950	152	1.66080687037687	0.514460298502904
3100	152	1.66582619279754	0.501636884101585
3250	152	1.67053061788871	0.490514695224134
3400	152	1.67523504297988	0.479392506346683
3550	152	1.67973779778494	0.469809379067267
3700	152	1.68424055259	0.46022625178785
3850	152	1.68732755377593	0.452081628743368
4000	152	1.69041455496185	0.443937005698885
4150	152	1.69278205831347	0.43688609715651
4300	152	1.69514956166508	0.429835188614134
4450	152	1.69710455153728	0.424485442149476
4600	152	1.69905954140948	0.419135695684818
4750	152	1.70036977497939	0.414668131030508
4900	152	1.7016800085493	0.410200566376199
5050	152	1.70262469206557	0.405707547585506
5550	152	1.70457419215866	0.391067901506909
6050	152	1.70533435852276	0.377365089934054
6550	152	1.70545414794744	0.363847717301614
7050	152	1.70668397846221	0.351177427710814
7550	152	1.709227376466	0.340077278741993
8050	152	1.71237347534014	0.329984666585758
8550	152	1.71579832404165	0.320688372360314
9050	152	1.71880463779117	0.312027471561453
9550	152	1.7211837331682	0.304074161532708
10050	152	1.72334626759858	0.296633086489542
10550	152	1.72533226023185	0.290103758317169
11050	152	1.727159612912	0.284259801800329
11550	152	1.72885138779601	0.278915771949746
12050	152	1.7301519439468	0.273849914193032
12550	152	1.73089111002546	0.268944321639978
13050	152	1.73112658920416	0.264187637108711
13550	152	1.73106870025991	0.259712929433165
14050	152	1.73098657352074	0.255622379425432
14550	152	1.73105671737354	0.251929480327179
15050	152	1.731337079907	0.24866998554625
15550	152	1.73167311346088	0.245694218812766
16050	152	1.73189761611252	0.242747494673388
16550	152	1.7319998570411	0.23987922082406
17050	152	1.73206358140056	0.237092536402346
17550	152	1.73212280395807	0.234264915029656
18050	152	1.73224836096975	0.231377089812151
18550	152	1.73255701121528	0.228637829103018
19050	152	1.73303692271896	0.226124228294867
19550	152	1.73362772753154	0.223766365779305
20050	152	1.73422155543344	0.22139683912682
20550	152	1.73480533491153	0.218913081362889
21050	152	1.73552833357221	0.216215845408555
21550	152	1.73648340469868	0.21335510317466
22050	152	1.73763459343359	0.210552337489953
22550	152	1.73885272277391	0.208116348930396
23050	152	1.73995947616005	0.2061150488675
23550	152	1.74096287175284	0.204365174708321
24050	152	1.74194333395057	0.20264419464939
24550	152	1.74288696166093	0.20078288848388
25050	152	1.74365401950354	0.198712213700078
25550	152	1.7441398761477	0.196589297465694
26050	152	1.74435180811181	0.194681529585178
26550	152	1.74441456491132	0.193160404392004
27050	152	1.74438513848864	0.191886788791028
27550	152	1.74421229047081	0.190613216932006
28050	152	1.74390568203447	0.189216135837137
28550	152	1.74382523719066	0.187825449859299
29050	152	1.74374877273254	0.186444996677876
29550	152	1.74363712713425	0.185080513379558
30050	152	1.74350014188749	0.183732315621027
30550	152	1.74335634112392	0.182401637540291
31050	152	1.74322371812349	0.18108519991132
31550	152	1.74311508909072	0.179781319560496
32050	152	1.74304834693676	0.178489908331165
100	153	1.11654625079619	1.24229468516641
200	153	1.15303308706486	1.2006966018164
300	153	1.18951992333353	1.1590985184664
400	153	1.2260067596022	1.11750043511639
500	153	1.26081246848128	1.07680855188889
600	153	1.29561817736036	1.03611666866139
700	153	1.33042388623944	0.995424785433895
800	153	1.36428669585992	0.955176478742811
900	153	1.3981495054804	0.914928172051728
1000	153	1.43201231510088	0.874679865360644
1100	153	1.46035099604859	0.839589848016819
1200	153	1.48868967699631	0.804499830672994
1300	153	1.51702835794402	0.769409813329169
1400	153	1.53370049959058	0.74321116783914
1500	153	1.55037264123713	0.717012522349111
1600	153	1.56704478288369	0.690813876859082
1700	153	1.57807224105145	0.672529654237
1800	153	1.58909969921921	0.654245431614919
1900	153	1.60012715738697	0.635961208992837
2000	153	1.60829563884258	0.620989399757019
2100	153	1.61646412029819	0.6060175905212
2200	153	1.62463260175379	0.591045781285382
2300	153	1.6304743348258	0.579417426327008
2400	153	1.6363160678978	0.567789071368634
2500	153	1.64215780096981	0.55616071641026
2650	153	1.64858594395849	0.54239453881482
2800	153	1.65501408694717	0.528628361219381
2950	153	1.66029724433121	0.515700675821137
3100	153	1.66558040171525	0.502772990422893
3250	153	1.67007092327207	0.49141843213554
3400	153	1.67456144482889	0.480063873848186
3550	153	1.67875440881267	0.470255725859239
3700	153	1.68294737279644	0.460447577870291
3850	153	1.68611749118228	0.452249908565022
4000	153	1.68928760956812	0.444052239259752
4150	153	1.6917808383252	0.436978892141243
4300	153	1.69427406708228	0.429905545022734
4450	153	1.69631882701292	0.424543002758211
4600	153	1.69836358694356	0.419180460493688
4750	153	1.69974750275345	0.414705797668843
4900	153	1.70113141856334	0.410231134843997
5050	153	1.70217547547722	0.405733461022743
5550	153	1.70345305210081	0.391088300542318
6050	153	1.70399287047986	0.377380360704625
6550	153	1.70417434102184	0.36385907749964
7050	153	1.7049711697059	0.351185644502903
7550	153	1.70713149063509	0.340085378746944
8050	153	1.71024866896384	0.32999051322014
8550	153	1.71385353520754	0.320690588237848
9050	153	1.7170590329684	0.312030704885538
9550	153	1.71963758287862	0.30408235951382
10050	153	1.72200562315482	0.296645495330929
10550	153	1.7242438895579	0.290117635041943
11050	153	1.7263644247538	0.284272971306016
11550	153	1.72835303872554	0.278927449738535
12050	153	1.7299318389233	0.273860382517994
12550	153	1.73088146711779	0.268953620533035
13050	153	1.73123737055106	0.264195296706637
13550	153	1.73123130858132	0.259718451061935
14050	153	1.73115943380468	0.255625773516514
14550	153	1.73120029483127	0.25193080797216
15050	153	1.73142877989327	0.248669128865191
15550	153	1.73169493266812	0.245691282193611
16050	153	1.73183489911414	0.242743449569493
16550	153	1.73186171836433	0.23987493584338
17050	153	1.73185462225411	0.237089227601985
17550	153	1.7317827827739	0.234263970404567
18050	153	1.73171158496413	0.231378527077326
18550	153	1.73179525452389	0.228640702501133
19050	153	1.73207623109976	0.226127972946794
19550	153	1.73252841187674	0.223770922141357
20050	153	1.7330498381611	0.22140230309269
20550	153	1.73362108583406	0.218919608368907
21050	153	1.7343751230964	0.216223701117107
21550	153	1.73537921576482	0.213364301826992
22050	153	1.73659087954388	0.210562182022211
22550	153	1.73788909804212	0.208125142631578
23050	153	1.73912796236348	0.206121395282096
23550	153	1.74029659103828	0.204368626044121
24050	153	1.74138502410839	0.202644971926478
24550	153	1.74234682643715	0.20078162740623
25050	153	1.74303654575952	0.198709753315299
25550	153	1.74337787855527	0.196586347061595
26050	153	1.74346874661406	0.194678074738329
26550	153	1.74346365315096	0.193156169348549
27050	153	1.74341095915598	0.191881781667592
27550	153	1.74324085290301	0.190608049315211
28050	153	1.74305016105611	0.189211817934071
28550	153	1.74307754138109	0.187822054253084
29050	153	1.74311652962255	0.186442623423311
29550	153	1.74313551249702	0.185079199898639
30050	153	1.74314489216369	0.183732050181967
30550	153	1.7431612948937	0.182402376881236
31050	153	1.74320007324777	0.181086885055682
31550	153	1.7432711987706	0.179783885247194
32050	153	1.74338962028964	0.178493289693918
100	154	1.11654625079619	1.24229468516641
200	154	1.15303308706486	1.2006966018164
300	154	1.18951992333353	1.1590985184664
400	154	1.2260067596022	1.11750043511639
500	154	1.26081246848128	1.07680855188889
600	154	1.29561817736036	1.03611666866139
700	154	1.33042388623944	0.995424785433895
800	154	1.36428669585992	0.955176478742811
900	154	1.3981495054804	0.914928172051728
1000	154	1.43201231510088	0.874679865360644
1100	154	1.46035099604859	0.839589848016819
1200	154	1.48868967699631	0.804499830672994
1300	154	1.51702835794402	0.769409813329169
1400	154	1.53370049959058	0.74321116783914
1500	154	1.55037264123713	0.717012522349111
1600	154	1.56704478288369	0.690813876859082
1700	154	1.57807224105145	0.672529654237
1800	154	1.58909969921921	0.654245431614919
1900	154	1.60012715738697	0.635961208992837
2000	154	1.60829563884258	0.620989399757019
2100	154	1.61646412029819	0.6060175905212
2200	154	1.62463260175379	0.591045781285382
2300	154	1.6304743348258	0.579417426327008
2400	154	1.6363160678978	0.567789071368634
2500	154	1.64215780096981	0.55616071641026
2650	154	1.64858594395849	0.54239453881482
2800	154	1.65501408694717	0.528628361219381
2950	154	1.66029724433121	0.515700675821137
3100	154	1.66558040171525	0.502772990422893
3250	154	1.67007092327207	0.49141843213554
3400	154	1.67456144482889	0.480063873848186
3550	154	1.67875440881267	0.470255725859239
3700	154	1.68294737279644	0.460447577870291
3850	154	1.68611749118228	0.452249908565022
4000	154	1.68928760956812	0.444052239259752
4150	154	1.6917808383252	0.436978892141243
4300	154	1.69427406708228	0.429905545022734
4450	154	1.69631882701292	0.424543002758211
4600	154	1.69836358694356	0.419180460493688
4750	154	1.69974750275345	0.414705797668843
4900	154	1.70113141856334	0.410231134843997
5050	154	1.70217547547722	0.405733461022743
5550	154	1.70345305210081	0.391088300542318
6050	154	1.70399287047986	0.377380360704625
6550	154	1.70417434102184	0.36385907749964
7050	154	1.7049711697059	0.351185644502903
7550	154	1.70713149063509	0.340085378746944
8050	154	1.71024866896384	0.32999051322014
8550	154	1.71385353520754	0.320690588237848
9050	154	1.7170590329684	0.312030704885538
9550	154	1.71963758287862	0.30408235951382
10050	154	1.72200562315482	0.296645495330929
10550	154	1.7242438895579	0.290117635041943
11050	154	1.7263644247538	0.284272971306016
11550	154	1.72835303872554	0.278927449738535
12050	154	1.7299318389233	0.273860382517994
12550	154	1.73088146711779	0.268953620533035
13050	154	1.73123737055106	0.264195296706637
13550	154	1.73123130858132	0.259718451061935
14050	154	1.73115943380468	0.255625773516514
14550	154	1.73120029483127	0.25193080797216
15050	154	1.73142877989327	0.248669128865191
15550	154	1.73169493266812	0.245691282193611
16050	154	1.73183489911414	0.242743449569493
16550	154	1.73186171836433	0.23987493584338
17050	154	1.73185462225411	0.237089227601985
17550	154	1.7317827827739	0.234263970404567
18050	154	1.73171158496413	0.231378527077326
18550	154	1.73179525452389	0.228640702501133
19050	154	1.73207623109976	0.226127972946794
19550	154	1.73252841187674	0.223770922141357
20050	154	1.7330498381611	0.22140230309269
20550	154	1.73362108583406	0.218919608368907
21050	154	1.7343751230964	0.216223701117107
21550	154	1.73537921576482	0.213364301826992
22050	154	1.73659087954388	0.210562182022211
22550	154	1.73788909804212	0.208125142631578
23050	154	1.73912796236348	0.206121395282096
23550	154	1.74029659103828	0.204368626044121
24050	154	1.74138502410839	0.202644971926478
24550	154	1.74234682643715	0.20078162740623
25050	154	1.74303654575952	0.198709753315299
25550	154	1.74337787855527	0.196586347061595
26050	154	1.74346874661406	0.194678074738329
26550	154	1.74346365315096	0.193156169348549
27050	154	1.74341095915598	0.191881781667592
27550	154	1.74324085290301	0.190608049315211
28050	154	1.74305016105611	0.189211817934071
28550	154	1.74307754138109	0.187822054253084
29050	154	1.74311652962255	0.186442623423311
29550	154	1.74313551249702	0.185079199898639
30050	154	1.74314489216369	0.183732050181967
30550	154	1.7431612948937	0.182402376881236
31050	154	1.74320007324777	0.181086885055682
31550	154	1.7432711987706	0.179783885247194
32050	154	1.74338962028964	0.178493289693918
100	1885	0.435879758961993	0.840896824348269
200	1885	0.461562962296623	0.825628775598311
300	1885	0.487246165631253	0.810360726848354
400	1885	0.512929368965883	0.795092678098397
500	1885	0.53752378870228	0.779796348839374
600	1885	0.562118208438677	0.764500019580352
700	1885	0.586712628175074	0.74920369032133
800	1885	0.611310360051941	0.733939202657345
900	1885	0.635908091928808	0.718674714993359
1000	1885	0.660505823805674	0.703410227329374
1100	1885	0.676237427110122	0.68855060220187
1200	1885	0.691969030414569	0.673690977074367
1300	1885	0.707700633719017	0.658831351946863
1400	1885	0.718061087239601	0.644786645072162
1500	1885	0.728421540760186	0.63074193819746
1600	1885	0.738781994280771	0.616697231322759
1700	1885	0.745286721980314	0.605468653926939
1800	1885	0.751791449679856	0.59424007653112
1900	1885	0.758296177379399	0.5830114991353
2000	1885	0.763060126813566	0.573599213670754
2100	1885	0.767824076247733	0.564186928206209
2200	1885	0.7725880256819	0.554774642741663
2300	1885	0.776587137837689	0.546348183681063
2400	1885	0.780586249993479	0.537921724620463
2500	1885	0.784585362149269	0.529495265559864
2650	1885	0.789164267461274	0.51872464695807
2800	1885	0.79374317277328	0.507954028356276
2950	1885	0.797979643839499	0.498555914934313
3100	1885	0.802216114905719	0.489157801512349
3250	1885	0.805614150174655	0.480448725069606
3400	1885	0.80901218544359	0.471739648626863
3550	1885	0.812177264712718	0.463778132040392
3700	1885	0.815342343981845	0.455816615453921
3850	1885	0.817804430169647	0.448678962483093
4000	1885	0.820266516357449	0.441541309512265
4150	1885	0.821717889172376	0.434631151271499
4300	1885	0.823169261987303	0.427720993030733
4450	1885	0.82370794270164	0.42152925482168
4600	1885	0.824246623415977	0.415337516612626
4750	1885	0.824548920721213	0.410017515554036
4900	1885	0.824851218026448	0.404697514495445
5050	1885	0.825378138807148	0.39960062562639
5550	1885	0.829597747444261	0.38680521920785
6050	1885	0.832827358521821	0.374715783189221
6550	1885	0.833984600540869	0.363305512685737
7050	1885	0.834989442869848	0.352030258510517
7550	1885	0.83662728657646	0.341831840996604
8050	1885	0.838985389832088	0.332568503327553
8550	1885	0.841323317208801	0.324282468151986
9050	1885	0.843241120821054	0.31666667440999
9550	1885	0.84483616486461	0.309107953292102
10050	1885	0.846060694251475	0.301631830312645
10550	1885	0.84716619215826	0.294639951570003
11050	1885	0.848407855716237	0.288201159301419
11550	1885	0.849742941788112	0.282346065432112
12050	1885	0.850968677759863	0.277014300179207
12550	1885	0.851852447281786	0.27208016256026
13050	1885	0.852332908768935	0.267409374537238
13550	1885	0.852460604218803	0.262920338933289
14050	1885	0.852478416635418	0.258585337253502
14550	1885	0.852609402177745	0.254482142510698
15050	1885	0.852961492940765	0.250670880408808
15550	1885	0.853397152870172	0.247141722385425
16050	1885	0.853858760141643	0.243798811822729
16550	1885	0.854357898345458	0.240566359460174
17050	1885	0.854916400685835	0.237413596912214
17550	1885	0.855556417970061	0.234348456224724
18050	1885	0.856291810727207	0.231459568568382
18550	1885	0.857203255341351	0.228814304212436
19050	1885	0.858089063836874	0.226377822914769
19550	1885	0.858813779088739	0.224118290718224
20050	1885	0.859343211663666	0.221985689266978
20550	1885	0.859747726270073	0.219878528444605
21050	1885	0.860014038472151	0.217786984132421
21550	1885	0.860216542938782	0.215690978309649
22050	1885	0.860466833136698	0.213541584327491
22550	1885	0.860723783056094	0.211361267895321
23050	1885	0.860886547870829	0.209123041614463
23550	1885	0.860950555195487	0.206843022863721
24050	1885	0.860969232730418	0.204578878837496
24550	1885	0.861085399963085	0.202390128227626
25050	1885	0.861413947895268	0.200311686235282
25550	1885	0.861964077328326	0.198313511273004
26050	1885	0.862544559040946	0.196405904270163
26550	1885	0.863029529012056	0.194640770249686
27050	1885	0.863327267582519	0.192986652196104
27550	1885	0.863540132945013	0.191436073082717
28050	1885	0.863507525210869	0.189814696952896
28550	1885	0.863437891575012	0.188091160618909
29050	1885	0.863370255068548	0.186335375860591
29550	1885	0.863292463927036	0.184559862692535
30050	1885	0.863191412399722	0.182767251938027
30550	1885	0.863062837040322	0.180963192696759
31050	1885	0.862908389338129	0.179147155907811
31550	1885	0.862731195941685	0.177317584132777
32050	1885	0.862529188046766	0.175471572943299
100	21	0.838001926809392	1.30896578112604
200	21	0.889668474648911	1.27401556469281
300	21	0.94133502248843	1.23906534825959
400	21	0.99300157032795	1.20411513182636
500	21	1.04442442513182	1.16924031373227
600	21	1.09584727993569	1.13436549563818
700	21	1.14727013473955	1.09949067754408
800	21	1.19998397660369	1.06439289052407
900	21	1.25269781846783	1.02929510350405
1000	21	1.30541166033197	0.994197316484037
1100	21	1.36582574135332	0.961823069655174
1200	21	1.42623982237468	0.929448822826311
1300	21	1.48665390339604	0.897074575997449
1400	21	1.50292687948624	0.870682276960819
1500	21	1.51919985557645	0.84428997792419
1600	21	1.53547283166666	0.817897678887561
1700	21	1.54619413384099	0.796899628569766
1800	21	1.55691543601533	0.775901578251971
1900	21	1.56763673818966	0.754903527934176
2000	21	1.57581062784876	0.737227348105039
2100	21	1.58398451750787	0.719551168275901
2200	21	1.59215840716698	0.701874988446764
2300	21	1.59713242781149	0.688667868507145
2400	21	1.60210644845601	0.675460748567525
2500	21	1.60708046910053	0.662253628627906
2650	21	1.61146004468287	0.645316863329833
2800	21	1.6158396202652	0.628380098031759
2950	21	1.61957068333232	0.612417418417322
3100	21	1.62330174639944	0.596454738802885
3250	21	1.6267149190716	0.581800542757405
3400	21	1.63012809174377	0.567146346711924
3550	21	1.63302931296572	0.554776598745568
3700	21	1.63593053418768	0.542406850779211
3850	21	1.63811439910285	0.532473492588571
4000	21	1.64029826401802	0.522540134397931
4150	21	1.64238003670504	0.51318727223827
4300	21	1.64446180939205	0.503834410078609
4450	21	1.64599809948994	0.49575857343269
4600	21	1.64753438958783	0.48768273678677
4750	21	1.64895246555108	0.480649097962304
4900	21	1.65037054151434	0.473615459137838
5050	21	1.65187622134598	0.466853875605903
5550	21	1.65720547358512	0.446062185935604
6050	21	1.66014430445902	0.426119517841319
6550	21	1.66170362644405	0.408003952564437
7050	21	1.66392453198561	0.392488233847937
7550	21	1.66599501735407	0.378984035388622
8050	21	1.66808217756136	0.366171219994062
8550	21	1.66977961926209	0.354043250860113
9050	21	1.67095083863238	0.343523697273781
9550	21	1.67195600276003	0.3342383575123
10050	21	1.67287256467206	0.325594491863193
10550	21	1.67369297839696	0.318064295894317
11050	21	1.67454716375257	0.311176835815218
11550	21	1.67546051894709	0.304454297582877
12050	21	1.67630795053674	0.297893430907791
12550	21	1.67700739027972	0.291660889577923
13050	21	1.67747541354703	0.285881761357798
13550	21	1.67773529417106	0.280625193022732
14050	21	1.67783927435962	0.275740952853675
14550	21	1.67792789812302	0.271064576275374
15050	21	1.67801902841769	0.266649088286712
15550	21	1.67794919263031	0.262489355634879
16050	21	1.67764532408012	0.258678916823986
16550	21	1.67707715620618	0.255288812391416
17050	21	1.67628491456257	0.252129941713251
17550	21	1.67543486140717	0.249034099086234
18050	21	1.6746916383425	0.245886506530444
18550	21	1.67409513941717	0.242756688317379
19050	21	1.67358634488096	0.239756949666371
19550	21	1.67310409298883	0.236862772751523
20050	21	1.67257262164705	0.234122747602836
20550	21	1.67200077459694	0.231425105887391
21050	21	1.67152940167124	0.228531608448492
21550	21	1.67139576785888	0.225477079705283
22050	21	1.67169983045995	0.222448914068299
22550	21	1.67225675413692	0.219629192400963
23050	21	1.67286334095363	0.217064493337807
23550	21	1.67351470768933	0.214708028527922
24050	21	1.67424945764371	0.212501163340392
24550	21	1.67515271130775	0.210256690535622
25050	21	1.67625426999917	0.207842089803939
25550	21	1.67752383702843	0.205442353597729
26050	21	1.67875484764934	0.203311925917189
26550	21	1.67975356621099	0.201530759001841
27050	21	1.68055932912751	0.199992290979917
27550	21	1.68129440403598	0.198565533927874
28050	21	1.68192593646278	0.197250686802097
28550	21	1.68258298191855	0.195804321011322
29050	21	1.68322481754189	0.194327959508858
29550	21	1.68384319869861	0.192863169417706
30050	21	1.68444282019086	0.191417861049322
30550	21	1.68503332690015	0.189986612200128
31050	21	1.68562515935301	0.18856320620829
31550	21	1.68622196501895	0.187141443138381
32050	21	1.68682311443741	0.18571375676709
100	37	0.624875071847798	1.09949911669435
200	37	0.666132880395186	1.0699558058144
300	37	0.707390688942574	1.04041249493446
400	37	0.748648497489961	1.01086918405452
500	37	0.789463791658731	0.981593691970389
600	37	0.830279085827501	0.952318199886258
700	37	0.871094379996271	0.923042707802126
800	37	0.916523192071509	0.893842027344093
900	37	0.961952004146747	0.86464134688606
1000	37	1.00738081622199	0.835440666428027
1100	37	1.04304163599886	0.809846253568539
1200	37	1.07870245577573	0.784251840709051
1300	37	1.1143632755526	0.758657427849562
1400	37	1.12772652050237	0.738614740823363
1500	37	1.14108976545215	0.718572053797163
1600	37	1.15445301040193	0.698529366770964
1700	37	1.16405538745027	0.682823994686427
1800	37	1.17365776449861	0.667118622601891
1900	37	1.18326014154695	0.651413250517354
2000	37	1.18963395190244	0.637959832100398
2100	37	1.19600776225793	0.624506413683441
2200	37	1.20238157261342	0.611052995266485
2300	37	1.2057687084195	0.600965560958865
2400	37	1.20915584422558	0.590878126651245
2500	37	1.21254298003166	0.580790692343625
2650	37	1.21610107154011	0.567531206937502
2800	37	1.21965916304855	0.55427172153138
2950	37	1.22284349068938	0.541558765097078
3100	37	1.2260278183302	0.528845808662776
3250	37	1.22953296363686	0.517159790842493
3400	37	1.23303810894352	0.505473773022211
3550	37	1.23601680528941	0.495055678966164
3700	37	1.23899550163529	0.484637584910118
3850	37	1.24095196580517	0.475804249914966
4000	37	1.24290842997505	0.466970914919813
4150	37	1.24450113802384	0.459045666084153
4300	37	1.24609384607262	0.451120417248494
4450	37	1.24687853974365	0.444469718536157
4600	37	1.24766323341468	0.43781901982382
4750	37	1.2482477537907	0.431991354232768
4900	37	1.24883227416672	0.426163688641716
5050	37	1.24953913661293	0.420459030480168
5550	37	1.25366702810191	0.403092133636338
6050	37	1.255422749959	0.387837429313073
6550	37	1.25635735640482	0.373825961848134
7050	37	1.25802272967475	0.360827665978814
7550	37	1.25986619613156	0.350061819896492
8050	37	1.26187422353884	0.339900148419983
8550	37	1.26366612217452	0.329947241223023
9050	37	1.26500550020789	0.321022972483926
9550	37	1.26600397855038	0.312851262037133
10050	37	1.26693601265105	0.305100769309027
10550	37	1.26789665384344	0.298089907210754
11050	37	1.26905107714536	0.291544158912075
11550	37	1.27031181551251	0.285302410037618
12050	37	1.27150458917177	0.279413857699292
12550	37	1.27255092144281	0.273845452874394
13050	37	1.27338364168386	0.268523581648404
13550	37	1.27399999659223	0.263524080416507
14050	37	1.27449344638481	0.258887748383825
14550	37	1.27505341813409	0.254564703797007
15050	37	1.27562178314372	0.250456086776134
15550	37	1.27595019124783	0.246513236047274
16050	37	1.27595808351361	0.24287663426426
16550	37	1.27557123523253	0.239599529307226
17050	37	1.27484257073231	0.236465360380911
17550	37	1.27401646302225	0.233316333812769
18050	37	1.27332264431018	0.230118223249799
18550	37	1.27276641249978	0.227055006766487
19050	37	1.27225958094155	0.224219247098236
19550	37	1.27174957299873	0.221636676686535
20050	37	1.27122773271703	0.21932795421943
20550	37	1.27073868366702	0.217160487462102
21050	37	1.27046445038089	0.214982179044808
21550	37	1.27064782870866	0.21277171621552
22050	37	1.2713606145435	0.210480653089706
22550	37	1.27238832186972	0.208180203036492
23050	37	1.27342922277095	0.20591980635792
23550	37	1.27434942953591	0.203726154717874
24050	37	1.27520494230476	0.201627308356421
24550	37	1.27610844648316	0.199481058631558
25050	37	1.27711240714828	0.197221719345083
25550	37	1.2781925558689	0.194975609962471
26050	37	1.27917277726368	0.192851003297205
26550	37	1.2798815821681	0.190894539199428
27050	37	1.28036470186623	0.189047313913598
27550	37	1.28078449639722	0.187257026468176
28050	37	1.28144000733567	0.18566487354433
28550	37	1.28203168126116	0.184042697114538
29050	37	1.28254969098253	0.182418557986585
29550	37	1.28303199501614	0.180806184889548
30050	37	1.28350940767459	0.179204024920863
30550	37	1.2840036200352	0.177608869462102
31050	37	1.28452881929684	0.176016703489112
31550	37	1.2850876642622	0.174423422370945
32050	37	1.28567316302907	0.172829057521444
100	77	0.679965325774126	1.08604379344807
200	77	0.711554328062757	1.05625108190049
300	77	0.743143330351387	1.02645837035291
400	77	0.774732332640018	0.996665658805325
500	77	0.805464742956167	0.967570475201603
600	77	0.836197153272316	0.93847529159788
700	77	0.866929563588465	0.909380107994158
800	77	0.897273631036577	0.880680576023481
900	77	0.927617698484689	0.851981044052804
1000	77	0.957961765932801	0.823281512082127
1100	77	0.986196459991262	0.798064423248342
1200	77	1.01443115404972	0.772847334414557
1300	77	1.04266584810818	0.747630245580772
1400	77	1.05858660742629	0.727213668439521
1500	77	1.0745073667444	0.706797091298271
1600	77	1.0904281260625	0.68638051415702
1700	77	1.10016712097619	0.671149509025538
1800	77	1.10990611588987	0.655918503894056
1900	77	1.11964511080356	0.640687498762575
2000	77	1.12713261246984	0.62768280947587
2100	77	1.13462011413612	0.614678120189166
2200	77	1.1421076158024	0.601673430902461
2300	77	1.14823018769212	0.591326669635277
2400	77	1.15435275958185	0.580979908368094
2500	77	1.16047533147157	0.57063314710091
2650	77	1.16801028446676	0.557345268196933
2800	77	1.17554523746195	0.544057389292956
2950	77	1.18192226325171	0.531620380493627
3100	77	1.18829928904147	0.519183371694298
3250	77	1.19417454767605	0.508443453533282
3400	77	1.20004980631063	0.497703535372267
3550	77	1.20525668371014	0.488847143971708
3700	77	1.21046356110964	0.479990752571149
3850	77	1.213783432673	0.472891826647738
4000	77	1.21710330423635	0.465792900724326
4150	77	1.21986958196758	0.45940822604753
4300	77	1.2226358596988	0.453023551370734
4450	77	1.22514428838862	0.447564177891893
4600	77	1.22765271707844	0.442104804413052
4750	77	1.22945731900094	0.437003436603692
4900	77	1.23126192092343	0.431902068794333
5050	77	1.2327371708407	0.426948198422794
5550	77	1.23700872786748	0.411845237682868
6050	77	1.23972403841905	0.397744602159764
6550	77	1.24057902959693	0.384550114704596
7050	77	1.24219835752932	0.372005277443972
7550	77	1.24527929494644	0.361248140396315
8050	77	1.24912203447952	0.351191496739968
8550	77	1.25324403121296	0.341880444340542
9050	77	1.2567330364286	0.333176882450016
9550	77	1.25916082324771	0.325096388527862
10050	77	1.26120363846453	0.317396509961222
10550	77	1.26302610371089	0.31032105902441
11050	77	1.2648307683251	0.303751815991838
11550	77	1.26671281672608	0.297605839218332
12050	77	1.268414562459	0.291776131810389
12550	77	1.26968648640862	0.28620452079596
13050	77	1.2704937852615	0.280926648663028
13550	77	1.27098530155956	0.275982727620177
14050	77	1.27141645216247	0.271470435152013
14550	77	1.27199009504495	0.267414069690515
15050	77	1.27278306640978	0.263757846402342
15550	77	1.27366559514717	0.260402243203243
16050	77	1.2745060268524	0.25712866094402
16550	77	1.2751702461585	0.253974822380989
17050	77	1.27558517456344	0.250971597988634
17550	77	1.27574502179382	0.24801841040707
18050	77	1.27574411709072	0.245135537916515
18550	77	1.27569242013599	0.242438064757228
19050	77	1.27566401123152	0.239955006360583
19550	77	1.27581055065265	0.237691053094506
20050	77	1.27616871795914	0.235501306612348
20550	77	1.27671612674502	0.2332362056426
21050	77	1.27753426263183	0.230847330492857
21550	77	1.27860870443905	0.228367869456113
22050	77	1.27990188125339	0.225937995210892
22550	77	1.28126567759628	0.223778614940183
23050	77	1.28256561749342	0.221880687578591
23550	77	1.28381132122119	0.220053310687713
24050	77	1.28504815801957	0.218168524004444
24550	77	1.28626046543412	0.216123470755693
25050	77	1.28735114185195	0.213886962367148
25550	77	1.28820550560609	0.211557774341794
26050	77	1.28882128794679	0.209312250899763
26550	77	1.28926782264449	0.207289628352453
27050	77	1.28966199369823	0.205465281421318
27550	77	1.28993331875679	0.203753636332167
28050	77	1.289836463636	0.202146425331886
28550	77	1.28973570834249	0.200531589789924
29050	77	1.2896020820477	0.198892335556858
29550	77	1.28943315268153	0.197251752510103
30050	77	1.28924671216613	0.195623912602212
30550	77	1.28905686277132	0.194020513084802
31050	77	1.28887026981821	0.192446703205502
31550	77	1.28868507311671	0.190905799804582
32050	77	1.28850478687008	0.18939402697314
100	161	0.686564709079652	1.07055943110992
200	161	0.717114289154062	1.04244190447421
300	161	0.747663869228472	1.0143243778385
400	161	0.778213449302883	0.986206851202797
500	161	0.807787956454896	0.95857045043504
600	161	0.837362463606909	0.930934049667282
700	161	0.866936970758922	0.903297648899525
800	161	0.896025649544016	0.875881925608037
900	161	0.925114328329109	0.84846620231655
1000	161	0.954203007114203	0.821050479025063
1100	161	0.979394352586137	0.796194297590803
1200	161	1.00458569805807	0.771338116156543
1300	161	1.02977704353	0.746481934722283
1400	161	1.04515853097906	0.725291174587303
1500	161	1.06054001842811	0.704100414452323
1600	161	1.07592150587716	0.682909654317343
1700	161	1.08515899879318	0.667505324995304
1800	161	1.0943964917092	0.652100995673266
1900	161	1.10363398462522	0.636696666351228
2000	161	1.11087596163368	0.623448859243558
2100	161	1.11811793864214	0.610201052135887
2200	161	1.12535991565059	0.596953245028216
2300	161	1.13166882219668	0.586668312669619
2400	161	1.13797772874276	0.576383380311021
2500	161	1.14428663528885	0.566098447952423
2650	161	1.15237062687066	0.553186458594417
2800	161	1.16045461845248	0.540274469236411
2950	161	1.16728815942227	0.528192215279997
3100	161	1.17412170039207	0.516109961323584
3250	161	1.18002590680403	0.50591817623721
3400	161	1.18593011321599	0.495726391150836
3550	161	1.19108370851247	0.487214189442963
3700	161	1.19623730380895	0.478701987735089
3850	161	1.19952606914011	0.471266860519485
4000	161	1.20281483447127	0.463831733303881
4150	161	1.20532389421107	0.457111345507446
4300	161	1.20783295395086	0.450390957711012
4450	161	1.20995539479908	0.444793274350057
4600	161	1.21207783564729	0.439195590989102
4750	161	1.2134989661823	0.434008048076158
4900	161	1.21492009671731	0.428820505163214
5050	161	1.21605545209677	0.423677155271666
5550	161	1.2193297592466	0.408522915375771
6050	161	1.22132579866357	0.394716606254198
6550	161	1.22170711608957	0.381809893770337
7050	161	1.22290326247332	0.369739331304342
7550	161	1.22583768207094	0.359413606106938
8050	161	1.2298928127935	0.349500485992109
8550	161	1.23460097910548	0.340324319305943
9050	161	1.23885302881012	0.331793587237207
9550	161	1.24207171057225	0.323927953618121
10050	161	1.24486979983165	0.316437966617418
10550	161	1.24747444189905	0.309535707661282
11050	161	1.25006109592115	0.303071067050439
11550	161	1.25262365499677	0.296995968359142
12050	161	1.25480665627921	0.291130087796263
12550	161	1.25629742899099	0.285407381311356
13050	161	1.25705321498396	0.279980476150413
13550	161	1.25731688709429	0.27496869609995
14050	161	1.25747245373805	0.270472491396043
14550	161	1.25781914711223	0.266452320696705
15050	161	1.25849240019466	0.262805568977862
15550	161	1.25931517313441	0.259453425737092
16050	161	1.26005258433223	0.256185969785438
16550	161	1.26053642764627	0.253058857098108
17050	161	1.260761747042	0.25012711068903
17550	161	1.26076945596684	0.247305118654893
18050	161	1.26071309136052	0.244604583193205
18550	161	1.26076179080719	0.242111322124308
19050	161	1.2609316008235	0.239811475064977
19550	161	1.26120087643564	0.237661939016452
20050	161	1.26153697445726	0.2355007069466
20550	161	1.26190166899556	0.233240175578349
21050	161	1.26243153909733	0.230856041510679
21550	161	1.26320325445961	0.228380665671779
22050	161	1.26426116267086	0.225953069088454
22550	161	1.26546514689497	0.223793267545493
23050	161	1.26664237076197	0.221892554778337
23550	161	1.26771390513983	0.220061355905718
24050	161	1.26866186069725	0.218173131355324
24550	161	1.26950976570953	0.216126519320594
25050	161	1.27027212982853	0.213890320111985
25550	161	1.27085235910629	0.21156265910994
26050	161	1.27127885260688	0.209318665626137
26550	161	1.27164023138188	0.207297079450567
27050	161	1.27198893878528	0.205473143033902
27550	161	1.2722160558005	0.203761650173996
28050	161	1.27225401640911	0.202153946826438
28550	161	1.27250244479024	0.200538836607428
29050	161	1.27279357386943	0.198899471204536
29550	161	1.27307406347384	0.197258687892499
30050	161	1.27333854028991	0.195630422014763
30550	161	1.27359450549434	0.194026291381534
31050	161	1.27385199384067	0.192451408837579
31550	161	1.27411857503211	0.19090909383151
32050	161	1.27440951847635	0.189395618467587
100	118	0.496430509737939	0.928222542012246
200	118	0.520796015793755	0.905333283121839
300	118	0.545161521849571	0.882444024231433
400	118	0.569527027905386	0.859554765341027
500	118	0.593667012067246	0.836975897072451
600	118	0.617806996229106	0.814397028803875
700	118	0.641946980390965	0.7918181605353
800	118	0.667499129383177	0.769582538445709
900	118	0.693051278375388	0.747346916356118
1000	118	0.7186034273676	0.725111294266527
1100	118	0.746025133649582	0.706232357110701
1200	118	0.773446839931563	0.687353419954874
1300	118	0.800868546213544	0.668474482799048
1400	118	0.809316560517608	0.65228303734599
1500	118	0.817764574821672	0.636091591892933
1600	118	0.826212589125736	0.619900146439875
1700	118	0.832708743230676	0.60532440585835
1800	118	0.839204897335616	0.590748665276826
1900	118	0.845701051440555	0.576172924695301
2000	118	0.848544855841804	0.56439013189445
2100	118	0.851388660243053	0.552607339093598
2200	118	0.854232464644302	0.540824546292747
2300	118	0.85685960666477	0.532703545158858
2400	118	0.859486748685237	0.524582544024969
2500	118	0.862113890705705	0.516461542891079
2650	118	0.865314108192886	0.504820797081846
2800	118	0.868514325680066	0.493180051272613
2950	118	0.871246846738324	0.482063652223404
3100	118	0.873979367796581	0.470947253174195
3250	118	0.878225584288802	0.460496622903232
3400	118	0.882471800781023	0.450045992632269
3550	118	0.886321765471568	0.440829207950282
3700	118	0.890171730162112	0.431612423268296
3850	118	0.892756432365717	0.423941381733127
4000	118	0.895341134569322	0.416270340197958
4150	118	0.89721261567682	0.408971545916534
4300	118	0.899084096784318	0.40167275163511
4450	118	0.899681002380267	0.39538351538233
4600	118	0.900277907976217	0.38909427912955
4750	118	0.900147032810113	0.384119111888326
4900	118	0.90001615764401	0.379143944647101
5050	118	0.90006907500199	0.374439693481906
5550	118	0.90168962825943	0.359546630014883
6050	118	0.902098199470071	0.346068175424018
6550	118	0.901695130327307	0.33483489486623
7050	118	0.901351956915875	0.323762275108874
7550	118	0.901579158170139	0.313639243285958
8050	118	0.902337381850217	0.30428547271862
8550	118	0.903414606031193	0.295855047460653
9050	118	0.904377641978157	0.288206848322948
9550	118	0.90507861048246	0.280768318585976
10050	118	0.905548480753099	0.273427184983982
10550	118	0.905947390569446	0.26651575063517
11050	118	0.906490067141826	0.260144390097105
11550	118	0.90720407530832	0.254370141687818
12050	118	0.907875153107834	0.249111800834779
12550	118	0.908359028152732	0.244202495868974
13050	118	0.908621634650352	0.239586160159972
13550	118	0.908688741036222	0.235157238241493
14050	118	0.908655063984599	0.230903600398924
14550	118	0.90867702253493	0.226933601817952
15050	118	0.908806188645978	0.2233298043014
15550	118	0.908945348969431	0.220085290688981
16050	118	0.908945405636804	0.21711605294725
16550	118	0.908792205766416	0.214278039741897
17050	118	0.908659981167125	0.21146030573256
17550	118	0.908602917857162	0.208616124118812
18050	118	0.908614671981094	0.205808457736209
18550	118	0.908721188349526	0.203181646651417
19050	118	0.908885313556978	0.200796262518586
19550	118	0.909028598101931	0.198570548945302
20050	118	0.909093301415156	0.196392993944805
20550	118	0.909172716128159	0.194219482069674
21050	118	0.9093405768076	0.19202788746821
21550	118	0.909623866419089	0.189758021535957
22050	118	0.91006538062395	0.187504282429485
22550	118	0.91065310872212	0.185410054596747
23050	118	0.911316109656614	0.183430859736343
23550	118	0.911968990350687	0.18143138354884
24050	118	0.912582908102382	0.179306495061018
24550	118	0.913236681106032	0.177062492248967
25050	118	0.913941182525589	0.174889093144307
25550	118	0.914578719458323	0.172961157702392
26050	118	0.915075156886516	0.171397610329347
26550	118	0.915417235842554	0.170141636276513
27050	118	0.915670003568041	0.169030964296851
27550	118	0.915859037055717	0.167913945166685
28050	118	0.915788235228167	0.166834293195114
28550	118	0.915775244320942	0.16577294482758
29050	118	0.915748920461467	0.164755747961839
29550	118	0.915694414543025	0.163781729821497
30050	118	0.915618213672576	0.162838875075336
30550	118	0.915534334160151	0.161912900099425
31050	118	0.915457800572647	0.160995170479873
31550	118	0.915396155173777	0.160081630279734
32050	118	0.915351371767226	0.159170734994767
100	112	0.57096800476018	1.05992633824148
200	112	0.602998070962952	1.03655054603216
300	112	0.635028137165723	1.01317475382285
400	112	0.667058203368495	0.989798961613534
500	112	0.698457025652169	0.966568866168169
600	112	0.729855847935844	0.943338770722803
700	112	0.761254670219519	0.920108675277438
800	112	0.793047295408437	0.897280483932746
900	112	0.824839920597356	0.874452292588054
1000	112	0.856632545786274	0.851624101243362
1100	112	0.888423956241486	0.831783775988425
1200	112	0.920215366696698	0.811943450733488
1300	112	0.95200677715191	0.792103125478552
1400	112	0.967522870133293	0.774738512479651
1500	112	0.983038963114676	0.75737389948075
1600	112	0.998555056096058	0.740009286481849
1700	112	1.0073394018229	0.725741475213609
1800	112	1.01612374754974	0.711473663945369
1900	112	1.02490809327658	0.697205852677129
2000	112	1.03147182557854	0.685484851061567
2100	112	1.03803555788051	0.673763849446005
2200	112	1.04459929018248	0.662042847830444
2300	112	1.0495201419809	0.651729207654084
2400	112	1.05444099377932	0.641415567477725
2500	112	1.05936184557774	0.631101927301366
2650	112	1.06512916199892	0.616472350605504
2800	112	1.0708964784201	0.601842773909642
2950	112	1.07587715650121	0.588069027162326
3100	112	1.08085783458232	0.574295280415009
3250	112	1.08684963598618	0.562147232088236
3400	112	1.09284143739004	0.549999183761463
3550	112	1.09831828423887	0.539447990670179
3700	112	1.10379513108771	0.528896797578895
3850	112	1.10810399697163	0.519384819532325
4000	112	1.11241286285554	0.509872841485754
4150	112	1.11590986768858	0.500728009349616
4300	112	1.11940687252162	0.491583177213478
4450	112	1.12138466033208	0.48365240670839
4600	112	1.12336244814255	0.475721636203302
4750	112	1.12477081551752	0.468900921095772
4900	112	1.12617918289249	0.462080205988242
5050	112	1.12760932043011	0.45545509307209
5550	112	1.13003618094977	0.436294376258399
6050	112	1.12971667404314	0.418993125433866
6550	112	1.12939471812475	0.405624865192523
7050	112	1.12957753053983	0.394253516269265
7550	112	1.13077562392145	0.384278537406946
8050	112	1.13305690176925	0.375231609143658
8550	112	1.1355731960403	0.367093407814895
9050	112	1.13768343947131	0.359136130835807
9550	112	1.13949314916789	0.351146138935025
10050	112	1.14110985087514	0.34344745223988
10550	112	1.14276231693077	0.336257745366998
11050	112	1.14455716217879	0.329492189355005
11550	112	1.14641591673796	0.323067910331303
12050	112	1.14806403078758	0.316897255858758
12550	112	1.14932433541647	0.310815370190195
13050	112	1.15017577000707	0.304930071187778
13550	112	1.15065294339871	0.299316385924532
14050	112	1.15096351315878	0.294111013349966
14550	112	1.15140148921656	0.2894008393049
15050	112	1.15188566091784	0.285101005936877
15550	112	1.15221773008987	0.281013676483179
16050	112	1.15238481894516	0.27694908288481
16550	112	1.15252672812942	0.272863951588874
17050	112	1.1528354823916	0.268759958192757
17550	112	1.15330250750934	0.264734939298815
18050	112	1.15392512845672	0.260918508728611
18550	112	1.15471009917779	0.257511769159903
19050	112	1.1555248041832	0.254570036023349
19550	112	1.15629554045873	0.251934121355361
20050	112	1.15699326438942	0.249370149643097
20550	112	1.15768517002738	0.24667321934443
21050	112	1.15841003449285	0.243874690417368
21550	112	1.1592211154532	0.241081637428806
22050	112	1.16019116506486	0.238534489155001
22550	112	1.16124597396351	0.236294417697495
23050	112	1.16227552797042	0.234217320759745
23550	112	1.16332584543096	0.232073532158928
24050	112	1.16444014758309	0.22972519867701
24550	112	1.1655779604189	0.227158395965359
25050	112	1.16671396819648	0.224528863521886
25550	112	1.16781079926307	0.222203879144811
26050	112	1.16875878888715	0.220469697099065
26550	112	1.16946831072095	0.219297947914732
27050	112	1.16994683498243	0.218311338728719
27550	112	1.17023189593823	0.21715708392278
28050	112	1.17010102175316	0.215688560603003
28550	112	1.17015892055699	0.214238614368121
29050	112	1.17020733980377	0.212847371346962
29550	112	1.17021667682317	0.21151547459966
30050	112	1.17020095616625	0.210228459011153
30550	112	1.17018503762617	0.208963003752376
31050	112	1.17019078774285	0.207702839514151
31550	112	1.17023561524564	0.206443017726284
32050	112	1.17033311755195	0.20518167732718
100	115	0.570564035731831	1.0535571743743
200	115	0.602348861686957	1.03052817346273
300	115	0.634133687642082	1.00749917255116
400	115	0.665918513597208	0.984470171639586
500	115	0.696945045587027	0.961616689471638
600	115	0.727971577576846	0.93876320730369
700	115	0.758998109566665	0.915909725135742
800	115	0.79031225874576	0.893446935731416
900	115	0.821626407924856	0.870984146327089
1000	115	0.852940557103951	0.848521356922763
1100	115	0.882714792573452	0.829123020201714
1200	115	0.912489028042952	0.809724683480666
1300	115	0.942263263512453	0.790326346759617
1400	115	0.957804011429835	0.773453171043961
1500	115	0.973344759347217	0.756579995328305
1600	115	0.988885507264599	0.739706819612649
1700	115	0.997592867891507	0.725620214824452
1800	115	1.00630022851842	0.711533610036255
1900	115	1.01500758914532	0.697447005248058
2000	115	1.02154558630905	0.685720161019866
2100	115	1.02808358347277	0.673993316791674
2200	115	1.03462158063649	0.662266472563481
2300	115	1.0395483348764	0.651920194306113
2400	115	1.0444750891163	0.641573916048744
2500	115	1.0494018433562	0.631227637791375
2650	115	1.05520648078405	0.616572066387205
2800	115	1.0610111182119	0.601916494983035
2950	115	1.06610727181877	0.588126859981744
3100	115	1.07120342542565	0.574337224980454
3250	115	1.07703632214255	0.562158090296858
3400	115	1.08286921885945	0.549978955613262
3550	115	1.08813831818208	0.539392059784582
3700	115	1.09340741750471	0.528805163955903
3850	115	1.0975520161106	0.519281779431187
4000	115	1.10169661471649	0.50975839490647
4150	115	1.10487300699626	0.500614268640477
4300	115	1.10804939927603	0.491470142374484
4450	115	1.10981987088906	0.483547310193483
4600	115	1.11159034250208	0.475624478012482
4750	115	1.11296697558012	0.468807277994416
4900	115	1.11434360865816	0.46199007797635
5050	115	1.11576745885052	0.455362394312917
5550	115	1.11862915300924	0.436211213245427
6050	115	1.11864670713365	0.419308547076932
6550	115	1.11874568239843	0.406175200724011
7050	115	1.11972498652613	0.394537739722524
7550	115	1.12153718274555	0.384398134688853
8050	115	1.12414322871246	0.375316694266413
8550	115	1.12677109749669	0.367385211345377
9050	115	1.12886089928552	0.359735201453932
9550	115	1.13062265591434	0.351949932928247
10050	115	1.13219834333895	0.344368374784058
10550	115	1.13376692017185	0.337217338549068
11050	115	1.13542632655449	0.330448245995739
11550	115	1.13708996223004	0.324012030138048
12050	115	1.1385083095481	0.317832782741543
12550	115	1.13955648972439	0.311743466754631
13050	115	1.14027499108712	0.305819172751935
13550	115	1.14071937128252	0.300100551805219
14050	115	1.14102784478393	0.294721767168241
14550	115	1.14148836292159	0.289798701884134
15050	115	1.14207426329423	0.285302374943445
15550	115	1.14258058695163	0.281093899657148
16050	115	1.14294462165549	0.27699885629745
16550	115	1.14324846039991	0.272907386906072
17050	115	1.14365976929999	0.268797193506758
17550	115	1.14417187212259	0.264763652073987
18050	115	1.14479842574257	0.260916970278075
18550	115	1.14556983437515	0.257401019207764
19050	115	1.14637330462838	0.254268506375921
19550	115	1.1471246714245	0.25140594582314
20050	115	1.14776716210048	0.248639493344172
20550	115	1.14834811232036	0.245803291493052
21050	115	1.14890437508546	0.242933296461975
21550	115	1.14951914323044	0.240114343062767
22050	115	1.15031440805595	0.237553026241472
22550	115	1.15126170301194	0.235298517349271
23050	115	1.15226056402364	0.233229969553866
23550	115	1.15327900688912	0.231141335914361
24050	115	1.15427492558984	0.228907733655513
24550	115	1.15522440399191	0.226515306208157
25050	115	1.15615284469995	0.224098246119457
25550	115	1.15706596962739	0.221973068416948
26050	115	1.15787919743481	0.220362919675308
26550	115	1.15853786272775	0.219222029535202
27050	115	1.1591052604452	0.218236885465325
27550	115	1.15957987833576	0.217085257005872
28050	115	1.15979777060005	0.215623516163071
28550	115	1.16011142147681	0.214181764830643
29050	115	1.1603970221123	0.212798376662356
29550	115	1.16065436441943	0.211473645493217
30050	115	1.16090724404175	0.210193124028754
30550	115	1.16118304193093	0.20893383114438
31050	115	1.16150120122804	0.207679778966354
31550	115	1.1618689016767	0.206426185896783
32050	115	1.16229079984981	0.205171277991515
100	134	0.556012011990431	1.03803570336033
200	134	0.587512068356676	1.01720486892943
300	134	0.61901212472292	0.996374034498534
400	134	0.650512181089164	0.975543200067634
500	134	0.681412017314566	0.954714492857883
600	134	0.712311853539968	0.933885785648132
700	134	0.743211689765369	0.913057078438381
800	134	0.774243431027129	0.892385693518681
900	134	0.805275172288888	0.871714308598982
1000	134	0.836306913550648	0.851042923679282
1100	134	0.866195759611947	0.832341817679476
1200	134	0.896084605673245	0.81364071167967
1300	134	0.925973451734544	0.794939605679865
1400	134	0.943379709980875	0.778611656802598
1500	134	0.960785968227206	0.762283707925331
1600	134	0.978192226473536	0.745955759048064
1700	134	0.987086047815127	0.732066955792984
1800	134	0.995979869156717	0.718178152537903
1900	134	1.00487369049831	0.704289349282822
2000	134	1.01126877169124	0.692747366796116
2100	134	1.01766385288418	0.681205384309409
2200	134	1.02405893407712	0.669663401822703
2300	134	1.02896175472245	0.659280142183862
2400	134	1.03386457536779	0.648896882545021
2500	134	1.03876739601312	0.63851362290618
2650	134	1.04464230680699	0.623652946367869
2800	134	1.05051721760087	0.608792269829558
2950	134	1.05579611996922	0.595174001628449
3100	134	1.06107502233756	0.58155573342734
3250	134	1.06737102806009	0.569940614394639
3400	134	1.07366703378263	0.558325495361938
3550	134	1.079351028803	0.548302466064865
3700	134	1.08503502382337	0.538279436767793
3850	134	1.08943245288449	0.52922600517773
4000	134	1.09382988194561	0.520172573587666
4150	134	1.09743822616075	0.51139468036021
4300	134	1.1010465703759	0.502616787132754
4450	134	1.10338740615024	0.49460114629194
4600	134	1.10572824192457	0.486585505451127
4750	134	1.10759747484417	0.479358115779139
4900	134	1.10946670776376	0.472130726107151
5050	134	1.11128937649368	0.465211541432393
5550	134	1.11520381477861	0.445621375848245
6050	134	1.11625390530782	0.428624069427643
6550	134	1.11688561727194	0.414777747472383
7050	134	1.11793401701546	0.402606859906779
7550	134	1.11956619406248	0.392716892350227
8050	134	1.1220438657389	0.384119591568319
8550	134	1.12464203386674	0.376474454701021
9050	134	1.1268179486919	0.36887381231546
9550	134	1.12870520546408	0.361273442452556
10050	134	1.13037451387495	0.354047370012703
10550	134	1.13205781721172	0.347332558452014
11050	134	1.1338630413267	0.341041188265723
11550	134	1.13573687844227	0.335016317998676
12050	134	1.13743514107097	0.329078319449684
12550	134	1.13879791844447	0.323025798569375
13050	134	1.13979573894741	0.317021923911386
13550	134	1.14041630445262	0.311302244808538
14050	134	1.14078309079485	0.306098282369516
14550	134	1.14110773635575	0.301444793368716
15050	134	1.14138080133945	0.297112612915908
15550	134	1.14147977188742	0.292875951869573
16050	134	1.14145075314073	0.288656271370477
16550	134	1.14146883849995	0.284504419463407
17050	134	1.14172204794575	0.280527595642539
17550	134	1.14218239657098	0.276731831535045
18050	134	1.14282994649881	0.273139968348017
18550	134	1.14365785453383	0.269845991690975
19050	134	1.14453327251775	0.266897142331508
19550	134	1.1453852784652	0.264241376751608
20050	134	1.14621264180786	0.261778207938324
20550	134	1.14709090498803	0.259298588374403
21050	134	1.14803884690135	0.256759213182503
21550	134	1.14906061464624	0.254205102712464
22050	134	1.1501890502539	0.251851921418769
22550	134	1.15139159189298	0.249823798729047
23050	134	1.15261699789063	0.248047175398822
23550	134	1.15386278598868	0.24624258914293
24050	134	1.15505729787948	0.244229193764323
24550	134	1.15614460908383	0.2420045274225
25050	134	1.15714393672783	0.239756016183162
25550	134	1.15807928871081	0.237742614016089
26050	134	1.15889574501925	0.236173192372857
26550	134	1.15955476670369	0.235023909509458
27050	134	1.1601006619152	0.234017631956219
27550	134	1.16050472464349	0.232871245848752
28050	134	1.16056115045972	0.231559247923459
28550	134	1.16071524616155	0.230370141095969
29050	134	1.16083749015723	0.229251394679815
29550	134	1.16093151068582	0.228190608173755
30050	134	1.16102423402378	0.22717710398443
30550	134	1.16114508820638	0.226196432414516
31050	134	1.16131484083086	0.225244234803104
31550	134	1.16154139958592	0.224322915309704
32050	134	1.16182954896106	0.223432779964905
100	193	0.499818775454132	0.946980005905086
200	193	0.525588443859627	0.925128056920821
300	193	0.551358112265122	0.903276107936555
400	193	0.577127780670617	0.88142415895229
500	193	0.602377911943762	0.85981642208879
600	193	0.627628043216906	0.838208685225289
700	193	0.652878174490051	0.816600948361789
800	193	0.678488580898473	0.795270092018887
900	193	0.704098987306894	0.773939235675985
1000	193	0.729709393715316	0.752608379333084
1100	193	0.754671695156993	0.734328351661386
1200	193	0.779633996598671	0.716048323989688
1300	193	0.804596298040348	0.69776829631799
1400	193	0.817172265447308	0.682255524313328
1500	193	0.829748232854269	0.666742752308666
1600	193	0.842324200261229	0.651229980304004
1700	193	0.848603231559953	0.63826014847109
1800	193	0.854882262858678	0.625290316638176
1900	193	0.861161294157402	0.612320484805262
2000	193	0.865646465782961	0.601767041933719
2100	193	0.87013163740852	0.591213599062176
2200	193	0.874616809034078	0.580660156190634
2300	193	0.877990753526982	0.571626377409382
2400	193	0.881364698019886	0.562592598628131
2500	193	0.88473864251279	0.55355881984688
2650	193	0.888355331088478	0.540759617773286
2800	193	0.891972019664167	0.527960415699691
2950	193	0.895375240650766	0.516426571877808
3100	193	0.898778461637365	0.504892728055925
3250	193	0.903230501585419	0.494829442055679
3400	193	0.907682541533473	0.484766156055434
3550	193	0.911573394440765	0.476056581912478
3700	193	0.915464247348056	0.467347007769522
3850	193	0.918775376778446	0.459568061250104
4000	193	0.922086506208836	0.451789114730686
4150	193	0.92488284405869	0.444125291353016
4300	193	0.927679181908545	0.436461467975345
4450	193	0.929139938644185	0.429532176479667
4600	193	0.930600695379825	0.42260288498399
4750	193	0.931465058061525	0.416583999608899
4900	193	0.932329420743225	0.410565114233807
5050	193	0.933220045953253	0.404812039753981
5550	193	0.935473986822617	0.388170743576088
6050	193	0.935452807989842	0.372475885168286
6550	193	0.934592522814814	0.360446887408526
7050	193	0.934730187485659	0.349973191618081
7550	193	0.936038648618448	0.340876636788535
8050	193	0.938065320227483	0.332774420673997
8550	193	0.94011875191404	0.325617839679059
9050	193	0.941859968979929	0.31861868150146
9550	193	0.943348948934469	0.311530351790948
10050	193	0.94461976362752	0.304672528785947
10550	193	0.945825943793825	0.298303505253868
11050	193	0.947122109168615	0.292418779293492
11550	193	0.948476129721351	0.286877067339284
12050	193	0.949616539991307	0.28148185275619
12550	193	0.950381832990345	0.276107603730343
13050	193	0.950822609170266	0.270903340190101
13550	193	0.951030900116616	0.265981639606991
14050	193	0.95114501090495	0.26146519753466
14550	193	0.95131462925198	0.257411709985406
15050	193	0.951452779869656	0.253722694921526
15550	193	0.9514197386159	0.250161624243152
16050	193	0.951293107929988	0.246503458235298
16550	193	0.951249679100186	0.24271612412289
17050	193	0.951358016804003	0.238927912122148
17550	193	0.951526663854117	0.23526188333791
18050	193	0.951726126905868	0.23183852291109
18550	193	0.952016234872183	0.228792684496318
19050	193	0.952359539818577	0.226085818047461
19550	193	0.952726218922722	0.223527310208029
20050	193	0.953153133536041	0.221014540758284
20550	193	0.953728745518856	0.218522910028149
21050	193	0.954435576229463	0.21608862795304
21550	193	0.955203895513627	0.213703087447184
22050	193	0.95602653774439	0.211488781922847
22550	193	0.956882643339052	0.209533639464722
23050	193	0.957750553411442	0.207776555521781
23550	193	0.958677017456022	0.206025714036625
24050	193	0.959650875648116	0.204120293662375
24550	193	0.960538729176001	0.202065535580096
25050	193	0.96124087144296	0.200001798896944
25550	193	0.961772167752482	0.198184898169069
26050	193	0.96216292464851	0.196812974460876
26550	193	0.962425883184702	0.195832675583961
27050	193	0.962596432652646	0.19496299262688
27550	193	0.962671308811546	0.193970312907796
28050	193	0.962565507508986	0.192699455279045
28550	193	0.962535537946284	0.191518583205262
29050	193	0.962480620292616	0.190398880391152
29550	193	0.962403858538955	0.189322072542875
30050	193	0.962327866045041	0.188268787950352
30550	193	0.962273003967059	0.187220520371269
31050	193	0.962254105764037	0.186172434904883
31550	193	0.962276524814557	0.185128483811389
32050	193	0.962344765525505	0.184091845803419
100	64	0.439575793409124	0.888175080632651
200	64	0.461563155673766	0.869758640698801
300	64	0.483550517938407	0.85134220076495
400	64	0.505537880203049	0.8329257608311
500	64	0.526894726445608	0.814852356266581
600	64	0.548251572688167	0.796778951702063
700	64	0.569608418930726	0.778705547137544
800	64	0.590820917136938	0.760879509885751
900	64	0.61203341534315	0.743053472633958
1000	64	0.633245913549362	0.725227435382165
1100	64	0.651286059039171	0.709918443696204
1200	64	0.669326204528981	0.694609452010243
1300	64	0.687366350018791	0.679300460324282
1400	64	0.698875083471572	0.666532478108069
1500	64	0.710383816924354	0.653764495891857
1600	64	0.721892550377135	0.640996513675644
1700	64	0.731434334088292	0.629919822917173
1800	64	0.740976117799449	0.618843132158702
1900	64	0.750517901510606	0.60776644140023
2000	64	0.759281031487342	0.598334573969239
2100	64	0.768044161464078	0.588902706538248
2200	64	0.776807291440814	0.579470839107257
2300	64	0.783382518819145	0.571835655343242
2400	64	0.789957746197476	0.564200471579227
2500	64	0.796532973575808	0.556565287815213
2650	64	0.803288193530135	0.545772767517439
2800	64	0.810043413484462	0.534980247219666
2950	64	0.815953532105841	0.525088502906062
3100	64	0.821863650727221	0.515196758592458
3250	64	0.826181407886856	0.506957678806354
3400	64	0.830499165046492	0.498718599020251
3550	64	0.833911451824813	0.491519226434583
3700	64	0.837323738603135	0.484319853848916
3850	64	0.841113985897354	0.478372638434412
4000	64	0.844904233191573	0.472425423019907
4150	64	0.848452934847494	0.466430533504745
4300	64	0.852001636503415	0.460435643989584
4450	64	0.854315482141694	0.454518423984878
4600	64	0.856629327779973	0.448601203980173
4750	64	0.858353163951825	0.442998896856595
4900	64	0.860077000123677	0.437396589733017
5050	64	0.861994137285013	0.431843280341102
5550	64	0.866254905260265	0.41545350262515
6050	64	0.869671565175069	0.402457808108732
6550	64	0.873788597730841	0.390507178023158
7050	64	0.878455076819619	0.37983871771955
7550	64	0.883651793997871	0.370897164932802
8050	64	0.889145533697841	0.362214998227277
8550	64	0.894418613914589	0.35426141721273
9050	64	0.89860147271448	0.346729010321602
9550	64	0.902043915545126	0.339407874858921
10050	64	0.905316680949977	0.332183337871992
10550	64	0.908087720390498	0.3250005943876
11050	64	0.910511621184168	0.317831274862878
11550	64	0.9125349621562	0.310740106180315
12050	64	0.914136364855643	0.303901555284675
12550	64	0.91534956843179	0.297462317107659
13050	64	0.91622007838267	0.291456707520091
13550	64	0.916919097221484	0.285912328263943
14050	64	0.917596788207604	0.28077318303862
14550	64	0.91852100684712	0.275941486958425
15050	64	0.919703569456124	0.271364535476174
15550	64	0.921019814055122	0.267131704158188
16050	64	0.922395770200375	0.263315715713175
16550	64	0.92376960282759	0.259987304283404
17050	64	0.92510828333777	0.257054568336048
17550	64	0.926274507407503	0.254250842419584
18050	64	0.927118425736958	0.251453934696944
18550	64	0.927797312512806	0.248737484538821
19050	64	0.92850821360935	0.246145263677942
19550	64	0.929298057734919	0.243610242079597
20050	64	0.930111453870426	0.241192547712629
20550	64	0.930993732277359	0.238952541117536
21050	64	0.931969046793326	0.23682116681217
21550	64	0.932878914989125	0.234687327126214
22050	64	0.933689411064907	0.232401915274398
22550	64	0.934393102732943	0.229903323245001
23050	64	0.934805361545751	0.227201363470564
23550	64	0.934968626150271	0.224389815719903
24050	64	0.935001411654471	0.221633952862266
[truncated: 6,736 more rows]
