# Supplementary material for: Identification of protein features encoded by alternative exons using Exon Ontology
Source: Genome Res. 2017 Jun;27(6):1087–97. doi: 10.1101/gr.212696.116 (PMC5453322; doi:10.1101/gr.212696.116)
Supplement: Supplemental Material [file supp_gr.212696.116_Supplemental_Data_S1.zip › data/ASE_background.tsv]

100	1	3.11604167454236	0.879897238275735
200	1	3.12676905081775	0.844908802434767
300	1	3.13749642709313	0.809920366593799
400	1	3.14822380336851	0.774931930752832
500	1	3.15837586271662	0.740020785085739
600	1	3.16852792206474	0.705109639418646
700	1	3.17867998141285	0.670198493751554
800	1	3.18833322268214	0.635110488244125
900	1	3.19798646395143	0.600022482736695
1000	1	3.20763970522073	0.564934477229266
1100	1	3.21567801862222	0.497702623584285
1200	1	3.22371633202371	0.430470769939304
1300	1	3.2317546454252	0.363238916294323
1400	1	3.23694347061761	0.357798718517222
1500	1	3.24213229581001	0.352358520740121
1600	1	3.24732112100242	0.34691832296302
1700	1	3.25004103779194	0.337556946359051
1800	1	3.25276095458145	0.328195569755083
1900	1	3.25548087137097	0.318834193151115
2000	1	3.25693098940343	0.311033403094944
2100	1	3.2583811074359	0.303232613038774
2200	1	3.25983122546836	0.295431822982604
2300	1	3.260537791261	0.289523893282887
2400	1	3.26124435705364	0.283615963583169
2500	1	3.26195092284627	0.277708033883452
2650	1	3.26265187604922	0.270328857765073
2800	1	3.26335282925217	0.262949681646694
2950	1	3.26392626244805	0.257064593120856
3100	1	3.26449969564393	0.251179504595019
3250	1	3.2651262568731	0.246643503938505
3400	1	3.26575281810226	0.242107503281991
3550	1	3.26690591091795	0.237872421787174
3700	1	3.26805900373363	0.233637340292357
3850	1	3.26887003286554	0.22948507773642
4000	1	3.26968106199745	0.225332815180484
4150	1	3.26974091211332	0.221350926464376
4300	1	3.2698007622292	0.217369037748268
4450	1	3.26939268886809	0.213889589107942
4600	1	3.26898461550697	0.210410140467616
4750	1	3.26871649709273	0.207398027555654
4900	1	3.26844837867849	0.204385914643692
5050	1	3.26848394582916	0.20141822515847
5550	1	3.26966911030867	0.192927448999515
6050	1	3.27110465400416	0.185492357606649
6550	1	3.27279340991412	0.179025278610354
7050	1	3.2738483342644	0.17300832973277
7550	1	3.27431344909996	0.16789669181244
8050	1	3.27462889200994	0.163338931712085
8550	1	3.27494934818877	0.159019216370248
9050	1	3.27517087647674	0.154760568048576
9550	1	3.27532850893088	0.150572726051885
10050	1	3.27529745505621	0.146598611603252
10550	1	3.27499126221734	0.142975269397786
11050	1	3.27451393873945	0.139646334935955
11550	1	3.27398105574532	0.136554008086983
12050	1	3.27362033151312	0.133574119018873
12550	1	3.27357409074513	0.13064919408656
13050	1	3.27382895477812	0.127806072052278
13550	1	3.27426680940117	0.125098071612048
14050	1	3.27472456710001	0.122637227098945
14550	1	3.27513464357433	0.120519039699585
15050	1	3.27546024002695	0.118719877049302
15550	1	3.27567993808807	0.117128213501732
16050	1	3.27576188943634	0.115628920189549
16550	1	3.27574509411309	0.114133664472522
17050	1	3.27562699868428	0.112586693248908
17550	1	3.2754221742758	0.111027959613734
18050	1	3.27513863706395	0.109504245715534
18550	1	3.27479335806898	0.108091618462368
19050	1	3.27435480564771	0.106771645443945
19550	1	3.27385046353178	0.105452591635081
20050	1	3.27343222125288	0.104045911980211
20550	1	3.27320307830361	0.102547031534835
21050	1	3.27315301878009	0.100999530098454
21550	1	3.2732607534498	0.0994638411125212
22050	1	3.27353376181154	0.0980062443754046
22550	1	3.2738534153385	0.0966803056450392
23050	1	3.27405321800266	0.0955117005543994
23550	1	3.27406624912521	0.0944833692521823
24050	1	3.27391782163118	0.0935534546919985
24550	1	3.2736885307849	0.0926670156598289
25050	1	3.27340729447784	0.0918078893272402
25550	1	3.27311441192873	0.0910124915519448
26050	1	3.2728689132823	0.0902562874155032
26550	1	3.27270382071092	0.089475952580164
27050	1	3.27265653813011	0.0886007140790782
27550	1	3.27282318089503	0.0875984199892113
28050	1	3.2735766759745	0.0864910030697279
28550	1	3.27434234190579	0.0854607279160418
29050	1	3.27509153599672	0.0844401252552234
29550	1	3.27584423846496	0.0834126346014602
30050	1	3.2766164614579	0.0823717822733039
30550	1	3.2774198249289	0.0813187334191465
31050	1	3.27825792495709	0.0802587075817637
31550	1	3.2791288858494	0.0791980217906323
32050	1	3.2800280334789	0.0781422461905622
100	7	1.77311582184036	1.22749815296074
200	7	1.80669033937989	1.17167245571867
300	7	1.84026485691941	1.1158467584766
400	7	1.87383937445893	1.06002106123453
500	7	1.90713414334596	1.00455130578793
600	7	1.94042891223298	0.949081550341326
700	7	1.97372368112001	0.893611794894724
800	7	2.00818659015097	0.832437762893577
900	7	2.04264949918192	0.77126373089243
1000	7	2.07711240821288	0.710089698891283
1100	7	2.11796997355485	0.649177087977928
1200	7	2.15882753889681	0.588264477064572
1300	7	2.19968510423877	0.527351866151216
1400	7	2.20770718249363	0.511876304130813
1500	7	2.21572926074849	0.49640074211041
1600	7	2.22375133900334	0.480925180090007
1700	7	2.22895805865572	0.466742998234609
1800	7	2.23416477830809	0.45256081637921
1900	7	2.23937149796046	0.438378634523812
2000	7	2.24266142518195	0.426338948990383
2100	7	2.24595135240344	0.414299263456955
2200	7	2.24924127962492	0.402259577923526
2300	7	2.25103550365692	0.393096963056829
2400	7	2.25282972768891	0.383934348190131
2500	7	2.2546239517209	0.374771733323434
2650	7	2.25625995905774	0.364452604208823
2800	7	2.25789596639458	0.354133475094212
2950	7	2.25911381592048	0.34517079969831
3100	7	2.26033166544637	0.336208124302408
3250	7	2.261388016353	0.329267283856566
3400	7	2.26244436725963	0.322326443410724
3550	7	2.26382659417797	0.316432036923975
3700	7	2.26520882109632	0.310537630437226
3850	7	2.26608156429201	0.304805998894913
4000	7	2.2669543074877	0.299074367352599
4150	7	2.26739170365845	0.293278769222193
4300	7	2.26782909982921	0.287483171091787
4450	7	2.26801049989464	0.28211273743987
4600	7	2.26819189996007	0.276742303787953
4750	7	2.26829645267621	0.272216854104698
4900	7	2.26840100539235	0.267691404421442
5050	7	2.2686616394511	0.263444606422845
5550	7	2.2709752512534	0.251822903682648
6050	7	2.27278157355289	0.24113169098786
6550	7	2.27455939215686	0.232319512922996
7050	7	2.27691147386182	0.224000450339628
7550	7	2.27904494272045	0.21642692647255
8050	7	2.28073955561076	0.209246962900818
8550	7	2.28191911026738	0.202687692566413
9050	7	2.28281721371256	0.196808370001291
9550	7	2.28375782617024	0.19138810199354
10050	7	2.28459346479716	0.186141720210774
10550	7	2.28509368275719	0.181203682089854
11050	7	2.28527698169621	0.176550698577318
11550	7	2.28514004193496	0.172251868210331
12050	7	2.28478472742632	0.168381009024769
12550	7	2.28435999618024	0.164991191656722
13050	7	2.28401113846936	0.162043353911424
13550	7	2.28372223740206	0.159439068711109
14050	7	2.28339653447517	0.157050023224833
14550	7	2.28296500715323	0.15472689248096
15050	7	2.2824464576663	0.152446624078153
15550	7	2.28186868781498	0.150208171361511
16050	7	2.28134986393853	0.148096953302095
16550	7	2.28099633107398	0.146118078130926
17050	7	2.28079317563669	0.14420962069647
17550	7	2.28067480234548	0.142321266159966
18050	7	2.28061121420163	0.14035712077006
18550	7	2.28059176991813	0.138293924964473
19050	7	2.28061450371065	0.136251796951835
19550	7	2.28070532425154	0.134300493308721
20050	7	2.2809401624069	0.132436751010532
20550	7	2.28130815472686	0.130679125792799
21050	7	2.28172798314544	0.129020572541637
21550	7	2.28214049794587	0.127370086478603
22050	7	2.2825805591249	0.125661095287166
22550	7	2.28305663293487	0.123832046038834
23050	7	2.28348598293989	0.121956878009123
23550	7	2.28378652538318	0.120103429065859
24050	7	2.28394981752769	0.118353613508784
24550	7	2.28406299771282	0.116724466965515
25050	7	2.28419338828354	0.115246154778594
25550	7	2.28432153017366	0.113911141333216
26050	7	2.28441279102977	0.11262782552744
26550	7	2.28442378448474	0.111349112863255
27050	7	2.28434675992666	0.110162312366419
27550	7	2.284273347657	0.10907027084164
28050	7	2.28432045125501	0.108073291070139
28550	7	2.28444861859121	0.10708446686267
29050	7	2.28460802078748	0.106104935080808
29550	7	2.28477612658894	0.105121311827571
30050	7	2.28494809739988	0.104124386405702
30550	7	2.28512532753909	0.10311401290481
31050	7	2.28530741252932	0.102093377693301
31550	7	2.2854967421434	0.101061318590203
32050	7	2.28569372620879	0.100018117490838
100	8	1.95944233580077	1.34201129236684
200	8	1.98014940509503	1.28695963991174
300	8	2.00085647438928	1.23190798745665
400	8	2.02156354368354	1.17685633500155
500	8	2.04209481708301	1.12210495227059
600	8	2.06262609048247	1.06735356953964
700	8	2.08315736388193	1.01260218680868
800	8	2.10341367166699	0.958147103494234
900	8	2.12366997945205	0.903692020179791
1000	8	2.14392628723711	0.849236936865349
1100	8	2.16223746335621	0.783511581277813
1200	8	2.18054863947532	0.717786225690277
1300	8	2.19885981559442	0.65206087010274
1400	8	2.21332474421742	0.622503141764182
1500	8	2.22778967284041	0.592945413425623
1600	8	2.2422546014634	0.563387685087064
1700	8	2.25115765763095	0.545168394004816
1800	8	2.26006071379851	0.526949102922568
1900	8	2.26896376996607	0.50872981184032
2000	8	2.27408784341251	0.49471584640796
2100	8	2.27921191685896	0.480701880975599
2200	8	2.28433599030541	0.466687915543239
2300	8	2.28828683603954	0.45634880376552
2400	8	2.29223768177367	0.4460096919878
2500	8	2.2961885275078	0.435670580210081
2650	8	2.30112096606705	0.423470115773597
2800	8	2.3060534046263	0.411269651337114
2950	8	2.31011845444066	0.400112524160074
3100	8	2.31418350425502	0.388955396983035
3250	8	2.31708108773092	0.379728513613278
3400	8	2.31997867120683	0.37050163024352
3550	8	2.32276621056538	0.362244794848724
3700	8	2.32555374992394	0.353987959453927
3850	8	2.32829001455939	0.346802833174908
4000	8	2.33102627919485	0.33961770689589
4150	8	2.33316891844582	0.332791793565374
4300	8	2.33531155769679	0.325965880234858
4450	8	2.3367043347442	0.319776293931054
4600	8	2.33809711179161	0.313586707627251
4750	8	2.33923737302087	0.308212785238453
4900	8	2.34037763425014	0.302838862849655
5050	8	2.3416988200513	0.297600685663073
5550	8	2.34540603719397	0.284109080048559
6050	8	2.34968958514325	0.272869815127168
6550	8	2.35319504652558	0.262168296312451
7050	8	2.35540560679578	0.251908420083692
7550	8	2.35683484100538	0.243157176936285
8050	8	2.35804650435347	0.235428315979682
8550	8	2.35923111739963	0.228609574092215
9050	8	2.36024751316147	0.222490426682456
9550	8	2.36102617469294	0.216539648405662
10050	8	2.36152564708286	0.210677268106053
10550	8	2.36161753159674	0.205241992528523
11050	8	2.36155425594706	0.200240576450614
11550	8	2.36152509083823	0.195669004641317
12050	8	2.36174040944902	0.191461528013827
12550	8	2.36223409414412	0.187523284464702
13050	8	2.36288960462778	0.183749624677228
13550	8	2.36361616910474	0.180095721443925
14050	8	2.36432115938944	0.176547804210129
14550	8	2.36493351238304	0.173238312047351
15050	8	2.36545394763147	0.170223328766134
15550	8	2.36600466299011	0.167507466226885
16050	8	2.3665824700595	0.16511616193154
16550	8	2.36711524355028	0.162959129221909
17050	8	2.36753595738936	0.160909240879898
17550	8	2.36789391913985	0.158868995116388
18050	8	2.36820097068298	0.156840850184778
18550	8	2.36843701609624	0.154859490313246
19050	8	2.36853217266677	0.152921447020846
19550	8	2.36842028413336	0.151069790832416
20050	8	2.36823398611442	0.149291267417873
20550	8	2.36815318355305	0.147522949567448
21050	8	2.368255780504	0.145736060706192
21550	8	2.36852848477094	0.143930989275457
22050	8	2.3688958385791	0.142176317596229
22550	8	2.36923720315942	0.140507929318492
23050	8	2.36946024546062	0.138882591969974
23550	8	2.36958475245621	0.137277824038262
24050	8	2.36963293228702	0.135753982887588
24550	8	2.36965153360841	0.134326987487479
25050	8	2.36972942175359	0.132991511712682
25550	8	2.36983920487006	0.131778206529419
26050	8	2.36991387031888	0.130691890707626
26550	8	2.36984351502367	0.129638050523887
27050	8	2.36961940853161	0.128550259678497
27550	8	2.36936310305439	0.127362811378346
28050	8	2.36934014129829	0.125891413223168
28550	8	2.36933679528868	0.124298832439354
29050	8	2.3693220547594	0.122684343158912
29550	8	2.36930142323983	0.121067770334475
30050	8	2.36928607301684	0.11944840479231
30550	8	2.3692829639759	0.117823195652444
31050	8	2.36929545475364	0.116187912570901
31550	8	2.36932467353887	0.114535886609111
32050	8	2.36937014394437	0.112859017486574
100	5	0.79371142962784	0.981314939502142
200	5	0.826858911823557	0.955504269591956
300	5	0.860006394019274	0.92969359968177
400	5	0.893153876214991	0.903882929771584
500	5	0.925809345921551	0.878752471866603
600	5	0.95846481562811	0.853622013961621
700	5	0.991120285334669	0.828491556056639
800	5	1.02546733363673	0.804353127158173
900	5	1.0598143819388	0.780214698259707
1000	5	1.09416143024086	0.756076269361241
1100	5	1.12526760066808	0.734582458887067
1200	5	1.1563737710953	0.713088648412892
1300	5	1.18747994152253	0.691594837938718
1400	5	1.20325141856271	0.670816048049265
1500	5	1.21902289560289	0.650037258159812
1600	5	1.23479437264308	0.629258468270358
1700	5	1.24397664138439	0.612206246660882
1800	5	1.2531589101257	0.595154025051405
1900	5	1.262341178867	0.578101803441929
2000	5	1.26854283512596	0.565421326820791
2100	5	1.27474449138491	0.552740850199653
2200	5	1.28094614764386	0.540060373578515
2300	5	1.28512669384263	0.529784464093216
2400	5	1.28930724004139	0.519508554607917
2500	5	1.29348778624016	0.509232645122619
2650	5	1.29924356177997	0.495977466112902
2800	5	1.30499933731978	0.482722287103185
2950	5	1.3100864063497	0.472221821285029
3100	5	1.31517347537962	0.461721355466873
3250	5	1.31998388650003	0.452994276527549
3400	5	1.32479429762045	0.444267197588225
3550	5	1.32926763507559	0.43656801490328
3700	5	1.33374097253072	0.428868832218336
3850	5	1.33690743840637	0.421614632761084
4000	5	1.34007390428201	0.414360433303833
4150	5	1.34238962396278	0.407262955413689
4300	5	1.34470534364354	0.400165477523544
4450	5	1.34606300747045	0.393849043241135
4600	5	1.34742067129736	0.387532608958726
4750	5	1.34844999635856	0.382317527591139
4900	5	1.34947932141976	0.377102446223552
5050	5	1.35043812918953	0.371951375738128
5550	5	1.35504544544415	0.357953946379622
6050	5	1.35877018840866	0.345500381864978
6550	5	1.36172433496965	0.334480435079794
7050	5	1.36504118503689	0.32299566557605
7550	5	1.36800724963468	0.312534891332834
8050	5	1.37068972872303	0.303300021134488
8550	5	1.37352084683678	0.29504200164755
9050	5	1.37641515468046	0.287583979076377
9550	5	1.37886517797922	0.280591934499824
10050	5	1.38086779748409	0.27372241828765
10550	5	1.3824381170442	0.267268340848845
11050	5	1.38367789472731	0.261215492586072
11550	5	1.38474956030577	0.255668238812606
12050	5	1.38568708747561	0.250613489191487
12550	5	1.38652958856845	0.245953672991656
13050	5	1.38733291937804	0.241488307594678
13550	5	1.38789434618331	0.237125032758025
14050	5	1.38800976171712	0.232879142805394
14550	5	1.38772285781974	0.228780697383161
15050	5	1.38721644508915	0.224859207708008
15550	5	1.38661697783097	0.221112876596072
16050	5	1.38593625437203	0.217539764422221
16550	5	1.38516392762038	0.214145089189108
17050	5	1.38430184393384	0.210891497346758
17550	5	1.38344240689495	0.207734530638048
18050	5	1.38272729299909	0.204732433529525
18550	5	1.38227287676043	0.201942986731826
19050	5	1.3820876005092	0.199339616795838
19550	5	1.38221602043085	0.196833949819948
20050	5	1.38271829351154	0.194380186632032
20550	5	1.38356073366355	0.192047680267059
21050	5	1.38461081095223	0.18985520773432
21550	5	1.38570141808155	0.187788143165978
22050	5	1.38680880465611	0.185873880399375
22550	5	1.38782615218274	0.184096093927426
23050	5	1.38858756854779	0.182432055366535
23550	5	1.38903930943564	0.180834647519981
24050	5	1.3892424110187	0.179187893351831
24550	5	1.3892745368284	0.177410290599873
25050	5	1.38923795593256	0.175542742809324
25550	5	1.38920938142084	0.173665951145689
26050	5	1.38926783495077	0.171837676985764
26550	5	1.38945708969296	0.170005015754231
27050	5	1.38985703563195	0.168093092024961
27550	5	1.39046181241606	0.166088355250957
28050	5	1.39117818049612	0.164172866555191
28550	5	1.39187386368383	0.162326236548191
29050	5	1.39259684483253	0.16049161297963
29550	5	1.39333037447117	0.158673799292532
30050	5	1.39406461469834	0.156878316004313
30550	5	1.39479505735211	0.155106339782084
31050	5	1.3955136728368	0.153356720816593
31550	5	1.39621118218946	0.151632631981301
32050	5	1.39688642487752	0.149938452314411
100	11	0.684086090313462	0.866543691349169
200	11	0.709872060134866	0.843086875628512
300	11	0.73565802995627	0.819630059907855
400	11	0.761443999777674	0.796173244187198
500	11	0.786927448537507	0.773033587834448
600	11	0.81241089729734	0.749893931481698
700	11	0.837894346057174	0.726754275128948
800	11	0.864158021525618	0.703945947367607
900	11	0.890421696994062	0.681137619606266
1000	11	0.916685372462506	0.658329291844924
1100	11	0.944120638642702	0.63812931823427
1200	11	0.971555904822897	0.617929344623616
1300	11	0.998991171003092	0.597729371012962
1400	11	1.01102431657271	0.580147438945342
1500	11	1.02305746214233	0.562565506877722
1600	11	1.03509060771195	0.544983574810102
1700	11	1.04389263163297	0.53059895791706
1800	11	1.05269465555398	0.516214341024017
1900	11	1.06149667947499	0.501829724130975
2000	11	1.06837269651229	0.491352769084044
2100	11	1.07524871354958	0.480875814037112
2200	11	1.08212473058687	0.470398858990181
2300	11	1.08700069352042	0.462824117621836
2400	11	1.09187665645398	0.455249376253491
2500	11	1.09675261938753	0.447674634885145
2650	11	1.10100390829031	0.437777733147954
2800	11	1.10525519719309	0.427880831410762
2950	11	1.1087457496945	0.418933267056698
3100	11	1.11223630219591	0.409985702702634
3250	11	1.11498781862969	0.403088263678854
3400	11	1.11773933506348	0.396190824655074
3550	11	1.12044415445369	0.389853278490637
3700	11	1.1231489738439	0.383515732326201
3850	11	1.12596820224334	0.377695764528896
4000	11	1.12878743064278	0.371875796731591
4150	11	1.13129790061817	0.366282502675925
4300	11	1.13380837059356	0.36068920862026
4450	11	1.13592535310219	0.355183533688671
4600	11	1.13804233561082	0.349677858757082
4750	11	1.14024695694014	0.344800240637256
4900	11	1.14245157826947	0.339922622517429
5050	11	1.1447584500672	0.335456334429705
5550	11	1.15033045709294	0.323521299128693
6050	11	1.15427175971352	0.311764129274363
6550	11	1.15627197192704	0.300909867554743
7050	11	1.15814651090703	0.290920175873941
7550	11	1.15939208567234	0.282154059979478
8050	11	1.16061901609056	0.274141803356145
8550	11	1.16185215806325	0.266887693833038
9050	11	1.16309925046576	0.260313526199764
9550	11	1.16445043334927	0.25420061685311
10050	11	1.16567200805147	0.248267199204889
10550	11	1.16698406047531	0.242611332829728
11050	11	1.16840606213237	0.237303611416336
11550	11	1.16989096618647	0.232295567164291
12050	11	1.17141830824078	0.227490114661274
12550	11	1.17293382753282	0.222941234356662
13050	11	1.17439132285736	0.218747939379337
13550	11	1.17559364842252	0.214926114575577
14050	11	1.17637277368723	0.21141572439939
14550	11	1.17675774888118	0.208163521846139
15050	11	1.17682699959308	0.20515142453702
15550	11	1.17665966193625	0.202277479621258
16050	11	1.17629932446621	0.199478447148191
16550	11	1.17589203458419	0.196761020970573
17050	11	1.17550800486901	0.194090971682111
17550	11	1.17509533850255	0.191445950511415
18050	11	1.17468245373504	0.188814391939785
18550	11	1.17438741900058	0.186192474496121
19050	11	1.17424220332427	0.183637678452142
19550	11	1.17427177686492	0.181126124277179
20050	11	1.17456654987221	0.178615041359044
20550	11	1.1751152771954	0.17610698672289
21050	11	1.1757986309615	0.173629862314935
21550	11	1.17651965139564	0.171253696057395
22050	11	1.17733880558636	0.16911494262024
22550	11	1.17823630140084	0.167259757702136
23050	11	1.17907293319339	0.165625198962735
23550	11	1.17976795754257	0.164081541215477
24050	11	1.18029961551541	0.162519547152913
24550	11	1.18068168743312	0.160855030927664
25050	11	1.18094669795978	0.159140164911845
25550	11	1.18114772871105	0.157456437755682
26050	11	1.18133528192166	0.155810412131087
26550	11	1.18147529440226	0.154179923498078
27050	11	1.18152722074113	0.152532676520958
27550	11	1.18147769865978	0.150847395682285
28050	11	1.18137698890104	0.149083540457201
28550	11	1.18144582021154	0.147286227902174
29050	11	1.18158020305587	0.145476055934565
29550	11	1.18173443591125	0.143659681203906
30050	11	1.18189110024231	0.141835865104043
30550	11	1.18204509661435	0.140005987698133
31050	11	1.18219779376723	0.138172484149767
31550	11	1.18235457563861	0.136336547533197
32050	11	1.18252372426998	0.134496212365032
100	74	0.712667875460591	0.885204620416724
200	74	0.738218073345219	0.852143796195525
300	74	0.763768271229848	0.819082971974325
400	74	0.789318469114477	0.786022147753125
500	74	0.814344079557963	0.753251483530873
600	74	0.839369690001449	0.72048081930862
700	74	0.864395300444936	0.687710155086368
800	74	0.891667563246961	0.653760793214007
900	74	0.918939826048986	0.619811431341647
1000	74	0.946212088851011	0.585862069469287
1100	74	0.970795579773801	0.547186969972171
1200	74	0.995379070696591	0.508511870475055
1300	74	1.01996256161938	0.469836770977939
1400	74	1.02878906007748	0.458260107386216
1500	74	1.03761555853558	0.446683443794493
1600	74	1.04644205699367	0.43510678020277
1700	74	1.05231602425382	0.424164324604042
1800	74	1.05818999151397	0.413221869005314
1900	74	1.06406395877411	0.402279413406586
2000	74	1.06826084724569	0.392592732909869
2100	74	1.07245773571728	0.382906052413152
2200	74	1.07665462418886	0.373219371916436
2300	74	1.07970731800105	0.365574198517288
2400	74	1.08276001181324	0.35792902511814
2500	74	1.08581270562544	0.350283851718993
2650	74	1.08919849643679	0.340112960629113
2800	74	1.09258428724814	0.329942069539233
2950	74	1.09497971174897	0.320665301880987
3100	74	1.09737513624981	0.31138853422274
3250	74	1.09841989707998	0.303705635705183
3400	74	1.09946465791015	0.296022737187626
3550	74	1.10005817768514	0.289528319508382
3700	74	1.10065169746014	0.283033901829138
3850	74	1.10121785224635	0.277752317908493
4000	74	1.10178400703256	0.272470733987848
4150	74	1.10244005765636	0.267793330207638
4300	74	1.10309610828015	0.263115926427427
4450	74	1.10418135749716	0.258976510904001
4600	74	1.10526660671416	0.254837095380575
4750	74	1.10655340246269	0.251056158966282
4900	74	1.10784019821122	0.24727522255199
5050	74	1.10909736025155	0.243622608061378
5550	74	1.11189201205176	0.233637244414756
6050	74	1.11457603657412	0.224289246217141
6550	74	1.11628668679762	0.216203628975899
7050	74	1.11777815900994	0.209261784367592
7550	74	1.11871695108027	0.203194570516341
8050	74	1.11955368588094	0.197362611873686
8550	74	1.12046730326865	0.191884218759535
9050	74	1.12158505814933	0.18653693110009
9550	74	1.12273080259709	0.181222777086406
10050	74	1.12380064843632	0.176125060281446
10550	74	1.12492384636479	0.171358053364774
11050	74	1.12606672358092	0.166927421838752
11550	74	1.12728743458891	0.162812347988798
12050	74	1.12863944858164	0.158940535018003
12550	74	1.12997302332418	0.155258575125306
13050	74	1.13111855294775	0.151791198858916
13550	74	1.1319822390602	0.148642913212467
14050	74	1.13259647992086	0.14585180332521
14550	74	1.13298240637859	0.143439282886437
15050	74	1.13320466373705	0.141368740998462
15550	74	1.13342759305081	0.139552958055901
16050	74	1.13373319020083	0.137787680182849
16550	74	1.1341261799776	0.135927261758252
17050	74	1.13456515772805	0.133967153774836
17550	74	1.13497846476625	0.131992607951854
18050	74	1.13542215041769	0.130112198819176
18550	74	1.1359272145902	0.128359130063767
19050	74	1.13644453266056	0.126699483214252
19550	74	1.13700341573176	0.125077351063851
20050	74	1.13756737867835	0.123459233214676
20550	74	1.13806552373635	0.121878672871759
21050	74	1.13848801017622	0.12035394106098
21550	74	1.1388430908855	0.11891077156808
22050	74	1.13911474110403	0.117498195053373
22550	74	1.13924583014565	0.116133796051667
23050	74	1.1392714887481	0.114799727838183
23550	74	1.13928901500591	0.113502873897477
24050	74	1.13933955630842	0.112274880537043
24550	74	1.13941854993582	0.111162955621728
25050	74	1.13947782892508	0.110119229582171
25550	74	1.1394996945591	0.109086717985645
26050	74	1.13948086107263	0.108046183449405
26550	74	1.13942419692905	0.107013035108017
27050	74	1.13934708835268	0.105971563774515
27550	74	1.13929801681983	0.104890473696794
28050	74	1.13935291976142	0.103737796494396
28550	74	1.13939539014654	0.10254430926048
29050	74	1.13942291374823	0.101324539034432
29550	74	1.13945084718567	0.100078782021029
30050	74	1.13948734109092	0.0988092499164866
30550	74	1.1395356910399	0.0975181673055432
31050	74	1.13959682843771	0.0962060127595433
31550	74	1.13967032675967	0.0948724834704252
32050	74	1.13975493613265	0.0935208491111527
100	6	1.15596540443988	1.12430375124904
200	6	1.17435509514112	1.08441537014233
300	6	1.19274478584237	1.04452698903563
400	6	1.21113447654361	1.00463860792892
500	6	1.22885517653683	0.965558630392351
600	6	1.24657587653004	0.926478652855777
700	6	1.26429657652325	0.887398675319203
800	6	1.28122612947899	0.848810456196273
900	6	1.29815568243473	0.810222237073344
1000	6	1.31508523539046	0.771634017950415
1100	6	1.3298624204766	0.733925795497209
1200	6	1.34463960556274	0.696217573044004
1300	6	1.35941679064888	0.658509350590798
1400	6	1.37309968411949	0.634675750502563
1500	6	1.3867825775901	0.610842150414328
1600	6	1.40046547106072	0.587008550326093
1700	6	1.40992370562593	0.566957497457781
1800	6	1.41938194019115	0.546906444589469
1900	6	1.42884017475636	0.526855391721156
2000	6	1.43503476991069	0.511897038189155
2100	6	1.44122936506502	0.496938684657155
2200	6	1.44742396021935	0.481980331125154
2300	6	1.45207387078403	0.471228107230596
2400	6	1.45672378134871	0.460475883336038
2500	6	1.46137369191339	0.44972365944148
2650	6	1.46638149513242	0.437276110824344
2800	6	1.47138929835146	0.424828562207208
2950	6	1.47498790936232	0.41398154091736
3100	6	1.47858652037318	0.403134519627513
3250	6	1.48163536832695	0.393871644609378
3400	6	1.48468421628071	0.384608769591243
3550	6	1.48714139783302	0.376479056557758
3700	6	1.48959857938533	0.368349343524274
3850	6	1.49116363773028	0.361356025869455
4000	6	1.49272869607522	0.354362708214636
4150	6	1.49399787127249	0.347793347408908
4300	6	1.49526704646976	0.34122398660318
4450	6	1.49620074029703	0.335519615774176
4600	6	1.49713443412431	0.329815244945173
4750	6	1.49794466111884	0.324727010919277
4900	6	1.49875488811337	0.31963877689338
5050	6	1.4996337522001	0.314649128475441
5550	6	1.50279438362221	0.29986430745907
6050	6	1.50534842409192	0.287286359966828
6550	6	1.50818023831959	0.277879655731924
7050	6	1.51076954197688	0.268551291428684
7550	6	1.51305029459565	0.259807159147818
8050	6	1.51531159710842	0.251501030042633
8550	6	1.5171424758206	0.244045532837128
9050	6	1.51848812536817	0.237331225702264
9550	6	1.51952878743438	0.231156098417136
10050	6	1.52051913543659	0.225366654962767
10550	6	1.52139864799622	0.220016841033024
11050	6	1.52216303023859	0.214903358182078
11550	6	1.52268354467466	0.209988056516836
12050	6	1.52295092641207	0.205296191010573
12550	6	1.52305723798365	0.200902481011623
13050	6	1.5230252010293	0.196887087469372
13550	6	1.52287974908605	0.193188418554206
14050	6	1.52273971773219	0.189719954565595
14550	6	1.52272265692536	0.186454922089114
15050	6	1.5227922914828	0.183382130377054
15550	6	1.52279846112769	0.180549594234686
16050	6	1.52271752979168	0.177909809211595
16550	6	1.52266052046526	0.175384805194416
17050	6	1.52269572006847	0.172969200667692
17550	6	1.52288173233772	0.170591907991807
18050	6	1.52330242680105	0.168203332165272
18550	6	1.52390978481505	0.165849762294289
19050	6	1.52457606484675	0.163598581789171
19550	6	1.52522477027527	0.161446147092213
20050	6	1.52580034438463	0.159346793751177
20550	6	1.52622695648779	0.157314545673281
21050	6	1.52648609278218	0.155401651915696
21550	6	1.52667835871228	0.153542680909091
22050	6	1.52690271714021	0.151791879952708
22550	6	1.52708735987564	0.150249249047544
23050	6	1.52717400614205	0.148941614176836
23550	6	1.52720284122546	0.147809667196005
24050	6	1.52723771691087	0.146729139135387
24550	6	1.5273085993354	0.145563622453368
25050	6	1.5273856479311	0.144311357973954
25550	6	1.52746976966089	0.143012979438497
26050	6	1.52761997050079	0.141696659003363
26550	6	1.52781310101599	0.140360879264821
27050	6	1.52805198940103	0.138977038226898
27550	6	1.52832317254007	0.137543973478177
28050	6	1.52844381379218	0.136196888968532
28550	6	1.52861244628173	0.134770858784902
29050	6	1.52878501631397	0.133313714350345
29550	6	1.52894332491694	0.131860734475981
30050	6	1.52908083442249	0.130421830544903
30550	6	1.52919725443294	0.129000586772779
31050	6	1.5292997270665	0.127597579763381
31550	6	1.52939492406432	0.126210248802835
32050	6	1.52948742280486	0.124832283466676
100	152	1.03450478526896	1.30492186518975
200	152	1.08173208832419	1.25351412618521
300	152	1.12895939137943	1.20210638718067
400	152	1.17618669443467	1.15069864817613
500	152	1.22315038516136	1.09968736524356
600	152	1.27011407588804	1.04867608231099
700	152	1.31707776661473	0.997664799378414
800	152	1.37062427708602	0.946555330415798
900	152	1.42417078755732	0.895445861453182
1000	152	1.47771729802861	0.844336392490565
1100	152	1.5303563666223	0.783644384718109
1200	152	1.58299543521598	0.722952376945652
1300	152	1.63563450380967	0.662260369173196
1400	152	1.64366459211328	0.640256256262501
1500	152	1.6516946804169	0.618252143351807
1600	152	1.65972476872051	0.596248030441113
1700	152	1.66718241672815	0.580875539295478
1800	152	1.67464006473578	0.565503048149844
1900	152	1.68209771274342	0.550130557004209
2000	152	1.68879934997733	0.536981127728079
2100	152	1.69550098721123	0.52383169845195
2200	152	1.70220262444514	0.51068226917582
2300	152	1.70781677263974	0.500471748966217
2400	152	1.71343092083434	0.490261228756614
2500	152	1.71904506902894	0.480050708547012
2650	152	1.72592199053778	0.466915014637918
2800	152	1.73279891204661	0.453779320728825
2950	152	1.73825525406785	0.441380505704154
3100	152	1.74371159608909	0.428981690679482
3250	152	1.74705747144309	0.417906806539497
3400	152	1.75040334679708	0.406831922399511
3550	152	1.75294806710029	0.397137628698069
3700	152	1.7554927874035	0.387443334996627
3850	152	1.75838611929846	0.380198794771957
4000	152	1.76127945119342	0.372954254547286
4150	152	1.76394572530449	0.366115434951041
4300	152	1.76661199941555	0.359276615354796
4450	152	1.76891436197152	0.353142164601202
4600	152	1.77121672452748	0.347007713847607
4750	152	1.77319398305504	0.341885920944554
4900	152	1.7751712415826	0.336764128041501
5050	152	1.77728468171205	0.332173015605971
5550	152	1.78365316885618	0.320240372883
6050	152	1.78945229088112	0.308067586585691
6550	152	1.79284115640958	0.296876763300305
7050	152	1.79556174956712	0.286454902935739
7550	152	1.79728836394549	0.27731029679194
8050	152	1.79844715509609	0.268791933032266
8550	152	1.79935230335867	0.26078227774225
9050	152	1.80047810328951	0.253391283168587
9550	152	1.80173189301892	0.246161366313118
10050	152	1.8027840831712	0.239001624219467
10550	152	1.80359258153644	0.232269991166367
11050	152	1.80429229006047	0.226056547345481
11550	152	1.80501088018046	0.220280238003258
12050	152	1.80585597902104	0.214804475331592
12550	152	1.80690308611275	0.209660395342267
13050	152	1.80815366850119	0.204893399497013
13550	152	1.80951762492007	0.200495352386174
14050	152	1.81084225561118	0.196425039961284
14550	152	1.81199476003698	0.192678697187469
15050	152	1.81296246120817	0.189205794080912
15550	152	1.81387656006444	0.186036718795405
16050	152	1.81485024817066	0.18321318708544
16550	152	1.81585063026365	0.180642814024172
17050	152	1.81680110894555	0.178207759136376
17550	152	1.81765832801488	0.175859965960644
18050	152	1.81841574496717	0.173588133408779
18550	152	1.81900147363679	0.171415622814557
19050	152	1.81931281193172	0.169292309530703
19550	152	1.81930797954153	0.167279729388535
20050	152	1.81916673981906	0.165455381876841
20550	152	1.81908382345993	0.163819603840747
21050	152	1.81905393478899	0.162277935372636
21550	152	1.81903890567599	0.160745702395208
22050	152	1.81894585351353	0.159160324544501
22550	152	1.81871251053845	0.15748110151562
23050	152	1.8183933971778	0.155707589515827
23550	152	1.8180731772902	0.15388361560378
24050	152	1.81781062678632	0.152052576717174
24550	152	1.81762641253973	0.150251696719201
25050	152	1.81755607944084	0.148549425597575
25550	152	1.81756400089613	0.146942300966509
26050	152	1.81759191068354	0.145439752555231
26550	152	1.81755138247255	0.144028076671716
27050	152	1.81748517545588	0.142676588361696
27550	152	1.8175867353216	0.141461208602846
28050	152	1.81824725097625	0.140449844202274
28550	152	1.81911450976978	0.139372021274463
29050	152	1.82001571293745	0.138299976099728
29550	152	1.8209143111624	0.137247585853728
30050	152	1.82180914306677	0.136212430882866
30550	152	1.82270631261434	0.135186528194299
31050	152	1.82361482876635	0.13416065875088
31550	152	1.82454618857443	0.133129567611076
32050	152	1.82551224824314	0.132085922225425
100	153	1.03450478526896	1.30492186518975
200	153	1.08173208832419	1.25351412618521
300	153	1.12895939137943	1.20210638718067
400	153	1.17618669443467	1.15069864817613
500	153	1.22315038516136	1.09968736524356
600	153	1.27011407588804	1.04867608231099
700	153	1.31707776661473	0.997664799378414
800	153	1.37062427708602	0.946555330415798
900	153	1.42417078755732	0.895445861453182
1000	153	1.47771729802861	0.844336392490565
1100	153	1.5303563666223	0.783644384718109
1200	153	1.58299543521598	0.722952376945652
1300	153	1.63563450380967	0.662260369173196
1400	153	1.64366459211328	0.640256256262501
1500	153	1.6516946804169	0.618252143351807
1600	153	1.65972476872051	0.596248030441113
1700	153	1.66718241672815	0.580875539295478
1800	153	1.67464006473578	0.565503048149844
1900	153	1.68209771274342	0.550130557004209
2000	153	1.68879934997733	0.536981127728079
2100	153	1.69550098721123	0.52383169845195
2200	153	1.70220262444514	0.51068226917582
2300	153	1.70781677263974	0.500471748966217
2400	153	1.71343092083434	0.490261228756614
2500	153	1.71904506902894	0.480050708547012
2650	153	1.72592199053778	0.466915014637918
2800	153	1.73279891204661	0.453779320728825
2950	153	1.73825525406785	0.441380505704154
3100	153	1.74371159608909	0.428981690679482
3250	153	1.74705747144309	0.417906806539497
3400	153	1.75040334679708	0.406831922399511
3550	153	1.75294806710029	0.397137628698069
3700	153	1.7554927874035	0.387443334996627
3850	153	1.75838611929846	0.380198794771957
4000	153	1.76127945119342	0.372954254547286
4150	153	1.76394572530449	0.366115434951041
4300	153	1.76661199941555	0.359276615354796
4450	153	1.76891436197152	0.353142164601202
4600	153	1.77121672452748	0.347007713847607
4750	153	1.77319398305504	0.341885920944554
4900	153	1.7751712415826	0.336764128041501
5050	153	1.77728468171205	0.332173015605971
5550	153	1.78365316885618	0.320240372883
6050	153	1.78945229088112	0.308067586585691
6550	153	1.79284115640958	0.296876763300305
7050	153	1.79556174956712	0.286454902935739
7550	153	1.79728836394549	0.27731029679194
8050	153	1.79844715509609	0.268791933032266
8550	153	1.79935230335867	0.26078227774225
9050	153	1.80047810328951	0.253391283168587
9550	153	1.80173189301892	0.246161366313118
10050	153	1.8027840831712	0.239001624219467
10550	153	1.80359258153644	0.232269991166367
11050	153	1.80429229006047	0.226056547345481
11550	153	1.80501088018046	0.220280238003258
12050	153	1.80585597902104	0.214804475331592
12550	153	1.80690308611275	0.209660395342267
13050	153	1.80815366850119	0.204893399497013
13550	153	1.80951762492007	0.200495352386174
14050	153	1.81084225561118	0.196425039961284
14550	153	1.81199476003698	0.192678697187469
15050	153	1.81296246120817	0.189205794080912
15550	153	1.81387656006444	0.186036718795405
16050	153	1.81485024817066	0.18321318708544
16550	153	1.81585063026365	0.180642814024172
17050	153	1.81680110894555	0.178207759136376
17550	153	1.81765832801488	0.175859965960644
18050	153	1.81841574496717	0.173588133408779
18550	153	1.81900147363679	0.171415622814557
19050	153	1.81931281193172	0.169292309530703
19550	153	1.81930797954153	0.167279729388535
20050	153	1.81916673981906	0.165455381876841
20550	153	1.81908382345993	0.163819603840747
21050	153	1.81905393478899	0.162277935372636
21550	153	1.81903890567599	0.160745702395208
22050	153	1.81894585351353	0.159160324544501
22550	153	1.81871251053845	0.15748110151562
23050	153	1.8183933971778	0.155707589515827
23550	153	1.8180731772902	0.15388361560378
24050	153	1.81781062678632	0.152052576717174
24550	153	1.81762641253973	0.150251696719201
25050	153	1.81755607944084	0.148549425597575
25550	153	1.81756400089613	0.146942300966509
26050	153	1.81759191068354	0.145439752555231
26550	153	1.81755138247255	0.144028076671716
27050	153	1.81748517545588	0.142676588361696
27550	153	1.8175867353216	0.141461208602846
28050	153	1.81824725097625	0.140449844202274
28550	153	1.81911450976978	0.139372021274463
29050	153	1.82001571293745	0.138299976099728
29550	153	1.8209143111624	0.137247585853728
30050	153	1.82180914306677	0.136212430882866
30550	153	1.82270631261434	0.135186528194299
31050	153	1.82361482876635	0.13416065875088
31550	153	1.82454618857443	0.133129567611076
32050	153	1.82551224824314	0.132085922225425
100	154	1.03450478526896	1.30492186518975
200	154	1.08173208832419	1.25351412618521
300	154	1.12895939137943	1.20210638718067
400	154	1.17618669443467	1.15069864817613
500	154	1.22315038516136	1.09968736524356
600	154	1.27011407588804	1.04867608231099
700	154	1.31707776661473	0.997664799378414
800	154	1.37062427708602	0.946555330415798
900	154	1.42417078755732	0.895445861453182
1000	154	1.47771729802861	0.844336392490565
1100	154	1.5303563666223	0.783644384718109
1200	154	1.58299543521598	0.722952376945652
1300	154	1.63563450380967	0.662260369173196
1400	154	1.64366459211328	0.640256256262501
1500	154	1.6516946804169	0.618252143351807
1600	154	1.65972476872051	0.596248030441113
1700	154	1.66718241672815	0.580875539295478
1800	154	1.67464006473578	0.565503048149844
1900	154	1.68209771274342	0.550130557004209
2000	154	1.68879934997733	0.536981127728079
2100	154	1.69550098721123	0.52383169845195
2200	154	1.70220262444514	0.51068226917582
2300	154	1.70781677263974	0.500471748966217
2400	154	1.71343092083434	0.490261228756614
2500	154	1.71904506902894	0.480050708547012
2650	154	1.72592199053778	0.466915014637918
2800	154	1.73279891204661	0.453779320728825
2950	154	1.73825525406785	0.441380505704154
3100	154	1.74371159608909	0.428981690679482
3250	154	1.74705747144309	0.417906806539497
3400	154	1.75040334679708	0.406831922399511
3550	154	1.75294806710029	0.397137628698069
3700	154	1.7554927874035	0.387443334996627
3850	154	1.75838611929846	0.380198794771957
4000	154	1.76127945119342	0.372954254547286
4150	154	1.76394572530449	0.366115434951041
4300	154	1.76661199941555	0.359276615354796
4450	154	1.76891436197152	0.353142164601202
4600	154	1.77121672452748	0.347007713847607
4750	154	1.77319398305504	0.341885920944554
4900	154	1.7751712415826	0.336764128041501
5050	154	1.77728468171205	0.332173015605971
5550	154	1.78365316885618	0.320240372883
6050	154	1.78945229088112	0.308067586585691
6550	154	1.79284115640958	0.296876763300305
7050	154	1.79556174956712	0.286454902935739
7550	154	1.79728836394549	0.27731029679194
8050	154	1.79844715509609	0.268791933032266
8550	154	1.79935230335867	0.26078227774225
9050	154	1.80047810328951	0.253391283168587
9550	154	1.80173189301892	0.246161366313118
10050	154	1.8027840831712	0.239001624219467
10550	154	1.80359258153644	0.232269991166367
11050	154	1.80429229006047	0.226056547345481
11550	154	1.80501088018046	0.220280238003258
12050	154	1.80585597902104	0.214804475331592
12550	154	1.80690308611275	0.209660395342267
13050	154	1.80815366850119	0.204893399497013
13550	154	1.80951762492007	0.200495352386174
14050	154	1.81084225561118	0.196425039961284
14550	154	1.81199476003698	0.192678697187469
15050	154	1.81296246120817	0.189205794080912
15550	154	1.81387656006444	0.186036718795405
16050	154	1.81485024817066	0.18321318708544
16550	154	1.81585063026365	0.180642814024172
17050	154	1.81680110894555	0.178207759136376
17550	154	1.81765832801488	0.175859965960644
18050	154	1.81841574496717	0.173588133408779
18550	154	1.81900147363679	0.171415622814557
19050	154	1.81931281193172	0.169292309530703
19550	154	1.81930797954153	0.167279729388535
20050	154	1.81916673981906	0.165455381876841
20550	154	1.81908382345993	0.163819603840747
21050	154	1.81905393478899	0.162277935372636
21550	154	1.81903890567599	0.160745702395208
22050	154	1.81894585351353	0.159160324544501
22550	154	1.81871251053845	0.15748110151562
23050	154	1.8183933971778	0.155707589515827
23550	154	1.8180731772902	0.15388361560378
24050	154	1.81781062678632	0.152052576717174
24550	154	1.81762641253973	0.150251696719201
25050	154	1.81755607944084	0.148549425597575
25550	154	1.81756400089613	0.146942300966509
26050	154	1.81759191068354	0.145439752555231
26550	154	1.81755138247255	0.144028076671716
27050	154	1.81748517545588	0.142676588361696
27550	154	1.8175867353216	0.141461208602846
28050	154	1.81824725097625	0.140449844202274
28550	154	1.81911450976978	0.139372021274463
29050	154	1.82001571293745	0.138299976099728
29550	154	1.8209143111624	0.137247585853728
30050	154	1.82180914306677	0.136212430882866
30550	154	1.82270631261434	0.135186528194299
31050	154	1.82361482876635	0.13416065875088
31550	154	1.82454618857443	0.133129567611076
32050	154	1.82551224824314	0.132085922225425
100	1885	0.470358472695881	0.801293011827817
200	1885	0.490652898516109	0.785621100536655
300	1885	0.510947324336337	0.769949189245493
400	1885	0.531241750156566	0.754277277954331
500	1885	0.55117267561309	0.738889014847921
600	1885	0.571103601069614	0.723500751741511
700	1885	0.591034526526139	0.708112488635101
800	1885	0.610910908170338	0.692965970669976
900	1885	0.630787289814536	0.677819452704852
1000	1885	0.650663671458735	0.662672934739727
1100	1885	0.669405499604749	0.649891586560742
1200	1885	0.688147327750763	0.637110238381757
1300	1885	0.706889155896777	0.624328890202771
1400	1885	0.720170758218404	0.612552095488473
1500	1885	0.73345236054003	0.600775300774175
1600	1885	0.746733962861657	0.588998506059876
1700	1885	0.755331305145028	0.578926994815006
1800	1885	0.763928647428398	0.568855483570135
1900	1885	0.772525989711769	0.558783972325265
2000	1885	0.77890180411483	0.549448357930278
2100	1885	0.78527761851789	0.540112743535292
2200	1885	0.791653432920951	0.530777129140305
2300	1885	0.795935198993236	0.522175815994975
2400	1885	0.800216965065522	0.513574502849645
2500	1885	0.804498731137807	0.504973189704315
2650	1885	0.809063150270206	0.493226949609192
2800	1885	0.813627569402606	0.481480709514069
2950	1885	0.81776233993494	0.471709521702126
3100	1885	0.821897110467274	0.461938333890182
3250	1885	0.826209769564675	0.454232493970657
3400	1885	0.830522428662075	0.446526654051131
3550	1885	0.834192236246607	0.439624152601932
3700	1885	0.837862043831139	0.432721651152733
3850	1885	0.840642332294372	0.426417912791498
4000	1885	0.843422620757604	0.420114174430264
4150	1885	0.845853535245157	0.413953274887556
4300	1885	0.848284449732711	0.407792375344849
4450	1885	0.849855809592429	0.401832743849065
4600	1885	0.851427169452147	0.395873112353281
4750	1885	0.852677423801437	0.390391820576132
4900	1885	0.853927678150728	0.384910528798983
5050	1885	0.855237489548393	0.37951450222232
5550	1885	0.86172888612445	0.366207394812288
6050	1885	0.866986989916416	0.354296693495981
6550	1885	0.871311551205862	0.343205252461798
7050	1885	0.875687912434264	0.333018352600593
7550	1885	0.878795576398769	0.324199390299843
8050	1885	0.881342270132657	0.315617029215382
8550	1885	0.883680138139081	0.307673090001278
9050	1885	0.885902438187584	0.300482745441405
9550	1885	0.888147918743799	0.293786204222852
10050	1885	0.890160582046772	0.287184750572138
10550	1885	0.891881601833555	0.28081465809749
11050	1885	0.893448934383612	0.274703750844044
11550	1885	0.894891103396402	0.26894753102241
12050	1885	0.896177231815259	0.263459812320291
12550	1885	0.897295151089101	0.258269334602766
13050	1885	0.898253972128316	0.253470696412665
13550	1885	0.898936045821591	0.249034674557328
14050	1885	0.899234055121025	0.244813929368862
14550	1885	0.899216976795176	0.240656775663832
15050	1885	0.898991108849241	0.23646043689371
15550	1885	0.898575524370376	0.232361361324242
16050	1885	0.898022396356137	0.228528672439191
16550	1885	0.897419451962817	0.225045792715312
17050	1885	0.896843714680192	0.221856465541242
17550	1885	0.896402541437047	0.218786662369027
18050	1885	0.896150762175083	0.215762299919262
18550	1885	0.89612125611253	0.212784508043982
19050	1885	0.896270477109881	0.209879670878748
19550	1885	0.896459310041321	0.20706798638039
20050	1885	0.896635675060504	0.204376281432811
20550	1885	0.89688525803583	0.201943917856187
21050	1885	0.89733131154952	0.199786766325132
21550	1885	0.897961539784721	0.197754632065155
22050	1885	0.898757328311433	0.195705638345996
22550	1885	0.89966580044004	0.193554909096413
23050	1885	0.90051923665646	0.191371552725166
23550	1885	0.901190442739194	0.189299022384586
24050	1885	0.901775114527743	0.187356824090619
24550	1885	0.902413374410648	0.185492831992477
25050	1885	0.90311513414381	0.18364930567323
25550	1885	0.903830071290736	0.181819431449944
26050	1885	0.904510867572772	0.180008136367224
26550	1885	0.905112263005107	0.178225413631977
27050	1885	0.905597971355512	0.176517851056932
27550	1885	0.906005385229625	0.174896153839995
28050	1885	0.906657412698918	0.173547090490751
28550	1885	0.907455838171428	0.172159837344915
29050	1885	0.908303077067368	0.170756176388899
29550	1885	0.90916526691162	0.169360032364767
30050	1885	0.910035031268498	0.167982118074303
30550	1885	0.910910422946995	0.166625556908151
31050	1885	0.911791893204836	0.165288230650972
31550	1885	0.912682245061551	0.163965505233797
32050	1885	0.91358691291462	0.162655558084903
100	21	0.964513861572589	1.33609388531703
200	21	1.0181966228834	1.28977621610528
300	21	1.07187938419421	1.24345854689354
400	21	1.12556214550502	1.1971408776818
500	21	1.17878971071433	1.15151519574057
600	21	1.23201727592363	1.10588951379935
700	21	1.28524484113294	1.06026383185812
800	21	1.34009796816795	1.01619198592076
900	21	1.39495109520295	0.972120139983392
1000	21	1.44980422223795	0.928048294046028
1100	21	1.51476620315861	0.893658885236039
1200	21	1.57972818407927	0.85926947642605
1300	21	1.64469016499994	0.82488006761606
1400	21	1.65997745599845	0.792955573854811
1500	21	1.67526474699696	0.761031080093562
1600	21	1.69055203799548	0.729106586332312
1700	21	1.70044592926401	0.707432020489314
1800	21	1.71033982053254	0.685757454646315
1900	21	1.72023371180107	0.664082888803317
2000	21	1.72738549363922	0.64660205627008
2100	21	1.73453727547737	0.629121223736844
2200	21	1.74168905731552	0.611640391203607
2300	21	1.74636658747833	0.597193091800319
2400	21	1.75104411764115	0.58274579239703
2500	21	1.75572164780396	0.568298492993742
2650	21	1.76010661326781	0.550216946591162
2800	21	1.76449157873166	0.532135400188583
2950	21	1.76835432406806	0.516277326307575
3100	21	1.77221706940445	0.500419252426567
3250	21	1.77597199602763	0.486493296972165
3400	21	1.77972692265081	0.472567341517762
3550	21	1.78373099616552	0.46066838156243
3700	21	1.78773506968023	0.448769421607097
3850	21	1.7907681758087	0.439627460348324
4000	21	1.79380128193718	0.430485499089551
4150	21	1.79601900418743	0.421944764495049
4300	21	1.79823672643768	0.413404029900548
4450	21	1.7997749659144	0.405947082192899
4600	21	1.80131320539113	0.39849013448525
4750	21	1.80230247787309	0.392171108362451
4900	21	1.80329175035505	0.385852082239653
5050	21	1.80432401439027	0.379815726733885
5550	21	1.80714886151655	0.363474993354589
6050	21	1.81036564506996	0.349959802607986
6550	21	1.81394080685132	0.337593361629792
7050	21	1.81827357721367	0.324915166585715
7550	21	1.82278680131091	0.313079398007646
8050	21	1.82641873670082	0.301959480189251
8550	21	1.82911057941032	0.291925231445276
9050	21	1.83113843587027	0.282911992413715
9550	21	1.83317884432974	0.274510590903926
10050	21	1.8352994931281	0.266397472983369
10550	21	1.83701287305656	0.258932775561254
11050	21	1.83815625349604	0.252131330321254
11550	21	1.83858931469559	0.246124889778597
12050	21	1.83848115883664	0.240913787994951
12550	21	1.83812718483451	0.236438650100689
13050	21	1.83788845773461	0.232566416363336
13550	21	1.83791465428156	0.229076254693425
14050	21	1.83816345388678	0.225808598561183
14550	21	1.83846638972451	0.222618669788666
15050	21	1.83863285907144	0.219478527054879
15550	21	1.83850661529657	0.216408598162022
16050	21	1.83814749279877	0.213439823694868
16550	21	1.83776466035398	0.210557752819335
17050	21	1.83747264029728	0.207689524577517
17550	21	1.83736358783683	0.204797149019529
18050	21	1.83745105908253	0.201858974624599
18550	21	1.83766782390659	0.198937027644579
19050	21	1.83795678786755	0.196108098779025
19550	21	1.83826759882332	0.193452007765689
20050	21	1.8385870108691	0.190936125161411
20550	21	1.83888108216618	0.188546386481058
21050	21	1.83910777225068	0.186176919214098
21550	21	1.83935491434148	0.183742283244737
22050	21	1.83978005220395	0.181269543500778
22550	21	1.84041641480903	0.178731132582874
23050	21	1.8411032345698	0.176213468830543
23550	21	1.84161928338765	0.173843222852947
24050	21	1.8418928732741	0.17166588959256
24550	21	1.84199248528017	0.169595718553781
25050	21	1.84195341208899	0.16761735402789
25550	21	1.8419065114591	0.165678377219212
26050	21	1.84196884628792	0.163747922684737
26550	21	1.84220966153545	0.161875438293998
27050	21	1.8426560687821	0.160130441611044
27550	21	1.84319603712156	0.15853623476177
28050	21	1.84369334662599	0.157046476662209
28550	21	1.84414768576438	0.15549836837085
29050	21	1.84457801300792	0.153905635640769
29550	21	1.84500322681162	0.152287917092673
30050	21	1.84543873642407	0.150659599030635
30550	21	1.84589572934119	0.149031762760923
31050	21	1.84637643318226	0.147411640523972
31550	21	1.84687622848359	0.145802202904758
32050	21	1.84738835179563	0.144201304678862
100	37	0.769433138916626	1.09639787104345
200	37	0.805768615654525	1.06113058412036
300	37	0.842104092392425	1.02586329719726
400	37	0.878439569130324	0.990596010274158
500	37	0.914407764330577	0.955619270541984
600	37	0.95037595953083	0.92064253080981
700	37	0.986344154731083	0.885665791077636
800	37	1.02288098730928	0.851076088695531
900	37	1.05941781988748	0.816486386313426
1000	37	1.09595465246568	0.781896683931321
1100	37	1.1414786979164	0.753542474390076
1200	37	1.18700274336711	0.725188264848831
1300	37	1.23252678881782	0.696834055307586
1400	37	1.24493727930804	0.671619408621478
1500	37	1.25734776979826	0.64640476193537
1600	37	1.26975826028848	0.621190115249261
1700	37	1.2764700624857	0.602538523408495
1800	37	1.28318186468292	0.583886931567729
1900	37	1.28989366688014	0.565235339726962
2000	37	1.29484693397518	0.550590698847218
2100	37	1.29980020107023	0.535946057967475
2200	37	1.30475346816527	0.521301417087731
2300	37	1.30877956793412	0.510263425017667
2400	37	1.31280566770296	0.499225432947604
2500	37	1.3168317674718	0.48818744087754
2650	37	1.32160364738419	0.473654037731729
2800	37	1.32637552729658	0.459120634585917
2950	37	1.32978252633193	0.446116556808205
3100	37	1.33318952536728	0.433112479030494
3250	37	1.3360458680116	0.422294753979228
3400	37	1.33890221065592	0.411477028927961
3550	37	1.34195865133754	0.402233156505012
3700	37	1.34501509201916	0.392989284082062
3850	37	1.34694555366488	0.385704445844939
4000	37	1.34887601531061	0.378419607607816
4150	37	1.35046168990757	0.371747630733609
4300	37	1.35204736450454	0.365075653859402
4450	37	1.35343959225259	0.359294324806826
4600	37	1.35483182000064	0.35351299575425
4750	37	1.35574820368466	0.348420313321723
4900	37	1.35666458736867	0.343327630889196
5050	37	1.35754606192648	0.338442259796439
5550	37	1.35935811170735	0.324622694911359
6050	37	1.36111325665464	0.312081803506284
6550	37	1.3631975958147	0.300556857465247
7050	37	1.36588704509609	0.289815515489382
7550	37	1.36855011139252	0.279626393829111
8050	37	1.37099694454467	0.269792010530072
8550	37	1.37295634497984	0.260860566867179
9050	37	1.37449371732701	0.252797908922474
9550	37	1.37596924429079	0.245453183734244
10050	37	1.37749115161043	0.238429710261075
10550	37	1.37876806887559	0.231956365068422
11050	37	1.37968328501157	0.226013451016882
11550	37	1.38016362961266	0.220672307795129
12050	37	1.3803508690741	0.215872532372267
12550	37	1.38038886031885	0.211560218871509
13050	37	1.38043043890515	0.207794718324837
13550	37	1.38051229446583	0.204470320658719
14050	37	1.38060461188539	0.201341775347324
14550	37	1.38067242934744	0.198259651608055
15050	37	1.38064712140669	0.19527011433618
15550	37	1.38043142883977	0.192475287015224
16050	37	1.38013014324144	0.189858717344123
16550	37	1.37985584787302	0.187390229438471
17050	37	1.37968242474201	0.185037970796537
17550	37	1.37963658340728	0.182733174967679
18050	37	1.3796775139706	0.180378785320743
18550	37	1.37976014670433	0.177969410550612
19050	37	1.37991322000677	0.175542124065507
19550	37	1.38016595317239	0.173155917995134
20050	37	1.38048172358464	0.170814810043008
20550	37	1.38075357571822	0.168589771197816
21050	37	1.38091396951684	0.166500252520257
21550	37	1.38101245858524	0.164449174767686
22050	37	1.38118332676062	0.162352011097109
22550	37	1.38147892836991	0.160143894823735
23050	37	1.38179992165944	0.157901718751998
23550	37	1.38200513685898	0.155798712288058
24050	37	1.38207382383426	0.153946716657592
24550	37	1.38208502336193	0.152337668096638
25050	37	1.38213294037754	0.150925853586025
25550	37	1.38226864264457	0.149584847658634
26050	37	1.38250386106031	0.148109085178355
26550	37	1.38277030493657	0.146411901975111
27050	37	1.38302484389957	0.144586830165264
27550	37	1.38322156257237	0.14280131513499
28050	37	1.38322413649175	0.141399670078392
28550	37	1.38336884077441	0.140100472589416
29050	37	1.38354690217227	0.138800853650457
29550	37	1.38371853843842	0.137488909635649
30050	37	1.38387448011427	0.136165059261232
30550	37	1.38401787940541	0.134838622361052
31050	37	1.38415798678656	0.133521617695145
31550	37	1.38430563417411	0.132220840165216
32050	37	1.38446659307935	0.130941741407545
100	77	0.645800926057735	1.11290674245916
200	77	0.683146196494723	1.07597532512079
300	77	0.72049146693171	1.03904390778242
400	77	0.757836737368698	1.00211249044405
500	77	0.79467326801498	0.96606159097463
600	77	0.831509798661262	0.930010691505208
700	77	0.868346329307544	0.893959792035786
800	77	0.907673102589369	0.858434292027535
900	77	0.946999875871193	0.822908792019284
1000	77	0.986326649153018	0.787383292011034
1100	77	1.03358923512895	0.758425535677368
1200	77	1.08085182110489	0.729467779343701
1300	77	1.12811440708082	0.700510023010035
1400	77	1.13946698475569	0.677078782872108
1500	77	1.15081956243055	0.653647542734181
1600	77	1.16217214010542	0.630216302596254
1700	77	1.17279888275903	0.612979087778003
1800	77	1.18342562541264	0.595741872959752
1900	77	1.19405236806625	0.578504658141501
2000	77	1.20343672861898	0.565548399811419
2100	77	1.21282108917171	0.552592141481338
2200	77	1.22220544972443	0.539635883151256
2300	77	1.22985363609878	0.52980400717231
2400	77	1.23750182247313	0.519972131193365
2500	77	1.24515000884748	0.51014025521442
2650	77	1.25269207605246	0.497446721526476
2800	77	1.26023414325744	0.484753187838532
2950	77	1.26613619661932	0.472368834861587
3100	77	1.27203824998121	0.459984481884641
3250	77	1.27634036108232	0.449047652213442
3400	77	1.28064247218343	0.438110822542243
3550	77	1.28389440016286	0.428585544200587
3700	77	1.2871463281423	0.41906026585893
3850	77	1.29055315977079	0.411602442181227
4000	77	1.29395999139929	0.404144618503523
4150	77	1.29716262351981	0.397019999947938
4300	77	1.30036525564033	0.389895381392353
4450	77	1.30300019073445	0.383170718380599
4600	77	1.30563512582857	0.376446055368844
4750	77	1.30781981315198	0.37081817858012
4900	77	1.31000450047539	0.365190301791395
5050	77	1.31220418589865	0.360347376918844
5550	77	1.31900365587841	0.347459778242805
6050	77	1.32642475935006	0.333703441485772
6550	77	1.3322777514139	0.321719522852898
7050	77	1.33659635883018	0.310548869892941
7550	77	1.33945542021217	0.300660531409147
8050	77	1.34166079104503	0.291418262626283
8550	77	1.34336103014085	0.283089963354655
9050	77	1.34490999450328	0.275806002785234
9550	77	1.3463733525567	0.268693027070492
10050	77	1.34763095393839	0.261507409889227
10550	77	1.34842343331547	0.254558939155353
11050	77	1.34889467763815	0.247960978161922
11550	77	1.34927750635428	0.241623490867287
12050	77	1.34983909915739	0.235543379203763
12550	77	1.35074263509706	0.229903206117356
13050	77	1.35194757173898	0.224826463092996
13550	77	1.35331641228614	0.220213829837373
14050	77	1.35474728767969	0.215947827481291
14550	77	1.35616138564627	0.21200323625055
15050	77	1.35743216807281	0.208357281412991
15550	77	1.35861120627238	0.205119837007405
16050	77	1.35975764568154	0.202406567509454
16550	77	1.36082494113984	0.200070885818778
17050	77	1.36178342044959	0.197871616512483
17550	77	1.36269435176232	0.195694912376964
18050	77	1.36359985376843	0.193480332830169
18550	77	1.36439197567441	0.191221917154519
19050	77	1.36492728211068	0.188883850035067
19550	77	1.3652083729973	0.186476674042896
20050	77	1.36541518336547	0.184108426404122
20550	77	1.36562760495942	0.181843322557226
21050	77	1.36580806162134	0.179701754125429
21550	77	1.36601221645257	0.177653923185784
22050	77	1.36623884598607	0.175644209765104
22550	77	1.366393982685	0.17365030069456
23050	77	1.36643817282496	0.171602379159365
23550	77	1.36640010193611	0.169471308320509
24050	77	1.36624649543952	0.167332067355396
24550	77	1.36606793287562	0.165269593251638
25050	77	1.36599147930149	0.163350507605372
25550	77	1.36596463915646	0.161597309938213
26050	77	1.36587964144273	0.159981535411045
26550	77	1.36573227404153	0.158446489959094
27050	77	1.36560914577687	0.156938391718235
27550	77	1.36568412262659	0.155472689839105
28050	77	1.36631497097573	0.154147270790784
28550	77	1.36702082513414	0.152726676258188
29050	77	1.36770580483699	0.151287772516816
29550	77	1.36837049210562	0.149852219935378
30050	77	1.3690291750855	0.148425839693012
30550	77	1.36969883771549	0.147008382124338
31050	77	1.37039129309666	0.145595585001479
31550	77	1.37111427676984	0.144179403106713
32050	77	1.37187124336793	0.142749697477017
100	161	0.648563073924448	1.10375201883654
200	161	0.685152470555683	1.06770604488699
300	161	0.721741867186917	1.03166007093744
400	161	0.758331263818152	0.995614096987883
500	161	0.794412544044543	0.960208329626763
600	161	0.830493824270934	0.924802562265644
700	161	0.866575104497325	0.889396794904524
800	161	0.905316496867324	0.854777981324869
900	161	0.944057889237324	0.820159167745213
1000	161	0.982799281607323	0.785540354165557
1100	161	1.02824831129305	0.758440221338733
1200	161	1.07369734097878	0.731340088511909
1300	161	1.11914637066451	0.704239955685086
1400	161	1.12986800898755	0.680957270077484
1500	161	1.1405896473106	0.657674584469882
1600	161	1.15131128563365	0.63439189886228
1700	161	1.16098323156991	0.615705370741317
1800	161	1.17065517750617	0.597018842620355
1900	161	1.18032712344244	0.578332314499392
2000	161	1.18869480123214	0.565245857957355
2100	161	1.19706247902184	0.552159401415319
2200	161	1.20543015681154	0.539072944873282
2300	161	1.21237747645925	0.529160583334358
2400	161	1.21932479610695	0.519248221795433
2500	161	1.22627211575465	0.509335860256509
2650	161	1.2339341473497	0.496472103703608
2800	161	1.24159617894475	0.483608347150707
2950	161	1.24796167678639	0.47121030007536
3100	161	1.25432717462803	0.458812253000012
3250	161	1.2591921881101	0.447947949983663
3400	161	1.26405720159216	0.437083646967314
3550	161	1.26796299437585	0.427744578174157
3700	161	1.27186878715954	0.418405509380999
3850	161	1.27565687472556	0.411164184107127
4000	161	1.27944496229158	0.403922858833255
4150	161	1.28280621330374	0.396934076810242
4300	161	1.2861674643159	0.389945294787228
4450	161	1.28902161620054	0.383549119696514
4600	161	1.29187576808519	0.377152944605801
4750	161	1.29433292789598	0.371979664029313
4900	161	1.29679008770677	0.366806383452826
5050	161	1.29924609034511	0.362217180331316
5550	161	1.30581055283772	0.349173419803252
6050	161	1.31240044486639	0.335188238154178
6550	161	1.31715232076223	0.3230056142656
7050	161	1.32090891563045	0.311753734946208
7550	161	1.32351131618739	0.301714544541552
8050	161	1.32534546016963	0.292294000997597
8550	161	1.32670623621167	0.283735271126731
9050	161	1.3282422990174	0.276221648596719
9550	161	1.32993941344707	0.268907473285332
10050	161	1.33144176899802	0.261550486115089
10550	161	1.33258477910822	0.254535528288566
11050	161	1.33345105697461	0.247915638770076
11550	161	1.33423911387399	0.241567827111879
12050	161	1.33522772820115	0.23548210655673
12550	161	1.33652394893505	0.229812619947026
13050	161	1.33809558977686	0.224629213780113
13550	161	1.33980926820008	0.21983858001447
14050	161	1.34145599448668	0.215370266205054
14550	161	1.34284057300204	0.211252358724542
15050	161	1.34394184334654	0.207494003218556
15550	161	1.34497976962322	0.204207913908035
16050	161	1.34612856721836	0.201485720922748
16550	161	1.34730839665428	0.199150261423226
17050	161	1.34836165717395	0.196953715189578
17550	161	1.34920682501597	0.194801581849286
18050	161	1.34988136264729	0.192654485021809
18550	161	1.35044442703328	0.19052132908879
19050	161	1.35089833804155	0.188363337267145
19550	161	1.35120541024187	0.186162052238685
20050	161	1.35145781650673	0.183975360649427
20550	161	1.35171663956908	0.181818231643974
21050	161	1.35195725871311	0.179701543099952
21550	161	1.35212705351451	0.17765545235994
22050	161	1.35215379126777	0.175646802329758
22550	161	1.35202543315988	0.173653731816784
23050	161	1.3518750087625	0.171607307247587
23550	161	1.35180829014957	0.169478423412551
24050	161	1.35178370393662	0.167341961291052
24550	161	1.35179392081092	0.165282924075236
25050	161	1.35180602765986	0.163366883978451
25550	161	1.35174944309702	0.161615165271324
26050	161	1.3516429082165	0.159999219578681
26550	161	1.35154366011762	0.158463117424748
27050	161	1.35149503318952	0.156953506612598
27550	161	1.35167640812808	0.155485921958356
28050	161	1.35254794542777	0.154158505231538
28550	161	1.35355790987695	0.152736136561801
29050	161	1.35454038406894	0.151295075389645
29550	161	1.35548872021368	0.149857035824702
30050	161	1.35642239936516	0.148427970142006
30550	161	1.35736181246311	0.147007728555304
31050	161	1.35832159503632	0.145592113398187
31550	161	1.35931740013078	0.144173120814998
32050	161	1.36035820843499	0.142740640074935
100	118	0.503769151470235	0.905351531470914
200	118	0.531810014183163	0.881131760080111
300	118	0.559850876896091	0.856911988689308
400	118	0.587891739609019	0.832692217298505
500	118	0.615028569186242	0.808772348871564
600	118	0.642165398763466	0.784852480444623
700	118	0.66930222834069	0.760932612017682
800	118	0.696424590044598	0.737482770417462
900	118	0.723546951748505	0.714032928817242
1000	118	0.750669313452413	0.690583087217022
1100	118	0.774671250179071	0.671976550651587
1200	118	0.798673186905728	0.653370014086152
1300	118	0.822675123632386	0.634763477520717
1400	118	0.8379807324747	0.618167001597547
1500	118	0.853286341317014	0.601570525674377
1600	118	0.868591950159328	0.584974049751207
1700	118	0.875474007969705	0.570461225483455
1800	118	0.882356065780083	0.555948401215702
1900	118	0.88923812359046	0.54143557694795
2000	118	0.893369252679796	0.529832719295334
2100	118	0.897500381769132	0.518229861642719
2200	118	0.901631510858468	0.506627003990103
2300	118	0.905080720873102	0.49661874310443
2400	118	0.908529930887737	0.486610482218757
2500	118	0.911979140902371	0.476602221333084
2650	118	0.917129950797451	0.46264717802133
2800	118	0.92228076069253	0.448692134709576
2950	118	0.927022643152447	0.435868398729902
3100	118	0.931764525612364	0.423044662750228
3250	118	0.935941743312124	0.413689599557969
3400	118	0.940118961011884	0.404334536365711
3550	118	0.944140283304198	0.396140730093618
3700	118	0.948161605596512	0.387946923821526
3850	118	0.951262576111288	0.380710598317648
4000	118	0.954363546626065	0.37347427281377
4150	118	0.956561663953197	0.366543537257213
4300	118	0.958759781280329	0.359612801700656
4450	118	0.960130868420608	0.353260561898355
4600	118	0.961501955560886	0.346908322096054
4750	118	0.962665418083514	0.341329312317385
4900	118	0.963828880606141	0.335750302538715
5050	118	0.965071373174804	0.330373436663591
5550	118	0.969157286500554	0.315838915558642
6050	118	0.973651204130706	0.302899383134306
6550	118	0.977801867981548	0.292519076806023
7050	118	0.980145182575362	0.282172618583237
7550	118	0.981595890399016	0.272651494038194
8050	118	0.983144883675373	0.263937296744086
8550	118	0.984840438670546	0.256478876764217
9050	118	0.986354648640541	0.250014500580908
9550	118	0.987639450409436	0.243936214620289
10050	118	0.988644552918113	0.237956474434478
10550	118	0.989325322811724	0.232323282981525
11050	118	0.989890906947373	0.227069116500674
11550	118	0.990455155521603	0.222265314242567
12050	118	0.991066832495669	0.217862368530937
12550	118	0.991688598029518	0.213869456905415
13050	118	0.992177427040822	0.210172873509206
13550	118	0.992443194775636	0.206573481425407
14050	118	0.992552100733062	0.202903549276546
14550	118	0.992607715892056	0.199197183574482
15050	118	0.992659965390622	0.195568543642618
15550	118	0.992814449417625	0.192113277634979
16050	118	0.992991475038683	0.188839006679415
16550	118	0.99309456429858	0.185675594294608
17050	118	0.993063872450997	0.182509376452435
17550	118	0.993005353895558	0.179293426286703
18050	118	0.993001586512942	0.176033575483572
18550	118	0.9930695367728	0.172807390546369
19050	118	0.993158351024738	0.169795722486059
19550	118	0.993140326735139	0.167151159830918
20050	118	0.992963503511262	0.164882215942525
20550	118	0.992717320632486	0.162898678662798
21050	118	0.992524424228646	0.16101512209691
21550	118	0.992471595480276	0.159053429145965
22050	118	0.992634447977362	0.157040607651807
22550	118	0.992903257438256	0.155119516857015
23050	118	0.993162928839193	0.153318935300824
23550	118	0.993446187440725	0.151637528562232
24050	118	0.993775843379459	0.150033509622759
24550	118	0.99420325483346	0.148455159780748
25050	118	0.994755841226101	0.146914278416706
25550	118	0.995391637076115	0.14541810751272
26050	118	0.995990978896383	0.143923855858432
26550	118	0.996437119980228	0.142423390872836
27050	118	0.996739399632933	0.140975937025455
27550	118	0.996971332893051	0.13959379199224
28050	118	0.997118069057305	0.138210755203961
28550	118	0.997250510272068	0.136927518002583
29050	118	0.997392841164275	0.135673410182907
29550	118	0.997529462196293	0.134417180932003
30050	118	0.997650479739093	0.133144621690042
30550	118	0.997755549804979	0.131853983682322
31050	118	0.997843985679311	0.130549905915805
31550	118	0.997913111206344	0.1292393684958
32050	118	0.997960805234937	0.12792916769789
100	112	0.552670114028652	1.03096350832043
200	112	0.586260288069937	1.00949244426265
300	112	0.619850462111222	0.988021380204871
400	112	0.653440636152507	0.96655031614709
500	112	0.686351949386174	0.9448953617008
600	112	0.719263262619841	0.92324040725451
700	112	0.752174575853507	0.901585452808221
800	112	0.78508587224272	0.879536974136604
900	112	0.817997168631932	0.857488495464988
1000	112	0.850908465021144	0.835440016793371
1100	112	0.882925580766457	0.81467556060835
1200	112	0.91494269651177	0.793911104423329
1300	112	0.946959812257083	0.773146648238307
1400	112	0.96782203399591	0.752846260427676
1500	112	0.988684255734736	0.732545872617045
1600	112	1.00954647747356	0.712245484806414
1700	112	1.01961386405861	0.694455199779008
1800	112	1.02968125064365	0.676664914751602
1900	112	1.03974863722869	0.658874629724196
2000	112	1.04708701471557	0.644117555378113
2100	112	1.05442539220246	0.62936048103203
2200	112	1.06176376968934	0.614603406685947
2300	112	1.06720036957641	0.603045486821453
2400	112	1.07263696946348	0.591487566956957
2500	112	1.07807356935056	0.579929647092463
2650	112	1.08497285828678	0.564979634688516
2800	112	1.091872147223	0.55002962228457
2950	112	1.09844018339597	0.53754562084803
3100	112	1.10500821956895	0.525061619411491
3250	112	1.11149742707515	0.514331102631064
3400	112	1.11798663458135	0.503600585850638
3550	112	1.12460378805691	0.493823986446727
3700	112	1.13122094153248	0.484047387042817
3850	112	1.13677317677933	0.475080188187374
4000	112	1.14232541202618	0.466112989331931
4150	112	1.14635560256416	0.457484758444063
4300	112	1.15038579310214	0.448856527556194
4450	112	1.15285190947106	0.441297495321408
4600	112	1.15531802583998	0.433738463086622
4750	112	1.1569111083803	0.42726739392553
4900	112	1.15850419092061	0.420796324764438
5050	112	1.16005527949688	0.414593914310661
5550	112	1.16295530648274	0.398171342415939
6050	112	1.16603728381901	0.382639816426774
6550	112	1.17045494115835	0.367765053786437
7050	112	1.17431551379635	0.354205990258653
7550	112	1.17792575893338	0.342744044411322
8050	112	1.18139642544548	0.332161268199104
8550	112	1.18479291024192	0.322188986278976
9050	112	1.18770244989321	0.31305344858295
9550	112	1.19036851564798	0.304311596489482
10050	112	1.1929739694218	0.295726410918211
10550	112	1.19520726751266	0.287810659655837
11050	112	1.19711226010486	0.280600317553475
11550	112	1.1987336618492	0.274072208924348
12050	112	1.20012458471622	0.268075844745931
12550	112	1.20146589889493	0.262439526408647
13050	112	1.20268749875571	0.257109143176472
13550	112	1.20378397593703	0.252091542264368
14050	112	1.20480831082896	0.247417048450878
14550	112	1.20576996160158	0.243132535459891
15050	112	1.20656726057913	0.239185836617295
15550	112	1.20716381478504	0.235480486196613
16050	112	1.20749440458813	0.232009083566618
16550	112	1.20766464283847	0.228686921753075
17050	112	1.20772594662598	0.225391499525552
17550	112	1.20778670503376	0.222003521325512
18050	112	1.20792167475742	0.218572563093318
18550	112	1.2081166547896	0.215179006798883
19050	112	1.20835255461922	0.211858106913305
19550	112	1.20852745357707	0.20864527736257
20050	112	1.20861956573685	0.205491989682812
20550	112	1.20869482434618	0.202351849420771
21050	112	1.20874948546413	0.199298812750069
21550	112	1.2088608833105	0.196368103610055
22050	112	1.2090673315102	0.193638258144612
22550	112	1.209363126564	0.191143899135143
23050	112	1.20967357362564	0.188809692350638
23550	112	1.20998707054764	0.186544278890589
24050	112	1.21034323931271	0.184328665279574
24550	112	1.21073940186621	0.182197364578142
25050	112	1.21112107783055	0.180227298598054
25550	112	1.21158261543497	0.178419957999976
26050	112	1.21209551951572	0.176791715473606
26550	112	1.21254899646359	0.175250306713102
27050	112	1.21294130005663	0.173754186693662
27550	112	1.2133044285356	0.172242500187589
28050	112	1.21353214917614	0.170804726644021
28550	112	1.21362214274044	0.169362349557153
29050	112	1.21365122564675	0.167941403033091
29550	112	1.21365312522408	0.166545463619615
30050	112	1.21363981022303	0.165169350928737
30550	112	1.21362005160154	0.163805954588923
31050	112	1.21360046867931	0.162451521633824
31550	112	1.21357869473612	0.161099698133533
32050	112	1.21354609398614	0.15974690198301
100	115	0.538204235670209	1.02717238324467
200	115	0.572047649213625	1.0061144422865
300	115	0.60589106275704	0.98505650132834
400	115	0.639734476300455	0.963998560370176
500	115	0.672955496464535	0.942704085096842
600	115	0.706176516628616	0.921409609823509
700	115	0.739397536792696	0.900115134550176
800	115	0.772862572906669	0.878493825150148
900	115	0.806327609020643	0.85687251575012
1000	115	0.839792645134616	0.835251206350092
1100	115	0.873018564924398	0.814754897801647
1200	115	0.90624448471418	0.794258589253203
1300	115	0.939470404503961	0.773762280704758
1400	115	0.959958313214042	0.753365399904434
1500	115	0.980446221924122	0.73296851910411
1600	115	1.0009341306342	0.712571638303786
1700	115	1.01076234353659	0.695147930880388
1800	115	1.02059055643897	0.677724223456989
1900	115	1.03041876934135	0.660300516033591
2000	115	1.03754678746129	0.645482667815151
2100	115	1.04467480558122	0.630664819596712
2200	115	1.05180282370116	0.615846971378272
2300	115	1.05716564551884	0.604188720642807
2400	115	1.06252846733653	0.592530469907343
2500	115	1.06789128915422	0.580872219171878
2650	115	1.07452008533262	0.565641615320945
2800	115	1.08114888151103	0.550411011470012
2950	115	1.08751167856447	0.537618664507464
3100	115	1.0938744756179	0.524826317544916
3250	115	1.10007453090981	0.513938400850379
3400	115	1.10627458620173	0.503050484155842
3550	115	1.11259211522308	0.493261192306587
3700	115	1.11890964424443	0.483471900457332
3850	115	1.12445178984423	0.474636123185706
4000	115	1.12999393544403	0.46580034591408
4150	115	1.13409263171393	0.457270455220949
4300	115	1.13819132798383	0.448740564527819
4450	115	1.14080976261415	0.441236581337449
4600	115	1.14342819724446	0.43373259814708
4750	115	1.14522902644789	0.427292429744214
4900	115	1.14702985565132	0.420852261341348
5050	115	1.14882039638338	0.41467100751037
5550	115	1.15221380942292	0.398265796759522
6050	115	1.15563317614634	0.382707527743561
6550	115	1.16021462517038	0.367826217869301
7050	115	1.16422371611358	0.354672577864973
7550	115	1.16790542199903	0.343878306323957
8050	115	1.17140868335671	0.333580409513815
8550	115	1.17481304770718	0.323680415815231
9050	115	1.17771351220364	0.314497040612805
9550	115	1.18035703446381	0.305684960616331
10050	115	1.18294262636821	0.297054913116432
10550	115	1.18515876782784	0.289057092439256
11050	115	1.18705176358679	0.281717446930616
11550	115	1.18866634267903	0.275014533401091
12050	115	1.1900541324791	0.268805857272039
12550	115	1.19139315090707	0.262940816357518
13050	115	1.1926107351366	0.257391981057896
13550	115	1.19370357943104	0.252217852665519
14050	115	1.19472775640415	0.247487130123421
14550	115	1.19569433823269	0.243186524201154
15050	115	1.19647929319743	0.239231422827309
15550	115	1.19698042635027	0.235517381992362
16050	115	1.19713335803379	0.232036888571441
16550	115	1.19709484966768	0.228709228022353
17050	115	1.19697269744789	0.225433898494457
17550	115	1.19690325032393	0.222152691198514
18050	115	1.196962875246	0.218898060882232
18550	115	1.19712727308392	0.215695130775722
19050	115	1.19735866245066	0.212534282770556
19550	115	1.19753974291997	0.209430971476571
20050	115	1.19766230924469	0.206340319989488
20550	115	1.19780974250358	0.203226780272729
21050	115	1.19799082757178	0.200182547315441
21550	115	1.19828355369712	0.197258939309991
22050	115	1.19870269665154	0.194521038476839
22550	115	1.19919416389472	0.192006668681616
23050	115	1.19962682602925	0.18968686096079
23550	115	1.19997125356092	0.187450243835729
24050	115	1.20033291221827	0.185248775174136
24550	115	1.20073338637088	0.183115682906207
25050	115	1.20111721975097	0.181155179469871
25550	115	1.20157920646631	0.179386364341772
26050	115	1.20209153626488	0.177778667285748
26550	115	1.2025446903173	0.176234750875388
27050	115	1.20293683519154	0.174725692496566
27550	115	1.20329958306665	0.173176434392681
28050	115	1.20352787341617	0.171603289058703
28550	115	1.20361835263133	0.170023681342198
29050	115	1.20364765758179	0.168454716423997
29550	115	1.20364972952197	0.166902277538275
30050	115	1.20363666294315	0.165365001960004
30550	115	1.20361728407199	0.163839155020655
31050	115	1.20359823280887	0.162323644557197
31550	115	1.20357714210297	0.160814093455072
32050	115	1.20354536128138	0.159308141066788
100	134	0.548205531215107	1.03395014549361
200	134	0.582280338421006	1.01252621985569
300	134	0.616355145626906	0.99110229421776
400	134	0.650429952832805	0.969678368579833
500	134	0.683755853006921	0.947992001261093
600	134	0.717081753181038	0.926305633942352
700	134	0.750407653355154	0.904619266623612
800	134	0.784109364660306	0.88254087484395
900	134	0.817811075965457	0.860462483064288
1000	134	0.851512787270609	0.838384091284626
1100	134	0.883684249448254	0.817681262739244
1200	134	0.915855711625899	0.796978434193863
1300	134	0.948027173803544	0.776275605648481
1400	134	0.967327224910796	0.756132746249412
1500	134	0.986627276018048	0.735989886850344
1600	134	1.0059273271253	0.715847027451275
1700	134	1.01566986123935	0.698516059014615
1800	134	1.02541239535339	0.681185090577955
1900	134	1.03515492946744	0.663854122141296
2000	134	1.04220426186207	0.649184821239068
2100	134	1.0492535942567	0.63451552033684
2200	134	1.05630292665133	0.619846219434612
2300	134	1.06192918313268	0.60819264952851
2400	134	1.06755543961403	0.596539079622408
2500	134	1.07318169609539	0.584885509716306
2650	134	1.08048085744482	0.569596352380782
2800	134	1.08778001879426	0.554307195045259
2950	134	1.0947415732582	0.541567789338282
3100	134	1.10170312772215	0.528828383631305
3250	134	1.10818241261919	0.518087156305715
3400	134	1.11466169751623	0.507345928980124
3550	134	1.12089024694692	0.497665697037086
3700	134	1.1271187963776	0.487985465094047
3850	134	1.13239801993693	0.479486064771942
4000	134	1.13767724349626	0.470986664449837
4150	134	1.14148165778353	0.462758576918504
4300	134	1.14528607207079	0.454530489387171
4450	134	1.1476613171306	0.447148646082706
4600	134	1.1500365621904	0.439766802778241
4750	134	1.1516087934239	0.433630131478359
4900	134	1.1531810246574	0.427493460178476
5050	134	1.15482452420159	0.421670661633234
5550	134	1.15880126364959	0.405026179133706
6050	134	1.16289505296869	0.388682424337615
6550	134	1.16796553954043	0.373223690465727
7050	134	1.17243081728385	0.359111482027921
7550	134	1.17615820453158	0.347307824820621
8050	134	1.17941947719981	0.336173765636481
8550	134	1.18261288781321	0.325616427084244
9050	134	1.18543029546511	0.31596840947718
9550	134	1.18808506764109	0.306964745517036
10050	134	1.19070530777216	0.298284649168676
10550	134	1.19296498291797	0.290413344793601
11050	134	1.1949341287653	0.283352870184818
11550	134	1.19667773764057	0.277014338008667
12050	134	1.19826430769045	0.271201983747034
12550	134	1.19989006708387	0.265724116665913
13050	134	1.20149187529501	0.260479813712254
13550	134	1.20301389088947	0.255545784524322
14050	134	1.2043949395392	0.251068192644803
14550	134	1.20554732595981	0.247060078822908
15050	134	1.20642320834136	0.243401424907101
15550	134	1.20707535637577	0.239948603090967
16050	134	1.20745272495996	0.236590953741082
16550	134	1.20765081342172	0.233271996699846
17050	134	1.20772005312392	0.229987160340951
17550	134	1.20778281646845	0.226708811482885
18050	134	1.20791911950981	0.223429502861632
18550	134	1.20811501738229	0.220162325113546
19050	134	1.20835173318887	0.216914103099907
19550	134	1.20852735694103	0.213665822528716
20050	134	1.20861993258979	0.21038038348582
20550	134	1.20869535841485	0.207107753737159
21050	134	1.20875009607049	0.203968997286517
21550	134	1.20886150015255	0.201003641371412
22050	134	1.20906829065027	0.198297073040934
22550	134	1.2093659084504	0.195800816948555
23050	134	1.20970366282761	0.193442406613052
23550	134	1.21013413983227	0.191217818630955
24050	134	1.21068341071614	0.189104571062884
24550	134	1.21129832523215	0.187151672805266
25050	134	1.21187979749068	0.185409316370456
25550	134	1.21249074649239	0.183758201496705
26050	134	1.21309059282567	0.18210850581354
26550	134	1.21357903864658	0.180394941654135
27050	134	1.21397789505035	0.178640851363894
27550	134	1.21433856978928	0.176924823145114
28050	134	1.2144457544224	0.175572588516597
28550	134	1.21441591729165	0.174170367049485
29050	134	1.21431375258724	0.172749510345915
29550	134	1.21417007223523	0.171336891932774
30050	134	1.21399870881097	0.169944502836835
30550	134	1.21381159575808	0.168577813534582
31050	134	1.21361860045611	0.167237775649684
31550	134	1.21342022950978	0.165921432057729
32050	134	1.21321011470009	0.164621616760685
100	193	0.493532430041024	0.941129939845475
200	193	0.521422441697	0.918671645523768
300	193	0.549312453352975	0.896213351202061
400	193	0.577202465008951	0.873755056880354
500	193	0.604385474782269	0.851348429376514
600	193	0.631568484555586	0.828941801872673
700	193	0.658751494328904	0.806535174368833
800	193	0.685915813213733	0.784444227783856
900	193	0.713080132098561	0.762353281198878
1000	193	0.74024445098339	0.7402623346139
1100	193	0.766648425422032	0.721642725480454
1200	193	0.793052399860675	0.703023116347007
1300	193	0.819456374299317	0.684403507213561
1400	193	0.83526436766337	0.665413179695484
1500	193	0.851072361027421	0.646422852177407
1600	193	0.866880354391473	0.62743252465933
1700	193	0.874415205496466	0.611579963277718
1800	193	0.881950056601459	0.595727401896107
1900	193	0.889484907706452	0.579874840514496
2000	193	0.894818200773416	0.566901559470376
2100	193	0.90015149384038	0.553928278426257
2200	193	0.905484786907344	0.540954997382138
2300	193	0.909813513709709	0.53069826597155
2400	193	0.914142240512073	0.520441534560962
2500	193	0.918470967314437	0.510184803150374
2650	193	0.924107418396816	0.496833423513368
2800	193	0.929743869479194	0.483482043876361
2950	193	0.935031872400143	0.472545364999408
3100	193	0.940319875321091	0.461608686122455
3250	193	0.945247646175026	0.452162679630078
3400	193	0.950175417028961	0.4427166731377
3550	193	0.955083175659275	0.434035412641154
3700	193	0.959990934289589	0.425354152144608
3850	193	0.96406766007521	0.417342900590179
4000	193	0.968144385860831	0.40933164903575
4150	193	0.970991055724269	0.401602714565424
4300	193	0.973837725587708	0.393873780095099
4450	193	0.975501703827599	0.387003685196302
4600	193	0.97716568206749	0.380133590297505
4750	193	0.978280647609599	0.374390498749192
4900	193	0.979395613151709	0.368647407200878
5050	193	0.980554028018491	0.36330976834464
5550	193	0.983132932889989	0.348615897252873
6050	193	0.985875334944	0.334502057399626
6550	193	0.989823776794407	0.321832186273202
7050	193	0.993303356494743	0.310196457226232
7550	193	0.996065866211403	0.300394797148391
8050	193	0.998467987207374	0.291073275338144
8550	193	1.00073909554559	0.282452457376956
9050	193	1.00248955576024	0.27473954287047
9550	193	1.00401386751518	0.267522188876141
10050	193	1.00556052459879	0.260463837811127
10550	193	1.00676886093198	0.253989815234057
11050	193	1.00772714017562	0.248133509884263
11550	193	1.00853110112699	0.24277204273127
12050	193	1.00922272874992	0.237779337424839
12550	193	1.00999911204281	0.233123639781702
13050	193	1.01084334568093	0.228688983272773
13550	193	1.01174129676627	0.224455181645618
14050	193	1.01267791364366	0.220486070265724
14550	193	1.01363860454475	0.216773824152618
15050	193	1.01454011821433	0.213247913082292
15550	193	1.01533450558841	0.209859212472084
16050	193	1.01585101793134	0.206582591753755
16550	193	1.01612890397459	0.203403198567099
17050	193	1.01623406086909	0.200296355252708
17550	193	1.01636265284488	0.197217724399085
18050	193	1.01658416473337	0.194200862434004
18550	193	1.01683858359179	0.191296841759994
19050	193	1.01706122129216	0.188504940474892
19550	193	1.01712084518811	0.185785329688045
20050	193	1.01702388223195	0.183079015845148
20550	193	1.01694568800846	0.180359739796507
21050	193	1.01694686964623	0.177677618637776
21550	193	1.01711954573802	0.175110617314293
22050	193	1.01748486102731	0.172767434587428
22550	193	1.01799057225283	0.170627013809212
23050	193	1.01850004553896	0.168577878550464
23550	193	1.01893990782855	0.166597250330833
24050	193	1.01928695302432	0.164646120476068
24550	193	1.01962790230601	0.162760793792136
25050	193	1.01994984038974	0.160984409906382
25550	193	1.0202986008659	0.159305038440355
26050	193	1.02064832586212	0.157770661165563
26550	193	1.02088630148306	0.156368805598925
27050	193	1.02096794170099	0.155064509038996
27550	193	1.02100141599401	0.153758681178489
28050	193	1.02109723241122	0.152375021756389
28550	193	1.02115533130272	0.150897955946877
29050	193	1.02116799903099	0.149416199714917
29550	193	1.02116129399491	0.147949363218249
30050	193	1.02115281781826	0.146500029920472
30550	193	1.02115377953809	0.1450639575181
31050	193	1.02117200350322	0.143632389742426
31550	193	1.02121130418502	0.142194505733505
32050	193	1.02126694544487	0.140744520763119
100	64	0.366258058295237	0.847378598546466
200	64	0.396404013540824	0.829331152241252
300	64	0.426549968786412	0.811283705936038
400	64	0.456695924031999	0.793236259630823
500	64	0.48561453263228	0.775457252523151
600	64	0.51453314123256	0.757678245415478
700	64	0.543451749832841	0.739899238307805
800	64	0.57274341376974	0.722303163763231
900	64	0.602035077706638	0.704707089218656
1000	64	0.631326741643537	0.687111014674081
1100	64	0.650978768360587	0.671767769356657
1200	64	0.670630795077637	0.656424524039233
1300	64	0.690282821794688	0.64108127872181
1400	64	0.702562310670856	0.627726180866059
1500	64	0.714841799547024	0.614371083010308
1600	64	0.727121288423193	0.601015985154557
1700	64	0.735962973608788	0.589292015518463
1800	64	0.744804658794383	0.577568045882368
1900	64	0.753646343979978	0.565844076246273
2000	64	0.760942139640085	0.556221145414656
2100	64	0.768237935300191	0.546598214583039
2200	64	0.775533730960297	0.536975283751421
2300	64	0.780883268335263	0.528780771466653
2400	64	0.786232805710228	0.520586259181884
2500	64	0.791582343085194	0.512391746897115
2650	64	0.797399320685127	0.501969542744462
2800	64	0.803216298285061	0.491547338591809
2950	64	0.808395237874399	0.482178268274248
3100	64	0.813574177463738	0.472809197956687
3250	64	0.818082236036982	0.463905311388287
3400	64	0.822590294610227	0.455001424819886
3550	64	0.826541615462586	0.446914885345532
3700	64	0.830492936314946	0.438828345871179
3850	64	0.834188934070483	0.432313884443994
4000	64	0.83788493182602	0.425799423016809
4150	64	0.841505995917066	0.419730415926497
4300	64	0.845127060008113	0.413661408836184
4450	64	0.848103928957708	0.408116641088367
4600	64	0.851080797907303	0.402571873340549
4750	64	0.853297167559375	0.397406217058422
4900	64	0.855513537211447	0.392240560776295
5050	64	0.857658889418297	0.387091030491885
5550	64	0.86219553756642	0.370680705423658
6050	64	0.865045679218577	0.357449634335747
6550	64	0.868891637735566	0.347372612973429
7050	64	0.872973693070697	0.337077878083035
7550	64	0.875470616026835	0.326911314701312
8050	64	0.877436344227513	0.317247337110982
8550	64	0.878864892387319	0.308635012455169
9050	64	0.880476752490649	0.301062451763657
9550	64	0.882406584692072	0.294024167345939
10050	64	0.88442123959117	0.287344611627396
10550	64	0.886425277056409	0.281146446764435
11050	64	0.888393684760987	0.275268342893292
11550	64	0.890202553572831	0.269705181529598
12050	64	0.89179270253811	0.264534191563661
12550	64	0.893272466254937	0.259786329530504
13050	64	0.894641180330253	0.255348729686684
13550	64	0.895799509164824	0.251142259988362
14050	64	0.896687725634759	0.247144468142595
14550	64	0.897375626133261	0.243384830705703
15050	64	0.897953544304369	0.239817346439613
15550	64	0.898384681062133	0.236416057273388
16050	64	0.898698817223152	0.233161995135498
16550	64	0.899009216403083	0.229942393098611
17050	64	0.89930625262023	0.226746506558337
17550	64	0.899663104959809	0.223590496348632
18050	64	0.900219086524568	0.220556315260098
18550	64	0.90105826333412	0.21771320943242
19050	64	0.902152803461181	0.21506541737211
19550	64	0.903415573227131	0.212542606383399
20050	64	0.904565586036721	0.210024329410462
20550	64	0.905477004448168	0.207484875706373
21050	64	0.906081128057354	0.205010518533005
21550	64	0.906397313160531	0.20265035656485
22050	64	0.906496719743332	0.20042268355379
22550	64	0.906452552787013	0.198319630363424
23050	64	0.906404420758913	0.196333053734992
23550	64	0.906451734867135	0.19447559702791
24050	64	0.90653404882494	0.192650702658741
[truncated: 6,736 more rows]
