# Supplementary material for: Identification of protein features encoded by alternative exons using Exon Ontology
Source: Genome Res. 2017 Jun;27(6):1087–97. doi: 10.1101/gr.212696.116 (PMC5453322; doi:10.1101/gr.212696.116)
Supplement: Supplemental Material [file supp_gr.212696.116_Supplemental_Data_S1.zip › data/CE_background.tsv]

100	1	3.17899312246571	0.879255052118338
200	1	3.18308392746839	0.836745540380086
300	1	3.18717473247107	0.794236028641834
400	1	3.19126553747375	0.751726516903582
500	1	3.1951430357595	0.709598996184317
600	1	3.19902053404526	0.667471475465052
700	1	3.20289803233101	0.625343954745787
800	1	3.20624387680029	0.576712201539834
900	1	3.20958972126957	0.52808044833388
1000	1	3.21293556573884	0.479448695127927
1100	1	3.21465118923335	0.436983598779181
1200	1	3.21636681272786	0.394518502430436
1300	1	3.21808243622236	0.35205340608169
1400	1	3.21985596524208	0.342729970460268
1500	1	3.22162949426179	0.333406534838845
1600	1	3.2234030232815	0.324083099217423
1700	1	3.22506191539598	0.315312524224245
1800	1	3.22672080751046	0.306541949231067
1900	1	3.22837969962494	0.297771374237889
2000	1	3.22976365038292	0.290267493126716
2100	1	3.2311476011409	0.282763612015542
2200	1	3.23253155189887	0.275259730904368
2300	1	3.23342161512693	0.269358094804314
2400	1	3.23431167835499	0.263456458704259
2500	1	3.23520174158305	0.257554822604205
2650	1	3.23578498589388	0.250659532946752
2800	1	3.23636823020471	0.2437642432893
2950	1	3.23674651940145	0.237977298361343
3100	1	3.23712480859818	0.232190353433385
3250	1	3.2376504627671	0.227439422315738
3400	1	3.23817611693601	0.222688491198091
3550	1	3.23871834870196	0.218656926295667
3700	1	3.23926058046791	0.214625361393244
3850	1	3.2399988046725	0.210703343610029
4000	1	3.24073702887709	0.206781325826814
4150	1	3.24162463228655	0.203078050780676
4300	1	3.24251223569601	0.199374775734537
4450	1	3.24335808986899	0.196307243249297
4600	1	3.24420394404197	0.193239710764056
4750	1	3.24484598722173	0.190686863528748
4900	1	3.2454880304015	0.18813401629344
5050	1	3.24600533303118	0.185762097645346
5550	1	3.24680433859503	0.179399690854796
6050	1	3.24767422241041	0.173470367788008
6550	1	3.24808921081835	0.167657913626811
7050	1	3.24830083862684	0.162424619474149
7550	1	3.24833976933937	0.157626283001092
8050	1	3.24850587740224	0.15320356497809
8550	1	3.24868282471355	0.148943409878724
9050	1	3.24889140283312	0.144727042504152
9550	1	3.24909059139519	0.140596666230944
10050	1	3.24925997796622	0.136614256716508
10550	1	3.24940445631436	0.132880380040032
11050	1	3.24950912959294	0.129423401174244
11550	1	3.24961939097984	0.12622820503272
12050	1	3.24972214604705	0.123282606966249
12550	1	3.24975660965766	0.120568779979919
13050	1	3.24971342214632	0.118104096439968
13550	1	3.24964218686147	0.115890418069952
14050	1	3.24956815348177	0.113858192865585
14550	1	3.24950365826579	0.111965374880685
15050	1	3.24944910236057	0.110241982252743
15550	1	3.2494146914475	0.108632950392618
16050	1	3.24940969028343	0.107028963886466
16550	1	3.24943931590489	0.105404536749249
17050	1	3.2495253751186	0.103820872420961
17550	1	3.2496729517519	0.102328904338216
18050	1	3.24985063215575	0.100921472891916
18550	1	3.2500078905974	0.0995298656173198
19050	1	3.25011829228491	0.0981550161599041
19550	1	3.25019299354567	0.0968465191462496
20050	1	3.25023089475254	0.0956527997271667
20550	1	3.25023760534026	0.0946087531978153
21050	1	3.25023815348848	0.0937140559806538
21550	1	3.2502354820435	0.0929290564784642
22050	1	3.2502225314721	0.0922499847002526
22550	1	3.2501877254063	0.0916620661561276
23050	1	3.2501146770053	0.0910610089301658
23550	1	3.25001235617935	0.0903214874941498
24050	1	3.24991587279267	0.0893941791884077
24550	1	3.24986978024654	0.0883739118475151
25050	1	3.24988198832769	0.0873785129407354
25550	1	3.2499212437817	0.0864235159962712
26050	1	3.24996070099096	0.0854707602876652
26550	1	3.24998649511828	0.0844906106605702
27050	1	3.24999669148611	0.0834223012069177
27550	1	3.25000084697396	0.0822759143410222
28050	1	3.25000719553957	0.0811176891519016
28550	1	3.25002115951992	0.0798934127255535
29050	1	3.25003871566766	0.0786690612430622
29550	1	3.25005571734567	0.0774621588697591
30050	1	3.25007018402534	0.0762736701269985
30550	1	3.25008123518545	0.0750979649621346
31050	1	3.25008857666658	0.0739273348922683
31550	1	3.25009226888187	0.0727573001455552
32050	1	3.25009260274618	0.0715809628061065
100	7	1.97930453589503	0.757087673972719
200	7	1.99288234509502	0.739098443092045
300	7	2.00646015429501	0.72110921221137
400	7	2.020037963495	0.703119981330696
500	7	2.03344865028428	0.685033863283257
600	7	2.04685933707356	0.666947745235818
700	7	2.06027002386284	0.648861627188379
800	7	2.07354390161099	0.630602148627517
900	7	2.08681777935914	0.612342670066655
1000	7	2.10009165710729	0.594083191505792
1100	7	2.11228219918152	0.575877434136033
1200	7	2.12447274125576	0.557671676766274
1300	7	2.13666328333	0.539465919396515
1400	7	2.14617378236015	0.523272146440712
1500	7	2.15568428139029	0.507078373484909
1600	7	2.16519478042044	0.490884600529106
1700	7	2.17033454293911	0.477264386006696
1800	7	2.17547430545778	0.463644171484286
1900	7	2.18061406797645	0.450023956961876
2000	7	2.18433096850358	0.43716262762127
2100	7	2.18804786903071	0.424301298280663
2200	7	2.19176476955783	0.411439968940057
2300	7	2.19402270477994	0.401958744415472
2400	7	2.19628064000204	0.392477519890887
2500	7	2.19853857522414	0.382996295366302
2650	7	2.20124150467326	0.370947067087514
2800	7	2.20394443412237	0.358897838808727
2950	7	2.20614439527244	0.348380132121992
3100	7	2.20834435642251	0.337862425435257
3250	7	2.20956371588158	0.329148800910196
3400	7	2.21078307534065	0.320435176385135
3550	7	2.21157341938656	0.313394941610446
3700	7	2.21236376343246	0.306354706835758
3850	7	2.21285606876343	0.30032423841212
4000	7	2.21334837409441	0.294293769988483
4150	7	2.21400132449612	0.288626397524493
4300	7	2.21465427489783	0.282959025060503
4450	7	2.21543753816208	0.278084939363783
4600	7	2.21622080142633	0.273210853667063
4750	7	2.21682481148794	0.268918701422866
4900	7	2.21742882154955	0.264626549178669
5050	7	2.2179613040138	0.260588054556228
5550	7	2.22079580069643	0.248718475114394
6050	7	2.22405869580283	0.237853969604464
6550	7	2.22617530346768	0.22802454011912
7050	7	2.22773973617254	0.218698872144284
7550	7	2.22856967390931	0.210590639767048
8050	7	2.22956225401729	0.203206420666905
8550	7	2.23036519315176	0.196708403423782
9050	7	2.23111655610865	0.190943658306172
9550	7	2.23195917808261	0.185630322915106
10050	7	2.23268606414752	0.180655260233985
10550	7	2.23322800409065	0.176291725125996
11050	7	2.23366994439785	0.172444869472161
11550	7	2.23416756497806	0.168981510772631
12050	7	2.23474782748115	0.165847320180348
12550	7	2.23540295605729	0.162909946945638
13050	7	2.23604229850267	0.160081574838034
13550	7	2.23657761154691	0.157374414970139
14050	7	2.23691334389313	0.154779867849537
14550	7	2.23703291716614	0.152240941400967
15050	7	2.23694351727284	0.149684018252643
15550	7	2.23672100935854	0.147111363915996
16050	7	2.23651514251069	0.144549394171723
16550	7	2.23640158147524	0.142026924432946
17050	7	2.23638118206714	0.139640158243075
17550	7	2.23640645748514	0.13747355698985
18050	7	2.23644276070935	0.135499149931018
18550	7	2.23650535195333	0.133631224359263
19050	7	2.23661151592213	0.131815230792184
19550	7	2.23684792243108	0.130080364594809
20050	7	2.23723564322181	0.128461512820347
20550	7	2.23772722384911	0.126976816776006
21050	7	2.23825350270623	0.125673445897633
21550	7	2.23874093241793	0.124532970688725
22050	7	2.23916388349232	0.123402017932204
22550	7	2.23945175660419	0.122137385127482
23050	7	2.23954945912237	0.120734026415708
23550	7	2.23944735099871	0.119275881266923
24050	7	2.23917836502933	0.117872649121473
24550	7	2.23883517315347	0.116610378710384
25050	7	2.23855399216828	0.115511453422769
25550	7	2.23838183762274	0.114499321201868
26050	7	2.23830327002142	0.113427732388129
26550	7	2.23825841876355	0.112280584076841
27050	7	2.23815342819588	0.111064542505519
27550	7	2.23800679079017	0.109811263768223
28050	7	2.2380089337019	0.108602449108209
28550	7	2.23809823771584	0.107426809021688
29050	7	2.23823339381382	0.106281502813068
29550	7	2.23839275166416	0.105147940162958
30050	7	2.23856221512451	0.104013206071919
30550	7	2.23873156429227	0.102871958016845
31050	7	2.23889500973932	0.101718670143076
31550	7	2.23905485072188	0.100551881901839
32050	7	2.2392138720559	0.0993733881512714
100	8	2.05672200859357	0.91339793383806
200	8	2.06838244451197	0.889573150232957
300	8	2.08004288043037	0.865748366627855
400	8	2.09170331634878	0.841923583022752
500	8	2.10278060846688	0.817704327498867
600	8	2.11385790058498	0.793485071974982
700	8	2.12493519270308	0.769265816451096
800	8	2.13510999171171	0.744361089588108
900	8	2.14528479072033	0.719456362725119
1000	8	2.15545958972895	0.694551635862131
1100	8	2.16512539770633	0.669774150135191
1200	8	2.17479120568371	0.644996664408251
1300	8	2.18445701366109	0.620219178681311
1400	8	2.19387934836352	0.598010189270719
1500	8	2.20330168306595	0.575801199860127
1600	8	2.21272401776838	0.553592210449536
1700	8	2.22108040332657	0.532790440743548
1800	8	2.22943678888475	0.51198867103756
1900	8	2.23779317444294	0.491186901331573
2000	8	2.24375469337087	0.476352222837976
2100	8	2.24971621229881	0.461517544344379
2200	8	2.25567773122674	0.446682865850783
2300	8	2.25917618157191	0.436584059562826
2400	8	2.26267463191709	0.426485253274869
2500	8	2.26617308226226	0.416386446986912
2650	8	2.27012408528603	0.402967979993928
2800	8	2.2740750883098	0.389549513000943
2950	8	2.27704549303792	0.378203089433032
3100	8	2.28001589776603	0.36685666586512
3250	8	2.28299340514224	0.358840993532579
3400	8	2.28597091251846	0.350825321200038
3550	8	2.28863324723775	0.344201023630153
3700	8	2.29129558195705	0.337576726060269
3850	8	2.29328364719091	0.331724322672023
4000	8	2.29527171242478	0.325871919283777
4150	8	2.29717457538498	0.320501760881325
4300	8	2.29907743834518	0.315131602478873
4450	8	2.30073898164974	0.310174423091769
4600	8	2.3024005249543	0.305217243704664
4750	8	2.30371324775246	0.300414590045475
4900	8	2.30502597055062	0.295611936386287
5050	8	2.30601080343809	0.291007510162948
5550	8	2.30752591375298	0.279022373974355
6050	8	2.31038239742132	0.26923405601829
6550	8	2.31294435582028	0.259675135107416
7050	8	2.31466740194688	0.250328520782036
7550	8	2.31563844142347	0.242022648974247
8050	8	2.31669401436429	0.23428462057696
8550	8	2.31804510447769	0.227305690432155
9050	8	2.31966245385508	0.220730499226255
9550	8	2.32124904786731	0.214346616748399
10050	8	2.32264231224047	0.208161894986932
10550	8	2.32383164293921	0.20214002775153
11050	8	2.32481239886512	0.196365932233573
11550	8	2.32574711835949	0.191033510111907
12050	8	2.3267312114633	0.186158616709693
12550	8	2.32764297167454	0.181661160178344
13050	8	2.32836636230423	0.177559380408504
13550	8	2.32881764682271	0.173927003100323
14050	8	2.32899917849017	0.170752101086095
14550	8	2.32902473510932	0.16786897865749
15050	8	2.32905825209533	0.16519677727728
15550	8	2.32918017742877	0.162750125110005
16050	8	2.32931662648774	0.160486566803763
16550	8	2.32943423110819	0.158329978849169
17050	8	2.3295870729674	0.156248924334265
17550	8	2.32975573387501	0.154239598908102
18050	8	2.32997306930083	0.152346895526998
18550	8	2.33023550363632	0.150473670255267
19050	8	2.33050450867573	0.148546629382334
19550	8	2.33070829815852	0.14655998596417
20050	8	2.33077937438542	0.144502675536732
20550	8	2.33071924628046	0.142450248131462
21050	8	2.33061647536057	0.140541237483065
21550	8	2.33051194588805	0.138910526994317
22050	8	2.33045167910466	0.137540943966594
22550	8	2.33049797383315	0.136307351480697
23050	8	2.33059301974146	0.135100445819932
23550	8	2.33070823792513	0.133817124100382
24050	8	2.33093672546519	0.132407827712506
24550	8	2.33138178168076	0.130950869104923
25050	8	2.33196983082849	0.129581753556599
25550	8	2.33258716006137	0.128405869289737
26050	8	2.33312815113737	0.127416948003558
26550	8	2.33353088608459	0.126456669527538
27050	8	2.33379488614424	0.125338944021989
27550	8	2.334010398385	0.124035285767555
28050	8	2.33390803571958	0.122613237107858
28550	8	2.3337736748914	0.121159456906717
29050	8	2.3336107386175	0.119711517028203
29550	8	2.33341161089411	0.11827757145769
30050	8	2.33317172895454	0.116856998792472
30550	8	2.33289402670093	0.115444980511866
31050	8	2.33258594695717	0.114035515200055
31550	8	2.33225502783783	0.112626100962463
32050	8	2.33190237763034	0.111211267623059
100	5	0.86829388822216	1.00997710154662
200	5	0.903480283205377	0.977785388387912
300	5	0.938666678188594	0.945593675229203
400	5	0.973853073171812	0.913401962070494
500	5	1.00857891786993	0.881550406909061
600	5	1.04330476256805	0.849698851747628
700	5	1.07803060726617	0.817847296586195
800	5	1.11331347753194	0.785827598286363
900	5	1.14859634779772	0.753807899986531
1000	5	1.1838792180635	0.721788201686698
1100	5	1.22233756384986	0.687609997658226
1200	5	1.26079590963622	0.653431793629754
1300	5	1.29925425542258	0.619253589601282
1400	5	1.31012898086349	0.600535632152002
1500	5	1.3210037063044	0.581817674702722
1600	5	1.33187843174531	0.563099717253442
1700	5	1.3388678858134	0.548981719966343
1800	5	1.34585733988148	0.534863722679244
1900	5	1.35284679394956	0.520745725392145
2000	5	1.35785755304275	0.508402040033475
2100	5	1.36286831213593	0.496058354674806
2200	5	1.36787907122911	0.483714669316136
2300	5	1.37129468582769	0.473137710795331
2400	5	1.37471030042628	0.462560752274525
2500	5	1.37812591502486	0.45198379375372
2650	5	1.3816890405463	0.43934521151324
2800	5	1.38525216606775	0.426706629272761
2950	5	1.38844359441881	0.415905389950511
3100	5	1.39163502276988	0.405104150628261
3250	5	1.39388094591611	0.396713955466787
3400	5	1.39612686906234	0.388323760305312
3550	5	1.3986647389444	0.381289530348526
3700	5	1.40120260882647	0.37425530039174
3850	5	1.40425368000165	0.368160915959086
4000	5	1.40730475117684	0.362066531526431
4150	5	1.4102559743561	0.356253683571754
4300	5	1.41320719753536	0.350440835617077
4450	5	1.41630724336441	0.345350259170501
4600	5	1.41940728919345	0.340259682723925
4750	5	1.42205945047042	0.336065742484934
4900	5	1.42471161174739	0.331871802245943
5050	5	1.42679799817307	0.327876451164625
5550	5	1.42870360694701	0.315670756478898
6050	5	1.4308129712291	0.303077256358479
6550	5	1.43356713852922	0.292699551275451
7050	5	1.43625437201529	0.282830672080715
7550	5	1.43824875205599	0.273807640566596
8050	5	1.43991583116609	0.265835056759897
8550	5	1.44129268219618	0.258525729025628
9050	5	1.44248421214454	0.251787448596995
9550	5	1.44347744500596	0.245244923548841
10050	5	1.44441504874891	0.238897458291351
10550	5	1.44509891696248	0.233115957051405
11050	5	1.44537946051953	0.227884526682121
11550	5	1.44533010337189	0.223090100136626
12050	5	1.44509622350189	0.218535949674928
12550	5	1.44480455367524	0.214151523289982
13050	5	1.44449977393704	0.209980890345281
13550	5	1.44418924380975	0.206035286265464
14050	5	1.44387488324931	0.202339833817834
14550	5	1.44372901786212	0.199030459885062
15050	5	1.44385139466148	0.196096400104356
15550	5	1.44433015909647	0.193337774545366
16050	5	1.44520352002495	0.19058471500363
16550	5	1.44633457264193	0.187826263133595
17050	5	1.44761603658681	0.185069438247028
17550	5	1.44897329131759	0.182391954278201
18050	5	1.45022943209568	0.179917212318668
18550	5	1.45129836719773	0.17766856929498
19050	5	1.45222904844809	0.175520293475307
19550	5	1.4530420144861	0.173318907925497
20050	5	1.45370375957229	0.1710188159912
20550	5	1.45414630078681	0.168691468025844
21050	5	1.45431570023125	0.166518312776457
21550	5	1.45415267299528	0.164526849275704
22050	5	1.45372632993618	0.162676664494461
22550	5	1.45318256592126	0.160987137196363
23050	5	1.45263120049466	0.159407849799012
23550	5	1.45223128969881	0.157867674433972
24050	5	1.45202187068477	0.1563976822672
24550	5	1.45202592172778	0.155049044431984
25050	5	1.45226727141528	0.153839162704874
25550	5	1.45257963791202	0.152782452543088
26050	5	1.45277005119226	0.151797453501096
26550	5	1.4528388207312	0.150772880524576
27050	5	1.45298024754349	0.149655699503424
27550	5	1.45327676295036	0.148454206268357
28050	5	1.45364132199616	0.147193353451815
28550	5	1.4540569282729	0.146013645686957
29050	5	1.4544760709025	0.14484107553775
29550	5	1.45487464408421	0.143662430679367
30050	5	1.45524950026766	0.14247389983301
30550	5	1.45560754240543	0.141278438672286
31050	5	1.45595883993503	0.140082431692795
31550	5	1.45630789240297	0.138892815740682
32050	5	1.45665547491915	0.137715242563063
100	11	0.881224555094325	0.909230240711494
200	11	0.904980597102654	0.879485522420897
300	11	0.928736639110983	0.849740804130301
400	11	0.952492681119312	0.819996085839704
500	11	0.975084460535865	0.790696424388243
600	11	0.997676239952417	0.761396762936783
700	11	1.02026801936897	0.732097101485322
800	11	1.04201905503654	0.702229249660666
900	11	1.06377009070411	0.672361397836009
1000	11	1.08552112637168	0.642493546011353
1100	11	1.10222175418309	0.617313610621911
1200	11	1.11892238199451	0.592133675232468
1300	11	1.13562300980592	0.566953739843025
1400	11	1.14600006058553	0.548808108135537
1500	11	1.15637711136514	0.530662476428048
1600	11	1.16675416214475	0.51251684472056
1700	11	1.1743224040299	0.498859060202079
1800	11	1.18189064591505	0.485201275683598
1900	11	1.1894588878002	0.471543491165117
2000	11	1.19429369856504	0.460486804068838
2100	11	1.19912850932988	0.449430116972558
2200	11	1.20396332009472	0.438373429876279
2300	11	1.20755885998284	0.429940107223436
2400	11	1.21115439987096	0.421506784570592
2500	11	1.21474993975909	0.413073461917749
2650	11	1.21945013707832	0.402803441775746
2800	11	1.22415033439755	0.392533421633742
2950	11	1.22752081400504	0.38349247530089
3100	11	1.23089129361253	0.374451528968038
3250	11	1.23268659640523	0.367119443946042
3400	11	1.23448189919793	0.359787358924047
3550	11	1.23645224834673	0.353699689692544
3700	11	1.23842259749553	0.347612020461041
3850	11	1.24063095835913	0.342384177844581
4000	11	1.24283931922274	0.33715633522812
4150	11	1.2446615559521	0.33209637700187
4300	11	1.24648379268146	0.32703641877562
4450	11	1.24797123559328	0.322234194877875
4600	11	1.24945867850509	0.317431970980131
4750	11	1.25080326690529	0.312747642393527
4900	11	1.25214785530548	0.308063313806924
5050	11	1.25330529769975	0.303445619918037
5550	11	1.25492720869262	0.289501538326704
6050	11	1.25646122506418	0.278247986901352
6550	11	1.25765399177894	0.268793733958987
7050	11	1.25927322452778	0.258564919688636
7550	11	1.26088064574118	0.249540822372168
8050	11	1.26205049966901	0.242063372817165
8550	11	1.26292803836424	0.235639396504248
9050	11	1.26368946619029	0.229787972870814
9550	11	1.26440418587584	0.224052755438523
10050	11	1.26512610889627	0.218390614819947
10550	11	1.26580853058489	0.212959696528974
11050	11	1.26638110764722	0.207793091823769
11550	11	1.26684669609146	0.202953479945615
12050	11	1.26720099066984	0.198531796524156
12550	11	1.26749978944325	0.194450315176004
13050	11	1.26788183917543	0.190548129924028
13550	11	1.26842631947605	0.186786015847728
14050	11	1.26916144256944	0.183183543099317
14550	11	1.27005591886683	0.17983571584569
15050	11	1.27105502054455	0.17678125441616
15550	11	1.27211152056003	0.174003688278156
16050	11	1.27307095992997	0.171491337532253
16550	11	1.27383459025146	0.169169554573669
17050	11	1.27432859878718	0.166961224286485
17550	11	1.27453919607527	0.16491121539537
18050	11	1.27456306261858	0.16305410181348
18550	11	1.27444593221062	0.161358140340392
19050	11	1.27418452485078	0.159673087862562
19550	11	1.27378220011285	0.15787832962654
20050	11	1.27329086924269	0.155989404961873
20550	11	1.27275120394756	0.154044553874587
21050	11	1.27222713912913	0.152157324034043
21550	11	1.2718070904801	0.150422492152056
22050	11	1.27157395177117	0.148751732871553
22550	11	1.27151748537129	0.147097615257636
23050	11	1.27157581374865	0.145382174111253
23550	11	1.2716962115724	0.143574605668292
24050	11	1.27187108603597	0.141748989520515
24550	11	1.27205772125163	0.140020692053475
25050	11	1.27222715979692	0.138634259043596
25550	11	1.27242460042821	0.137718260357585
26050	11	1.27268585169206	0.137098424627036
26550	11	1.27300782373798	0.136531791908943
27050	11	1.2733440402065	0.135861555132723
27550	11	1.27370660803026	0.13509385572693
28050	11	1.27398048628528	0.134282186099975
28550	11	1.27407291261517	0.133376370530147
29050	11	1.27414516445319	0.132463794204416
29550	11	1.27422935050911	0.131553737084195
30050	11	1.27432483942895	0.130637630223098
30550	11	1.27442022565833	0.129708600308788
31050	11	1.27450133343275	0.128761569198062
31550	11	1.27455818812213	0.127791859545438
32050	11	1.27458015756618	0.126794037639715
100	74	0.574693188115407	0.804390641035129
200	74	0.59798975550301	0.777201599810042
300	74	0.621286322890613	0.750012558584955
400	74	0.644582890278217	0.722823517359868
500	74	0.667453370272664	0.696112430969621
600	74	0.690323850267111	0.669401344579375
700	74	0.713194330261557	0.642690258189128
800	74	0.736567800077192	0.616197969753639
900	74	0.759941269892827	0.589705681318151
1000	74	0.783314739708461	0.563213392882662
1100	74	0.805375015329259	0.538331886810997
1200	74	0.827435290950056	0.513450380739333
1300	74	0.849495566570853	0.488568874667668
1400	74	0.855294589871541	0.473631178523058
1500	74	0.86109361317223	0.458693482378447
1600	74	0.866892636472919	0.443755786233837
1700	74	0.871962620150599	0.432471704571507
1800	74	0.877032603828279	0.421187622909177
1900	74	0.882102587505959	0.409903541246847
2000	74	0.886241103832112	0.399887159896317
2100	74	0.890379620158265	0.389870778545787
2200	74	0.894518136484418	0.379854397195257
2300	74	0.897418687388065	0.372109646919268
2400	74	0.900319238291712	0.36436489664328
2500	74	0.903219789195359	0.356620146367291
2650	74	0.907039619952322	0.347279019501147
2800	74	0.910859450709285	0.337937892635002
2950	74	0.914795266396428	0.329054748173867
3100	74	0.918731082083571	0.320171603712732
3250	74	0.922232212452683	0.312203418804883
3400	74	0.925733342821795	0.304235233897035
3550	74	0.92878359497985	0.297286186239925
3700	74	0.931833847137904	0.290337138582815
3850	74	0.93437942401589	0.284326163539412
4000	74	0.936925000893875	0.278315188496008
4150	74	0.939286461912439	0.272626047860465
4300	74	0.941647922931003	0.266936907224921
4450	74	0.943273895687019	0.262157872811973
4600	74	0.944899868443034	0.257378838399026
4750	74	0.945994603275795	0.253805161554885
4900	74	0.947089338108556	0.250231484710744
5050	74	0.948099808981291	0.247124972134859
5550	74	0.950223877366401	0.238838091383101
6050	74	0.951882362977042	0.230702319213117
6550	74	0.9536001396495	0.222738567909813
7050	74	0.955391492563035	0.214957550125131
7550	74	0.957131687699603	0.207917804779346
8050	74	0.959016885551485	0.20127981504809
8550	74	0.960607820126559	0.195304673017602
9050	74	0.961917632576201	0.189985683507391
9550	74	0.963211489950797	0.184863888548927
10050	74	0.964442204261142	0.17973958846247
10550	74	0.96560767747753	0.174961010277506
11050	74	0.966698668864178	0.17060451471878
11550	74	0.967612237774793	0.166674083126882
12050	74	0.968330758267976	0.163142588122747
12550	74	0.96888386700287	0.159891262465912
13050	74	0.969401862393946	0.156819814885515
13550	74	0.969844998850872	0.153898469722773
14050	74	0.970224397503033	0.151097650367597
14550	74	0.970601002355069	0.148345092681428
15050	74	0.970914407204142	0.145692074861386
15550	74	0.971089288601073	0.14317196681612
16050	74	0.971220321776	0.140778283302073
16550	74	0.971353621224242	0.138425912146632
17050	74	0.971537338360046	0.136074580226589
17550	74	0.971768440573519	0.133723755580891
18050	74	0.97209561818415	0.131438013235698
18550	74	0.972587425914429	0.129305884763897
19050	74	0.973190972217868	0.12738476471692
19550	74	0.973873142226466	0.12568082821037
20050	74	0.974634585012238	0.124190720616135
20550	74	0.975463387621813	0.12294856150367
21050	74	0.976331409322846	0.121953435428331
21550	74	0.977164960131316	0.121089452007497
22050	74	0.97790327167847	0.120224858747621
22550	74	0.978471597837024	0.119317028914637
23050	74	0.978858976577335	0.118362913924667
23550	74	0.979105722686354	0.117382131347676
24050	74	0.979270703274511	0.116424419935887
24550	74	0.979398454950938	0.115445545440447
25050	74	0.97953106159299	0.114377808929237
25550	74	0.979716981928205	0.113216067520375
26050	74	0.979978445509281	0.11196756675245
26550	74	0.980263001997744	0.11071146519834
27050	74	0.980527211427598	0.109497114465237
27550	74	0.980756982129767	0.10835674749179
28050	74	0.980850539742463	0.107341214776562
28550	74	0.980921188751318	0.106334713378284
29050	74	0.981005967571658	0.105334532330507
29550	74	0.981092393871267	0.104338177050632
30050	74	0.981170558733379	0.103342137912651
30550	74	0.981229169665002	0.102345630464854
31050	74	0.981261327979368	0.101345005064561
31550	74	0.981264347143449	0.100339098338436
32050	74	0.981238573006989	0.0993290462414712
100	6	0.85063758911167	1.12497404009558
200	6	0.884460455203344	1.08541738561468
300	6	0.918283321295019	1.04586073113377
400	6	0.952106187386693	1.00630407665286
500	6	0.985629524276453	0.967413209033295
600	6	1.01915286116621	0.928522341413724
700	6	1.05267619805597	0.889631473794154
800	6	1.08662764162805	0.851579338468363
900	6	1.12057908520012	0.813527203142571
1000	6	1.1545305287722	0.775475067816779
1100	6	1.19610257026732	0.732984298063906
1200	6	1.23767461176244	0.690493528311033
1300	6	1.27924665325757	0.64800275855816
1400	6	1.29221485015131	0.623682079953979
1500	6	1.30518304704505	0.599361401349798
1600	6	1.3181512439388	0.575040722745617
1700	6	1.32777483085533	0.55792709705418
1800	6	1.33739841777186	0.540813471362742
1900	6	1.3470220046884	0.523699845671305
2000	6	1.35402546782918	0.509408414404082
2100	6	1.36102893096997	0.495116983136858
2200	6	1.36803239411076	0.480825551869635
2300	6	1.37322398213175	0.469456688846646
2400	6	1.37841557015275	0.458087825823656
2500	6	1.38360715817374	0.446718962800667
2650	6	1.38848751346083	0.432900342453443
2800	6	1.39336786874792	0.41908172210622
2950	6	1.39797888968094	0.407531183234337
3100	6	1.40258991061395	0.395980644362455
3250	6	1.40627507799178	0.386668883017764
3400	6	1.40996024536961	0.377357121673074
3550	6	1.41245233230906	0.369168725989544
3700	6	1.4149444192485	0.360980330306015
3850	6	1.41599357418683	0.354466105135409
4000	6	1.41704272912516	0.347951879964802
4150	6	1.41796613960269	0.341983083697223
4300	6	1.41888955008022	0.336014287429644
4450	6	1.41986754941676	0.330545406227141
4600	6	1.4208455487533	0.325076525024638
4750	6	1.42163539203034	0.32012839683458
4900	6	1.42242523530739	0.315180268644522
5050	6	1.42325939554642	0.310490236305347
5550	6	1.42827095453881	0.298377583550727
6050	6	1.43265157662038	0.288087773066562
6550	6	1.43447347084639	0.278828780766816
7050	6	1.43626532488862	0.268875335246792
7550	6	1.43810166360419	0.259633760399422
8050	6	1.44001931555766	0.251654674698715
8550	6	1.44178494295717	0.244633769197284
9050	6	1.44335706563736	0.23816990538
9550	6	1.44496336854432	0.231998777265626
10050	6	1.44659532452128	0.225905577222014
10550	6	1.44831638662485	0.220086252257624
11050	6	1.45012878005833	0.214601819845319
11550	6	1.4519693807909	0.209532947527096
12050	6	1.45365607476217	0.20483090860054
12550	6	1.45498212993751	0.20036519298266
13050	6	1.45595133880906	0.196006119413542
13550	6	1.45670263308181	0.19177552690954
14050	6	1.45732463413038	0.187770484590073
14550	6	1.45781545313679	0.184040468260835
15050	6	1.45807504205429	0.180562183507834
15550	6	1.45814313567538	0.177259045938337
16050	6	1.45803436767632	0.17414839425025
16550	6	1.45785396254254	0.171295249544808
17050	6	1.45777849167742	0.168804987352353
17550	6	1.45793226969619	0.16669262264467
18050	6	1.45837651509343	0.164801409660922
18550	6	1.45904602130332	0.1629815370309
19050	6	1.45984789244852	0.161090267932592
19550	6	1.46068159902321	0.159126038379644
20050	6	1.46138124539519	0.157122363013839
20550	6	1.46184767347647	0.155206966561704
21050	6	1.46213630475717	0.153424797487305
21550	6	1.46230090833823	0.151738910124443
22050	6	1.46232744141428	0.150066897221328
22550	6	1.46221510863653	0.148357315949533
23050	6	1.4619775778955	0.146658563024472
23550	6	1.46164975345107	0.14506434483968
24050	6	1.46122060532114	0.143607216371282
24550	6	1.46066412378395	0.142288087061802
25050	6	1.45997516318799	0.141043687054346
25550	6	1.45928916243294	0.139780257408588
26050	6	1.45879174260825	0.138445829023378
26550	6	1.4585491874998	0.137084520920343
27050	6	1.45852300236834	0.135662200909352
27550	6	1.45862530232333	0.134183263208594
28050	6	1.45880846015431	0.132680414341385
28550	6	1.45896720814933	0.131212022459127
29050	6	1.45910331648549	0.129746051810498
29550	6	1.45923273453848	0.128282520195226
30050	6	1.45936459379527	0.126823151305559
30550	6	1.45950303565204	0.125367324159716
31050	6	1.45964965732241	0.123913327149094
31550	6	1.45980456550001	0.122464692513394
32050	6	1.4599669975434	0.121026995504289
100	152	1.17514347368108	1.19774013229155
200	152	1.20000007510683	1.15218030639021
300	152	1.22485667653258	1.10662048048886
400	152	1.24971327795833	1.06106065458752
500	152	1.27456273581241	1.01692610847451
600	152	1.29941219366649	0.972791562361495
700	152	1.32426165152057	0.928657016248483
800	152	1.34906828632929	0.887196884855156
900	152	1.37387492113802	0.84573675346183
1000	152	1.39868155594675	0.804276622068503
1100	152	1.42376981466	0.77110431783072
1200	152	1.44885807337325	0.737932013592937
1300	152	1.4739463320865	0.704759709355153
1400	152	1.49719935584439	0.673828573522544
1500	152	1.52045237960229	0.642897437689936
1600	152	1.54370540336018	0.611966301857327
1700	152	1.55608290102568	0.591638201659727
1800	152	1.56846039869117	0.571310101462128
1900	152	1.58083789635667	0.550982001264528
2000	152	1.58931251264014	0.537050513834965
2100	152	1.59778712892361	0.523119026405401
2200	152	1.60626174520708	0.509187538975837
2300	152	1.6109572699352	0.498355730085592
2400	152	1.61565279466332	0.487523921195347
2500	152	1.62034831939144	0.476692112305103
2650	152	1.6264037749639	0.462706279963725
2800	152	1.63245923053636	0.448720447622346
2950	152	1.63798250939383	0.436380791749281
3100	152	1.64350578825129	0.424041135876215
3250	152	1.64887980490884	0.414292088645909
3400	152	1.65425382156638	0.404543041415604
3550	152	1.65927723187602	0.396660856993126
3700	152	1.66430064218566	0.388778672570648
3850	152	1.66793053729059	0.382220941954859
4000	152	1.67156043239552	0.37566321133907
4150	152	1.67441448346133	0.369442706216972
4300	152	1.67726853452714	0.363222201094874
4450	152	1.67937948751399	0.357537158687205
4600	152	1.68149044050083	0.351852116279535
4750	152	1.6832626505367	0.346727443787966
4900	152	1.68503486057256	0.341602771296397
5050	152	1.68645354189834	0.336825235079612
5550	152	1.69005366110206	0.32501819729728
6050	152	1.69465431595135	0.314129548111643
6550	152	1.69785198705252	0.302775549682467
7050	152	1.69996636966039	0.291518427625176
7550	152	1.70193076869309	0.28145383812958
8050	152	1.70431721086217	0.272724827365317
8550	152	1.70689941024734	0.264946613328973
9050	152	1.70950660490219	0.257665850474378
9550	152	1.71195868969098	0.250397032322823
10050	152	1.71405410118866	0.243067173412539
10550	152	1.71585289462495	0.236023283679428
11050	152	1.71738723962041	0.22955481075306
11550	152	1.71885323185304	0.223733150080277
12050	152	1.72027213984524	0.218314902334323
12550	152	1.72139257945807	0.213079568675335
13050	152	1.72206358497581	0.208058922381055
13550	152	1.72235355587559	0.203292776309051
14050	152	1.72237227980566	0.198870743882373
14550	152	1.72228527721154	0.194923546471818
15050	152	1.7222923093154	0.19149807313823
15550	152	1.72249740109094	0.188586206990857
16050	152	1.7228619283821	0.186096560666194
16550	152	1.72333591813394	0.183883407163199
17050	152	1.72392675867651	0.181835919538028
17550	152	1.72458150797027	0.179912143264923
18050	152	1.72528954180677	0.178151993797401
18550	152	1.7260722930145	0.176541447811378
19050	152	1.7269143388058	0.174946313614546
19550	152	1.72772637206656	0.173213733969296
20050	152	1.72832408466369	0.171240370540143
20550	152	1.72861820780874	0.169061139631418
21050	152	1.72870071340671	0.166789550096761
21550	152	1.72862827475639	0.164507227210692
22050	152	1.72844352526226	0.162317950162791
22550	152	1.72820126953145	0.160198664235041
23050	152	1.72796952034457	0.158107496973415
23550	152	1.72782344608746	0.155981086908425
24050	152	1.72776902176305	0.153779999747748
24550	152	1.72781564706675	0.151607258918502
25050	152	1.7279102353929	0.149658305548533
25550	152	1.7279563185626	0.148036851900596
26050	152	1.72797856315016	0.146728543799096
26550	152	1.72804705185756	0.145587961325985
27050	152	1.72825443089794	0.144427979052341
27550	152	1.72866933404453	0.143224772926979
28050	152	1.72905304082878	0.142062269380126
28550	152	1.72922640219568	0.141018541961924
29050	152	1.72929202176336	0.140032893566163
29550	152	1.72929917951829	0.13907859665759
30050	152	1.72927829687932	0.138142535268534
30550	152	1.72924655898947	0.137216038475856
31050	152	1.72921228096617	0.136294167088363
31550	152	1.72917629732867	0.135378777919091
32050	152	1.7291284052264	0.134471523033806
100	153	1.17149204675686	1.1978267166637
200	153	1.19656791838245	1.15262306649896
300	153	1.22164379000804	1.10741941633422
400	153	1.24671966163362	1.06221576616948
500	153	1.27184228190227	1.01832483566137
600	153	1.29696490217091	0.974433905153253
700	153	1.32208752243955	0.93054297464514
800	153	1.34711722403107	0.889296996088068
900	153	1.37214692562259	0.848051017530997
1000	153	1.39717662721411	0.806805038973925
1100	153	1.42236190963765	0.773728062658198
1200	153	1.4475471920612	0.74065108634247
1300	153	1.47273247448475	0.707574110026743
1400	153	1.49602087525185	0.676281408934968
1500	153	1.51930927601895	0.644988707843192
1600	153	1.54259767678606	0.613696006751417
1700	153	1.55484720320053	0.592688006234869
1800	153	1.567096729615	0.571680005718321
1900	153	1.57934625602947	0.550672005201773
2000	153	1.58800536242495	0.536791757331606
2100	153	1.59666446882044	0.522911509461439
2200	153	1.60532357521592	0.509031261591272
2300	153	1.61020849781183	0.498193804565167
2400	153	1.61509342040774	0.487356347539062
2500	153	1.61997834300365	0.476518890512957
2650	153	1.62621118346488	0.462540352380565
2800	153	1.6324440239261	0.448561814248173
2950	153	1.63809210468054	0.436230477789695
3100	153	1.64374018543498	0.423899141331217
3250	153	1.64908707036894	0.414176973822351
3400	153	1.65443395530289	0.404454806313486
3550	153	1.65934157999553	0.396596594786082
3700	153	1.66424920468817	0.388738383258678
3850	153	1.66777601027103	0.382190822222814
4000	153	1.67130281585389	0.375643261186951
4150	153	1.67413254241256	0.369429439712232
4300	153	1.67696226897122	0.363215618237512
4450	153	1.67907744534201	0.357535250243596
4600	153	1.68119262171281	0.351854882249679
4750	153	1.6829801455295	0.346730417147865
4900	153	1.68476766934619	0.341605952046051
5050	153	1.68619976121505	0.336825480478686
5550	153	1.68989305167455	0.325009864340179
6050	153	1.69458072731129	0.314118846511885
6550	153	1.69783246562015	0.302758873566801
7050	153	1.69998964870956	0.291498974485678
7550	153	1.701976193827	0.281433017056138
8050	153	1.70437731212832	0.272704900039231
8550	153	1.70695988401655	0.264931609624065
9050	153	1.70956501715977	0.257655102753938
9550	153	1.71201881997769	0.250389692822165
10050	153	1.71411428774279	0.243062740204014
10550	153	1.71591457279541	0.236021253871346
11050	153	1.71745078535104	0.2295540882927
11550	153	1.71891948422054	0.223732921000489
12050	153	1.72034139814968	0.218314960761004
12550	153	1.72146065140832	0.213079620823091
13050	153	1.72212670879383	0.20805839639146
13550	153	1.72240855518657	0.203290512587581
14050	153	1.72241748063107	0.198865896707022
14550	153	1.72231970910227	0.1949163581482
15050	153	1.72231445235113	0.191489991698201
15550	153	1.72250585312756	0.188579260238704
16050	153	1.72285753631929	0.186091213539257
16550	153	1.72332293430104	0.183878360397214
17050	153	1.72391151457593	0.181830065458506
17550	153	1.72456651692054	0.179905176254544
18050	153	1.72527580387853	0.178144040679752
18550	153	1.72606065268931	0.176532756439628
19050	153	1.72690529508378	0.174936776422511
19550	153	1.72771998281313	0.173203298081211
20050	153	1.72831932237484	0.171229134598988
20550	153	1.72861300780621	0.169049376953768
21050	153	1.72869441882409	0.166777462386735
21550	153	1.72862091521189	0.16449556871834
22050	153	1.72843540949505	0.162309397692698
22550	153	1.72819277249231	0.16019566472547
23050	153	1.72796128022266	0.158111234541098
23550	153	1.72781652379841	0.155991975094857
24050	153	1.72776349585651	0.153797905810605
24550	153	1.72781144615773	0.151632748341305
25050	153	1.72790750602147	0.149715731866005
25550	153	1.72795491479303	0.148215171499629
26050	153	1.72797806232635	0.147098953958918
26550	153	1.72804711499111	0.146163355058394
27050	153	1.72825519703161	0.145174759427188
27550	153	1.72867179599881	0.144089551809045
28050	153	1.72905703698433	0.142914167586494
28550	153	1.72923050577876	0.141843585970101
29050	153	1.72929567703698	0.140844836119131
29550	153	1.72930212061836	0.139886002787591
30050	153	1.72928041762268	0.13894203181864
30550	153	1.72924785762271	0.137996605098033
31050	153	1.72921282462505	0.137040992451706
31550	153	1.72917617973756	0.136075621396174
32050	153	1.72912766139465	0.135102431527258
100	154	1.17149204675686	1.1978267166637
200	154	1.19656791838245	1.15262306649896
300	154	1.22164379000804	1.10741941633422
400	154	1.24671966163362	1.06221576616948
500	154	1.27184228190227	1.01832483566137
600	154	1.29696490217091	0.974433905153253
700	154	1.32208752243955	0.93054297464514
800	154	1.34711722403107	0.889296996088068
900	154	1.37214692562259	0.848051017530997
1000	154	1.39717662721411	0.806805038973925
1100	154	1.42236190963765	0.773728062658198
1200	154	1.4475471920612	0.74065108634247
1300	154	1.47273247448475	0.707574110026743
1400	154	1.49602087525185	0.676281408934968
1500	154	1.51930927601895	0.644988707843192
1600	154	1.54259767678606	0.613696006751417
1700	154	1.55484720320053	0.592688006234869
1800	154	1.567096729615	0.571680005718321
1900	154	1.57934625602947	0.550672005201773
2000	154	1.58800536242495	0.536791757331606
2100	154	1.59666446882044	0.522911509461439
2200	154	1.60532357521592	0.509031261591272
2300	154	1.61020849781183	0.498193804565167
2400	154	1.61509342040774	0.487356347539062
2500	154	1.61997834300365	0.476518890512957
2650	154	1.62621118346488	0.462540352380565
2800	154	1.6324440239261	0.448561814248173
2950	154	1.63809210468054	0.436230477789695
3100	154	1.64374018543498	0.423899141331217
3250	154	1.64908707036894	0.414176973822351
3400	154	1.65443395530289	0.404454806313486
3550	154	1.65934157999553	0.396596594786082
3700	154	1.66424920468817	0.388738383258678
3850	154	1.66777601027103	0.382190822222814
4000	154	1.67130281585389	0.375643261186951
4150	154	1.67413254241256	0.369429439712232
4300	154	1.67696226897122	0.363215618237512
4450	154	1.67907744534201	0.357535250243596
4600	154	1.68119262171281	0.351854882249679
4750	154	1.6829801455295	0.346730417147865
4900	154	1.68476766934619	0.341605952046051
5050	154	1.68619976121505	0.336825480478686
5550	154	1.68989305167455	0.325009864340179
6050	154	1.69458072731129	0.314118846511885
6550	154	1.69783246562015	0.302758873566801
7050	154	1.69998964870956	0.291498974485678
7550	154	1.701976193827	0.281433017056138
8050	154	1.70437731212832	0.272704900039231
8550	154	1.70695988401655	0.264931609624065
9050	154	1.70956501715977	0.257655102753938
9550	154	1.71201881997769	0.250389692822165
10050	154	1.71411428774279	0.243062740204014
10550	154	1.71591457279541	0.236021253871346
11050	154	1.71745078535104	0.2295540882927
11550	154	1.71891948422054	0.223732921000489
12050	154	1.72034139814968	0.218314960761004
12550	154	1.72146065140832	0.213079620823091
13050	154	1.72212670879383	0.20805839639146
13550	154	1.72240855518657	0.203290512587581
14050	154	1.72241748063107	0.198865896707022
14550	154	1.72231970910227	0.1949163581482
15050	154	1.72231445235113	0.191489991698201
15550	154	1.72250585312756	0.188579260238704
16050	154	1.72285753631929	0.186091213539257
16550	154	1.72332293430104	0.183878360397214
17050	154	1.72391151457593	0.181830065458506
17550	154	1.72456651692054	0.179905176254544
18050	154	1.72527580387853	0.178144040679752
18550	154	1.72606065268931	0.176532756439628
19050	154	1.72690529508378	0.174936776422511
19550	154	1.72771998281313	0.173203298081211
20050	154	1.72831932237484	0.171229134598988
20550	154	1.72861300780621	0.169049376953768
21050	154	1.72869441882409	0.166777462386735
21550	154	1.72862091521189	0.16449556871834
22050	154	1.72843540949505	0.162309397692698
22550	154	1.72819277249231	0.16019566472547
23050	154	1.72796128022266	0.158111234541098
23550	154	1.72781652379841	0.155991975094857
24050	154	1.72776349585651	0.153797905810605
24550	154	1.72781144615773	0.151632748341305
25050	154	1.72790750602147	0.149715731866005
25550	154	1.72795491479303	0.148215171499629
26050	154	1.72797806232635	0.147098953958918
26550	154	1.72804711499111	0.146163355058394
27050	154	1.72825519703161	0.145174759427188
27550	154	1.72867179599881	0.144089551809045
28050	154	1.72905703698433	0.142914167586494
28550	154	1.72923050577876	0.141843585970101
29050	154	1.72929567703698	0.140844836119131
29550	154	1.72930212061836	0.139886002787591
30050	154	1.72928041762268	0.13894203181864
30550	154	1.72924785762271	0.137996605098033
31050	154	1.72921282462505	0.137040992451706
31550	154	1.72917617973756	0.136075621396174
32050	154	1.72912766139465	0.135102431527258
100	1885	0.457310419305608	0.827802782590987
200	1885	0.485138313288344	0.809257907559399
300	1885	0.51296620727108	0.79071303252781
400	1885	0.540794101253817	0.772168157496221
500	1885	0.568177969827203	0.753618277475901
600	1885	0.595561838400589	0.73506839745558
700	1885	0.622945706973975	0.71651851743526
800	1885	0.650431139796273	0.697945246388049
900	1885	0.67791657261857	0.679371975340838
1000	1885	0.705402005440868	0.660798704293627
1100	1885	0.73410362253242	0.643043531789284
1200	1885	0.762805239623972	0.62528835928494
1300	1885	0.791506856715524	0.607533186780596
1400	1885	0.801039290220044	0.592230887373964
1500	1885	0.810571723724563	0.576928587967331
1600	1885	0.820104157229082	0.561626288560699
1700	1885	0.826930788934091	0.54973807371096
1800	1885	0.833757420639099	0.53784985886122
1900	1885	0.840584052344107	0.525961644011481
2000	1885	0.846325703306757	0.516322978064144
2100	1885	0.852067354269408	0.506684312116807
2200	1885	0.857809005232058	0.497045646169469
2300	1885	0.862258515238343	0.489011204671236
2400	1885	0.866708025244628	0.480976763173002
2500	1885	0.871157535250913	0.472942321674768
2650	1885	0.875464385308413	0.462801096081362
2800	1885	0.879771235365912	0.452659870487956
2950	1885	0.883285067538487	0.443175023744516
3100	1885	0.886798899711063	0.433690177001075
3250	1885	0.889383072184029	0.424587743737468
3400	1885	0.891967244656994	0.41548531047386
3550	1885	0.893979034900779	0.407422394671872
3700	1885	0.895990825144564	0.399359478869884
3850	1885	0.898750462639807	0.392396551825774
4000	1885	0.901510100135049	0.385433624781665
4150	1885	0.904195673162923	0.379067947384546
4300	1885	0.906881246190796	0.372702269987427
4450	1885	0.908869386511274	0.367300234095921
4600	1885	0.910857526831753	0.361898198204415
4750	1885	0.912679423793768	0.357277476669054
4900	1885	0.914501320755783	0.352656755133692
5050	1885	0.916364260784917	0.348110690595717
5550	1885	0.920980819627754	0.334476427054688
6050	1885	0.925500243692861	0.321224691379374
6550	1885	0.928747487073338	0.30942418386074
7050	1885	0.931787217132019	0.297977270002622
7550	1885	0.934122972662483	0.28727857460128
8050	1885	0.936208155504274	0.278054802528893
8550	1885	0.937901715833208	0.270051254951367
9050	1885	0.939381374891931	0.262884944394369
9550	1885	0.940699644635533	0.255903798401584
10050	1885	0.94181541452296	0.249097574570626
10550	1885	0.942627789149545	0.242922107986311
11050	1885	0.943220448751318	0.237313135425946
11550	1885	0.943607329220263	0.232203143573154
12050	1885	0.943812458931366	0.227436753405419
12550	1885	0.943854804873215	0.222941543094119
13050	1885	0.94381209234053	0.218635475753208
13550	1885	0.943753061219788	0.214485503844325
14050	1885	0.943644154872047	0.210479362723012
14550	1885	0.943608333295136	0.206636866912034
15050	1885	0.943779693749573	0.203028193154081
15550	1885	0.944204954990055	0.199644172283972
16050	1885	0.944874494341882	0.196487293746911
16550	1885	0.945705614795641	0.193590065029684
17050	1885	0.946588920090735	0.190960484588165
17550	1885	0.947560038219892	0.188592990177373
18050	1885	0.948626935982552	0.186425608886535
18550	1885	0.949752298412535	0.1843299034105
19050	1885	0.950840541257908	0.182280233484402
19550	1885	0.951758064828362	0.180224947617411
20050	1885	0.952502849174171	0.178211033478489
20550	1885	0.953111873812722	0.176269082215555
21050	1885	0.953546645974867	0.174432048452349
21550	1885	0.953769243928547	0.172623887553166
22050	1885	0.953926105139794	0.170725791589295
22550	1885	0.954176709082497	0.168729752949749
23050	1885	0.954531279188736	0.166715803140366
23550	1885	0.95497493539033	0.164721980163983
24050	1885	0.955452315689749	0.162789120639048
24550	1885	0.955955691859162	0.160955826551073
25050	1885	0.956509731211957	0.159254153789644
25550	1885	0.957131014224547	0.157661721287195
26050	1885	0.957731840154945	0.156075808656703
26550	1885	0.958166739101285	0.154488422036079
27050	1885	0.958448791720427	0.15298157056657
27550	1885	0.958670838050611	0.151611845730137
28050	1885	0.958735390340233	0.150467563172298
28550	1885	0.958848050450582	0.149294367288493
29050	1885	0.958958327542395	0.148091228689897
29550	1885	0.959048617159095	0.146874812902373
30050	1885	0.959114297461054	0.14565440724352
30550	1885	0.959157006067015	0.14444127303729
31050	1885	0.959185781646235	0.143246133114655
31550	1885	0.959208731570273	0.142070796715833
32050	1885	0.9592313178826	0.140909545680732
100	21	1.21408680494963	1.32767720231482
200	21	1.24301977796122	1.28295898624007
300	21	1.2719527509728	1.23824077016531
400	21	1.30088572398438	1.19352255409055
500	21	1.3296172813859	1.14971523956523
600	21	1.35834883878742	1.1059079250399
700	21	1.38708039618894	1.06210061051458
800	21	1.41555345932584	1.01926111261698
900	21	1.44402652246274	0.976421614719374
1000	21	1.47249958559964	0.933582116821771
1100	21	1.49891062212234	0.896701358111488
1200	21	1.52532165864505	0.859820599401205
1300	21	1.55173269516775	0.822939840690922
1400	21	1.57167240199872	0.791008643601351
1500	21	1.59161210882969	0.759077446511781
1600	21	1.61155181566066	0.72714624942221
1700	21	1.62156780833208	0.705277418898131
1800	21	1.6315838010035	0.683408588374052
1900	21	1.64159979367492	0.661539757849973
2000	21	1.64952669510019	0.642903135666818
2100	21	1.65745359652545	0.624266513483662
2200	21	1.66538049795072	0.605629891300506
2300	21	1.67138988604413	0.59000666936533
2400	21	1.67739927413755	0.574383447430153
2500	21	1.68340866223097	0.558760225494977
2650	21	1.69039852948504	0.540763158873771
2800	21	1.69738839673911	0.522766092252565
2950	21	1.70294671572726	0.507203705263611
3100	21	1.70850503471542	0.491641318274658
3250	21	1.71216474485108	0.478661165310863
3400	21	1.71582445498673	0.465681012347067
3550	21	1.71804166326674	0.454283891819795
3700	21	1.72025887154674	0.442886771292523
3850	21	1.72145873331314	0.433912732535849
4000	21	1.72265859507954	0.424938693779174
4150	21	1.72390915401405	0.416627197846345
4300	21	1.72515971294856	0.408315701913515
4450	21	1.72657360924341	0.401051441650603
4600	21	1.72798750553825	0.393787181387691
4750	21	1.72927521955035	0.387641641393024
4900	21	1.73056293356244	0.381496101398358
5050	21	1.73175051534871	0.375646283926208
5550	21	1.73659987235849	0.358054741072769
6050	21	1.74162570568089	0.341592833555664
6550	21	1.74536469078564	0.328638286809834
7050	21	1.74823759464871	0.317102194323402
7550	21	1.75042898278276	0.306964672459169
8050	21	1.75256366467336	0.297208554420328
8550	21	1.75427639409758	0.288100792873138
9050	21	1.75587962810241	0.279524066453474
9550	21	1.75774538069241	0.271336614152736
10050	21	1.75970516331148	0.263613816466636
10550	21	1.76159534970116	0.256638638852214
11050	21	1.76329419537047	0.25026893974546
11550	21	1.76481709799264	0.244255238714767
12050	21	1.76627458494909	0.23844839250875
12550	21	1.76779481454898	0.232822167670942
13050	21	1.76928691582729	0.227524934439413
13550	21	1.77067247703609	0.22269325134132
14050	21	1.77186814496348	0.218388483975973
14550	21	1.77274374058334	0.214565536343339
15050	21	1.77318781759186	0.211071162091526
15550	21	1.77330948655019	0.207728289317498
16050	21	1.7733583979746	0.204361079166059
16550	21	1.7734947936683	0.200932492048466
17050	21	1.77366952469247	0.197569169459443
17550	21	1.7738433707783	0.194454924444725
18050	21	1.77399596032468	0.191654093337779
18550	21	1.77407325399021	0.189113979579932
19050	21	1.77405993108466	0.186735485803899
19550	21	1.77405196525	0.18442006251544
20050	21	1.77415903421213	0.182087860212548
20550	21	1.7743422272771	0.179835652369084
21050	21	1.77448763427313	0.177787799043486
21550	21	1.77463654134085	0.175943214921244
22050	21	1.77487104821665	0.174195201564032
22550	21	1.77515187355953	0.172380890384219
23050	21	1.77537592647482	0.170458554146322
23550	21	1.77548131599584	0.168392147192095
24050	21	1.77541498056942	0.166210019053816
24550	21	1.77520692703414	0.164008193620981
25050	21	1.77493473666598	0.161893512259025
25550	21	1.77473221899342	0.159929997261118
26050	21	1.77463056286044	0.158052316491147
26550	21	1.77455876385034	0.156221876856261
27050	21	1.77436684116955	0.15446565928916
27550	21	1.77406702379393	0.152836594643718
28050	21	1.77393832194242	0.151483713313102
28550	21	1.77381893212518	0.150117632834548
29050	21	1.7737165236678	0.148764851637189
29550	21	1.77363675522024	0.147432218666438
30050	21	1.77357475200662	0.146112823476323
30550	21	1.77352578257327	0.144803838664519
31050	21	1.77348208828858	0.143501570778722
31550	21	1.77344019820665	0.142204595942303
32050	21	1.77339967209473	0.140907733234264
100	37	0.983539026187837	1.11316944353947
200	37	0.997709753711396	1.07610029513508
300	37	1.01188048123496	1.0390311467307
400	37	1.02605120875852	1.00196199832631
500	37	1.04017909766467	0.965628130747928
600	37	1.05430698657083	0.929294263169542
700	37	1.06843487547698	0.892960395591155
800	37	1.08251864344047	0.857380765696635
900	37	1.09660241140396	0.821801135802116
1000	37	1.11068617936744	0.786221505907596
1100	37	1.12384163392121	0.755654517871887
1200	37	1.13699708847497	0.725087529836177
1300	37	1.15015254302874	0.694520541800467
1400	37	1.16157347362079	0.669344240584179
1500	37	1.17299440421284	0.644167939367891
1600	37	1.18441533480489	0.618991638151602
1700	37	1.19245474827948	0.601969053103476
1800	37	1.20049416175408	0.58494646805535
1900	37	1.20853357522868	0.567923883007224
2000	37	1.21470869317966	0.553981275553215
2100	37	1.22088381113064	0.540038668099205
2200	37	1.22705892908163	0.526096060645196
2300	37	1.23144041760554	0.514841155571367
2400	37	1.23582190612945	0.503586250497537
2500	37	1.24020339465337	0.492331345423707
2650	37	1.24502211218879	0.478291059755058
2800	37	1.2498408297242	0.464250774086409
2950	37	1.25403412276898	0.451248454137636
3100	37	1.25822741581376	0.438246134188864
3250	37	1.26113935509638	0.42690105721407
3400	37	1.26405129437899	0.415555980239276
3550	37	1.26571853348237	0.405801721569518
3700	37	1.26738577258574	0.39604746289976
3850	37	1.26810171899011	0.388154786959771
4000	37	1.26881766539448	0.380262111019781
4150	37	1.26965180980366	0.373005076991042
4300	37	1.27048595421284	0.365748042962303
4450	37	1.27134424255231	0.359362201913557
4600	37	1.27220253089178	0.35297636086481
4750	37	1.27296653326344	0.347429452238208
4900	37	1.27373053563509	0.341882543611605
5050	37	1.27441958775704	0.336744744352015
5550	37	1.27742732448782	0.321547133024142
6050	37	1.28225748237375	0.30766352379528
6550	37	1.28561344401636	0.29639115467898
7050	37	1.28780064868711	0.286034651278776
7550	37	1.28932451314606	0.277257142059054
8050	37	1.29107595856294	0.268957188680912
8550	37	1.29288430251793	0.261223645277554
9050	37	1.29467927389344	0.253937421567939
9550	37	1.29656423464563	0.247047516632763
10050	37	1.29835077241997	0.240566629602685
10550	37	1.29995171175972	0.234601393901109
11050	37	1.30142008889249	0.228956790033031
11550	37	1.30280543146282	0.22344799358942
12050	37	1.30413613882206	0.218079942119285
12550	37	1.30541208839096	0.212923074170631
13050	37	1.30661015005352	0.208049408940767
13550	37	1.3076884830308	0.203543166643294
14050	37	1.30854275028811	0.199502741547431
14550	37	1.30911397758892	0.195944644976368
15050	37	1.30935423617427	0.192796060968062
15550	37	1.30931978316684	0.189957754680829
16050	37	1.30922177375326	0.1872865423035
16550	37	1.30924854925829	0.184723399469596
17050	37	1.30942539088602	0.182341399770753
17550	37	1.30970749114524	0.18016160095762
18050	37	1.31008108793165	0.178082740365711
18550	37	1.3105241234294	0.176031548202647
19050	37	1.31094864838123	0.173973883537638
19550	37	1.311331797141	0.171924872736564
20050	37	1.31168180429625	0.16985244108026
20550	37	1.31206699089957	0.167707693980736
21050	37	1.31252676150109	0.165479667796925
21550	37	1.31298921394957	0.163247936844378
22050	37	1.31337403818709	0.161077894424906
22550	37	1.31365482099088	0.158964473176204
23050	37	1.3137868014263	0.156911281253254
23550	37	1.31378970796588	0.154871740111122
24050	37	1.31369934098073	0.152856747599293
24550	37	1.31355022435723	0.150923459853243
25050	37	1.31336895469446	0.149142831402941
25550	37	1.31318666874189	0.147559444913027
26050	37	1.3130211564778	0.146104619551131
26550	37	1.31280999192791	0.144792510723923
27050	37	1.31247154061956	0.143630550970056
27550	37	1.31204151096344	0.142497963623792
28050	37	1.31169893017125	0.14124593402789
28550	37	1.31139918165062	0.139923016347218
29050	37	1.31110956406959	0.138608224710536
29550	37	1.31082132334931	0.137308065341949
30050	37	1.3105326265476	0.136014888541235
30550	37	1.31024386956701	0.134725420627269
31050	37	1.30995632655368	0.133433297135085
31550	37	1.30967147545876	0.13212938162547
32050	37	1.30939051893014	0.130809251049945
100	77	0.631164380948103	1.00135692816916
200	77	0.65793495622606	0.973596766805365
300	77	0.684705531504016	0.945836605441571
400	77	0.711476106781973	0.918076444077777
500	77	0.738478771352962	0.89085626323712
600	77	0.765481435923951	0.863636082396463
700	77	0.79248410049494	0.836415901555806
800	77	0.819308865092927	0.810080274351783
900	77	0.846133629690914	0.78374464714776
1000	77	0.872958394288901	0.757409019943737
1100	77	0.899081576142425	0.734536021175854
1200	77	0.925204757995948	0.711663022407971
1300	77	0.951327939849472	0.688790023640088
1400	77	0.977299520105678	0.666275584167611
1500	77	1.00327110036189	0.643761144695133
1600	77	1.02924268061809	0.621246705222655
1700	77	1.04262664274885	0.605111711622044
1800	77	1.0560106048796	0.588976718021433
1900	77	1.06939456701035	0.572841724420822
2000	77	1.07885487179	0.560108314033417
2100	77	1.08831517656964	0.547374903646013
2200	77	1.09777548134929	0.534641493258608
2300	77	1.10391005431159	0.523901686251994
2400	77	1.1100446272739	0.51316187924538
2500	77	1.11617920023621	0.502422072238766
2650	77	1.12307759733016	0.489383476048506
2800	77	1.12997599442411	0.476344879858245
2950	77	1.13554536877544	0.465031025444073
3100	77	1.14111474312678	0.453717171029902
3250	77	1.1466378706746	0.444789899033625
3400	77	1.15216099822242	0.435862627037348
3550	77	1.1567218662704	0.42845457876077
3700	77	1.16128273431839	0.421046530484193
3850	77	1.1646095549563	0.414516734161967
4000	77	1.16793637559422	0.407986937839741
4150	77	1.17110416506189	0.401626701770218
4300	77	1.17427195452955	0.395266465700694
4450	77	1.17685964334615	0.389342009711155
4600	77	1.17944733216275	0.383417553721615
4750	77	1.18155418329547	0.377868730176823
4900	77	1.18366103442819	0.37231990663203
5050	77	1.18553944663313	0.366968941609035
5550	77	1.19143107606928	0.352868453954356
6050	77	1.19790277573923	0.340405974520357
6550	77	1.20195975937246	0.328319901970989
7050	77	1.20446690422605	0.31680615199688
7550	77	1.20680018964827	0.30690929006354
8050	77	1.2097635565938	0.297989011812677
8550	77	1.21261076710484	0.289815190861596
9050	77	1.21549037933715	0.282162585972172
9550	77	1.21833691585331	0.274722647782919
10050	77	1.22092491513642	0.267375170420016
10550	77	1.22339516708632	0.26036134130735
11050	77	1.22575268542185	0.253802207889125
11550	77	1.22794625653218	0.247708485723124
12050	77	1.22989134720236	0.241875627244127
12550	77	1.2314540572435	0.23616908888384
13050	77	1.23260612468663	0.230696293332092
13550	77	1.23351429610462	0.225585304746224
14050	77	1.23429468524498	0.220928078348611
14550	77	1.23498072598868	0.216787497001545
15050	77	1.23552183972197	0.213093546685406
15550	77	1.2358620078608	0.209757367761644
16050	77	1.23607716554462	0.206723188807761
16550	77	1.23633607618083	0.203961050025638
17050	77	1.23682044927046	0.201432082518945
17550	77	1.23761383052319	0.199033023870863
18050	77	1.23869190959758	0.19685137489838
18550	77	1.23989489456394	0.194935937443846
19050	77	1.24093439883252	0.193117057329767
19550	77	1.24162037839677	0.191231702223795
20050	77	1.2419177602309	0.189195765366175
20550	77	1.24196574693575	0.18704654365143
21050	77	1.2419925537717	0.184891537506075
21550	77	1.24208016878795	0.182780047298258
22050	77	1.24213746979455	0.18075353224674
22550	77	1.2420379324215	0.178741582575149
23050	77	1.24173602851467	0.176625657213212
23550	77	1.24133016949598	0.174350833245936
24050	77	1.24100464770073	0.171907356420082
24550	77	1.24097234873881	0.169373948046256
25050	77	1.24129177277805	0.166986133090341
25550	77	1.24178594777418	0.164905604543853
26050	77	1.24225853236211	0.163134869822665
26550	77	1.24262615707499	0.161511423051086
27050	77	1.24290117347504	0.159887805335644
27550	77	1.24323634067169	0.158245152625742
28050	77	1.24342596302375	0.156706627146608
28550	77	1.24356416785015	0.155239318759838
29050	77	1.24366124346682	0.153838798236973
29550	77	1.24370455903302	0.152481240197229
30050	77	1.24369366118114	0.151145556518371
30550	77	1.24363632119318	0.14981942069024
31050	77	1.24354402664644	0.148495971236211
31550	77	1.2434268931794	0.147170494596759
32050	77	1.24328392095006	0.145840380185998
100	161	0.631821517682337	0.985595398385671
200	161	0.657796536121626	0.958402547878031
300	161	0.683771554560916	0.93120969737039
400	161	0.709746573000206	0.904016846862749
500	161	0.736069076873629	0.877252677000692
600	161	0.762391580747052	0.850488507138634
700	161	0.788714084620475	0.823724337276577
800	161	0.814865984659883	0.797913056531038
900	161	0.841017884699291	0.772101775785499
1000	161	0.867169784738699	0.746290495039961
1100	161	0.892801252543862	0.724183209552261
1200	161	0.918432720349025	0.702075924064561
1300	161	0.944064188154188	0.679968638576862
1400	161	0.96944587319349	0.658723754332963
1500	161	0.994827558232792	0.637478870089065
1600	161	1.02020924327209	0.616233985845167
1700	161	1.03362326980666	0.600442365648427
1800	161	1.04703729634122	0.584650745451687
1900	161	1.06045132287579	0.568859125254947
2000	161	1.06984684659633	0.556506859605645
2100	161	1.07924237031688	0.544154593956344
2200	161	1.08863789403743	0.531802328307043
2300	161	1.09452609784533	0.521537489369789
2400	161	1.10041430165323	0.511272650432535
2500	161	1.10630250546113	0.501007811495281
2650	161	1.11269307110491	0.488441928669492
2800	161	1.11908363674869	0.475876045843703
2950	161	1.12444714741173	0.464710259120451
3100	161	1.12981065807478	0.453544472397198
3250	161	1.13531354855641	0.444787403682562
3400	161	1.14081643903805	0.436030334967926
3550	161	1.14538572990799	0.428792445650062
3700	161	1.14995502077792	0.421554556332199
3850	161	1.15342717801689	0.414995067235205
4000	161	1.15689933525586	0.408435578138211
4150	161	1.1602467361966	0.401863820714435
4300	161	1.16359413713734	0.395292063290659
4450	161	1.16632620909945	0.388972480577372
4600	161	1.16905828106155	0.382652897864084
4750	161	1.1712577171698	0.376883567535021
4900	161	1.17345715327805	0.371114237205958
5050	161	1.1754083822766	0.365627282910399
5550	161	1.18136965951205	0.351734578487666
6050	161	1.18786921191677	0.339406941196716
6550	161	1.19193592029835	0.327491934828025
7050	161	1.19444410942853	0.315805848852731
7550	161	1.19677686917177	0.305645275330048
8050	161	1.19973623364959	0.296800320216578
8550	161	1.20254368840525	0.288823258607901
9050	161	1.20518791932875	0.281347570380253
9550	161	1.20776672790818	0.274032020313219
10050	161	1.21015370512611	0.266714215211848
10550	161	1.21247542861837	0.259707412512641
11050	161	1.21475222731542	0.253181204375828
11550	161	1.21691711498939	0.247162529711418
12050	161	1.21885154184591	0.241449641213105
12550	161	1.22040186739876	0.235884905895364
13050	161	1.22153992782254	0.23054405922637
13550	161	1.22241071184398	0.225523945640143
14050	161	1.22316296963647	0.220894539206979
14550	161	1.22386998011702	0.216761511739664
15050	161	1.22449226593478	0.213074451495944
15550	161	1.22494087827608	0.209744556151767
16050	161	1.22523676606937	0.206742996972777
16550	161	1.22552023048634	0.204098013185188
17050	161	1.22601539918205	0.20175055811109
17550	161	1.22682182731662	0.199545342498029
18050	161	1.22792568189902	0.197505961285637
18550	161	1.22918395397031	0.195599638267859
19050	161	1.23032600589977	0.193667777360281
19550	161	1.23116120900395	0.191606865734613
20050	161	1.23163068096029	0.189403297054688
20550	161	1.23183274277822	0.187137389689778
21050	161	1.23195497554063	0.184899070748066
21550	161	1.2320649360281	0.18269820254315
22050	161	1.23212427407292	0.18054411330141
22550	161	1.23202837618979	0.178359705362288
23050	161	1.23173096887811	0.176068492771326
23550	161	1.23132846761381	0.173676984184439
24050	161	1.23100433295218	0.171240330553105
24550	161	1.23097301940803	0.168854414898484
25050	161	1.23129334768977	0.166666485465075
25550	161	1.23178805534572	0.164762213818434
26050	161	1.23226077554415	0.163093792255104
26550	161	1.23262821334334	0.161493246063766
27050	161	1.23290288791819	0.159871048585952
27550	161	1.23323737855992	0.158229354844215
28050	161	1.23342554313384	0.156692278278452
28550	161	1.23356245664893	0.155226128251081
29050	161	1.23365835748223	0.153826995496023
29550	161	1.23370053899949	0.152471070375472
30050	161	1.23368850491088	0.151137186770262
30550	161	1.23363000200115	0.149812928896224
31050	161	1.23353650246052	0.148491352078182
31550	161	1.23341811858721	0.147167672088697
32050	161	1.23327387795933	0.145839231898921
100	118	0.553284219071172	0.949611991289037
200	118	0.58072956774841	0.921693283107559
300	118	0.608174916425648	0.89377457492608
400	118	0.635620265102887	0.865855866744601
500	118	0.66237001331119	0.838268861200724
600	118	0.689119761519494	0.810681855656847
700	118	0.715869509727797	0.78309485011297
800	118	0.742032697515063	0.75578286462869
900	118	0.768195885302328	0.728470879144411
1000	118	0.794359073089594	0.701158893660131
1100	118	0.815383607547117	0.677271329589782
1200	118	0.836408142004641	0.653383765519433
1300	118	0.857432676462165	0.629496201449084
1400	118	0.871356252502766	0.611555245120326
1500	118	0.885279828543368	0.593614288791568
1600	118	0.89920340458397	0.57567333246281
1700	118	0.907730529188321	0.5604654099083
1800	118	0.916257653792672	0.545257487353789
1900	118	0.924784778397023	0.530049564799278
2000	118	0.929296961531461	0.517051260635471
2100	118	0.933809144665898	0.504052956471664
2200	118	0.938321327800336	0.491054652307857
2300	118	0.940722537637052	0.481437037001725
2400	118	0.943123747473767	0.471819421695593
2500	118	0.945524957310483	0.46220180638946
2650	118	0.949118529419188	0.450196624209169
2800	118	0.952712101527894	0.438191442028879
2950	118	0.956124296399508	0.426868463846168
3100	118	0.959536491271122	0.415545485663457
3250	118	0.962466950951976	0.405972708443155
3400	118	0.96539741063283	0.396399931222852
3550	118	0.968182300750598	0.388253892504939
3700	118	0.970967190868366	0.380107853787026
3850	118	0.97390771526279	0.3727926721727
4000	118	0.976848239657213	0.365477490558374
4150	118	0.979828191286043	0.358602372356382
4300	118	0.982808142914873	0.35172725415439
4450	118	0.985472478451176	0.345686612992899
4600	118	0.988136813987479	0.339645971831408
4750	118	0.989938093359321	0.334240004043022
4900	118	0.991739372731163	0.328834036254637
5050	118	0.993123803612125	0.323696527363633
5550	118	0.994574407303141	0.310146578062955
6050	118	0.997043713984634	0.297460553656664
6550	118	0.998437459293569	0.285754220841209
7050	118	0.999412081785296	0.275871985436356
7550	118	1.00016094462342	0.267505144513127
8050	118	1.00103396954781	0.25926465407249
8550	118	1.00241069532877	0.251574912051113
9050	118	1.00423460251905	0.244687891695939
9550	118	1.00587017254671	0.238231683890911
10050	118	1.00736513601161	0.232064335432044
10550	118	1.00868533516346	0.226338252132153
11050	118	1.00980072731692	0.221005768061932
11550	118	1.01092487077316	0.216028439966609
12050	118	1.0121238764521	0.21125227931468
12550	118	1.01322515049562	0.206656400648067
13050	118	1.01411446704865	0.202328121209561
13550	118	1.01476609016532	0.198395704765555
14050	118	1.01520376071773	0.194843659706245
14550	118	1.01547363282404	0.191548585334106
15050	118	1.01577366891842	0.188449471432101
15550	118	1.0163515216805	0.1855674484587
16050	118	1.01716971764357	0.182893464690042
16550	118	1.01804026828881	0.180369604268852
17050	118	1.01881304298243	0.177908158244148
17550	118	1.0194279836915	0.175528832930226
18050	118	1.01982222748332	0.173262975134855
18550	118	1.01995980064107	0.171083634067368
19050	118	1.01990102852866	0.168936886524642
19550	118	1.01974767792994	0.166763271105958
20050	118	1.01946058645458	0.164532265676803
20550	118	1.01902429609901	0.162307375425817
21050	118	1.01846483051435	0.160192365862972
21550	118	1.01783601353712	0.15824095074415
22050	118	1.01724193964972	0.156411480724119
22550	118	1.01687324081766	0.154680728796575
23050	118	1.0168486538757	0.15300967205971
23550	118	1.01709339894661	0.151329023597777
24050	118	1.01749769151946	0.1496244533856
24550	118	1.01807042469958	0.147940618533376
25050	118	1.01877685147356	0.146386811411969
25550	118	1.01958808059809	0.145014114442729
26050	118	1.02040937185064	0.143732104093728
26550	118	1.02119855158576	0.142419308542874
27050	118	1.02191493040391	0.140982635101675
27550	118	1.02249674907172	0.139452394372325
28050	118	1.02258992677742	0.138020490339456
28550	118	1.02258621520111	0.136704954332408
29050	118	1.02256387194961	0.135433932395466
29550	118	1.02252811839067	0.134178951149779
30050	118	1.02247417034238	0.132924473093326
30550	118	1.02240065668686	0.13166613786482
31050	118	1.0223073025464	0.13040578988284
31550	118	1.02218898509303	0.129147783851029
32050	118	1.02204298086906	0.127896615809338
100	112	0.720901065638435	1.04230302804515
200	112	0.742930911204668	1.01670001929534
300	112	0.764960756770901	0.991097010545539
400	112	0.786990602337134	0.965494001795733
500	112	0.808723222328431	0.940104487357732
600	112	0.830455842319728	0.914714972919731
700	112	0.852188462311025	0.88932545848173
800	112	0.873435602709441	0.86389935240459
900	112	0.894682743107857	0.83847324632745
1000	112	0.915929883506272	0.81304714025031
1100	112	0.93519762303674	0.789717115722641
1200	112	0.954465362567208	0.766387091194973
1300	112	0.973733102097676	0.743057066667305
1400	112	0.990471903088758	0.722137649667413
1500	112	1.00721070407984	0.701218232667522
1600	112	1.02394950507092	0.68029881566763
1700	112	1.03444985034049	0.662620096990452
1800	112	1.04495019561006	0.644941378313274
1900	112	1.05545054087963	0.627262659636096
2000	112	1.06240333407973	0.612598710032351
2100	112	1.06935612727983	0.597934760428607
2200	112	1.07630892047992	0.583270810824862
2300	112	1.08128595414597	0.57192220801532
2400	112	1.08626298781201	0.560573605205778
2500	112	1.09124002147806	0.549225002396236
2650	112	1.09722145390462	0.535290368101639
2800	112	1.10320288633118	0.521355733807042
2950	112	1.10848562433237	0.508984931504403
3100	112	1.11376836233355	0.496614129201764
3250	112	1.11835614055815	0.486889932702135
3400	112	1.12294391878275	0.477165736202505
3550	112	1.1270825297225	0.468990300326942
3700	112	1.13122114066225	0.46081486445138
3850	112	1.13464711030322	0.453262230395085
4000	112	1.13807307994418	0.445709596338791
4150	112	1.14111535247182	0.438522003404051
4300	112	1.14415762499945	0.431334410469312
4450	112	1.14675567189166	0.424500930176948
4600	112	1.14935371878388	0.417667449884584
4750	112	1.1517691956647	0.411054159432274
4900	112	1.15418467254553	0.404440868979964
5050	112	1.15636878588851	0.398061461902849
5550	112	1.16217534858854	0.381753302113485
6050	112	1.16835532402838	0.366343701783014
6550	112	1.1734208983896	0.352289532529531
7050	112	1.1770705300483	0.339125235504477
7550	112	1.17996628913958	0.327251269076163
8050	112	1.18277643976336	0.316400946742621
8550	112	1.18499489090198	0.306894280553261
9050	112	1.18671196985511	0.298405576684342
9550	112	1.18827534150308	0.290610616648283
10050	112	1.18965978241042	0.283301187920871
10550	112	1.19085495896395	0.276440749730782
11050	112	1.19197111799754	0.269964399947559
11550	112	1.19320026825784	0.263905866079731
12050	112	1.19457878952332	0.258200516055766
12550	112	1.19599546956519	0.252794967491037
13050	112	1.19734747085266	0.247703241289565
13550	112	1.19855285090598	0.242920181608608
14050	112	1.19966043776753	0.238439357418483
14550	112	1.20071328786999	0.234234233426221
15050	112	1.20169472073404	0.230389956395553
15550	112	1.2025968259274	0.226851765604784
16050	112	1.20335690912494	0.223441357518642
16550	112	1.20394292001025	0.22008925766541
17050	112	1.20436163352938	0.216796174482655
17550	112	1.20459050168488	0.213512970180606
18050	112	1.20453434572126	0.210288494024592
18550	112	1.20431945409639	0.207147641679026
19050	112	1.20409169630502	0.204159481560396
19550	112	1.20394482872319	0.201310659133465
20050	112	1.20377433209523	0.198524569123561
20550	112	1.20353227348614	0.195754641688125
21050	112	1.20322846803491	0.19304507923204
21550	112	1.2028644752743	0.190477188820024
22050	112	1.2025844215763	0.188136355191639
22550	112	1.20249823382015	0.186064689258123
23050	112	1.20263292831716	0.184218248755832
23550	112	1.20296075117385	0.182475964570497
24050	112	1.20340813781686	0.18071780838191
24550	112	1.2039609981905	0.178889953956868
25050	112	1.20461387255345	0.176970387408999
25550	112	1.20534312467159	0.175065712860513
26050	112	1.20615290789995	0.173242838590702
26550	112	1.20705956774843	0.171520419720441
27050	112	1.20796701799682	0.169863903191483
27550	112	1.20880462559656	0.168212357790488
28050	112	1.20919013345342	0.166640764576087
28550	112	1.20952817415654	0.165104052977237
29050	112	1.2098720014855	0.163587292560438
29550	112	1.21021104637052	0.162092400113058
30050	112	1.21053082090377	0.160616408852852
30550	112	1.21082268176571	0.159157952499899
31050	112	1.21108247080234	0.157716689150442
31550	112	1.21130899210531	0.156291211404045
32050	112	1.21150343730055	0.154879744416104
100	115	0.697113267238128	1.04119963289607
200	115	0.721417997726805	1.01551046141698
300	115	0.745722728215482	0.989821289937885
400	115	0.770027458704158	0.964132118458792
500	115	0.793679116731741	0.938649605527674
600	115	0.817330774759323	0.913167092596556
700	115	0.840982432786905	0.887684579665437
800	115	0.863793080643431	0.862239166920036
900	115	0.886603728499956	0.836793754174634
1000	115	0.909414376356482	0.811348341429232
1100	115	0.929248166985773	0.788086191864026
1200	115	0.949081957615064	0.76482404229882
1300	115	0.968915748244356	0.741561892733614
1400	115	0.985708754230601	0.720788488560451
1500	115	1.00250176021685	0.700015084387288
1600	115	1.01929476620309	0.679241680214126
1700	115	1.02976546822534	0.661767117213642
1800	115	1.04023617024759	0.644292554213158
1900	115	1.05070687226984	0.626817991212674
2000	115	1.05778215207073	0.612291853634603
2100	115	1.06485743187162	0.597765716056532
2200	115	1.07193271167251	0.583239578478461
2300	115	1.07692358636416	0.571919023303325
2400	115	1.08191446105581	0.560598468128189
2500	115	1.08690533574746	0.549277912953053
2650	115	1.09280182805084	0.535322371165875
2800	115	1.09869832035423	0.521366829378698
2950	115	1.10421690866191	0.508976074954957
3100	115	1.10973549696959	0.496585320531216
3250	115	1.11449151462421	0.486870008280193
3400	115	1.11924753227884	0.47715469602917
3550	115	1.12344404013152	0.4689827265758
3700	115	1.12764054798421	0.46081075712243
3850	115	1.13136354662214	0.453254828123981
4000	115	1.13508654526007	0.445698899125532
4150	115	1.13839833441682	0.43851191471628
4300	115	1.14171012357358	0.431324930307028
4450	115	1.14442771566809	0.424482792394087
4600	115	1.14714530776261	0.417640654481147
4750	115	1.14930645256598	0.410997303482689
4900	115	1.15146759736936	0.404353952484231
5050	115	1.15325268029052	0.397927047370685
5550	115	1.15822150306949	0.380014939055708
6050	115	1.1635377671075	0.364807084225361
6550	115	1.16768069864411	0.3518950634677
7050	115	1.17092646770373	0.339027346683438
7550	115	1.17352336559861	0.32720644913177
8050	115	1.17629004183285	0.316402003249584
8550	115	1.1788862527297	0.307012418917032
9050	115	1.18128355228273	0.298653021205455
9550	115	1.18348422197487	0.290961773398076
10050	115	1.18546960503903	0.283748171682153
10550	115	1.18722712330881	0.276907088096993
11050	115	1.18888038192824	0.270349751775231
11550	115	1.1906145375108	0.264122371339058
12050	115	1.19231143449374	0.25828485699884
12550	115	1.19376117118005	0.252842424612848
13050	115	1.19484440347747	0.24774159823371
13550	115	1.19552420365774	0.242949439699196
14050	115	1.19590056249368	0.238459900220277
14550	115	1.19613609910327	0.234246391509087
15050	115	1.19638227509503	0.230395122298039
15550	115	1.19668275213392	0.226852625004139
16050	115	1.19701240871844	0.223441453779466
16550	115	1.19735657687195	0.220091182475225
17050	115	1.19771959763868	0.216800134512088
17550	115	1.19808395444139	0.213518272673575
18050	115	1.1984206045903	0.210294534056656
18550	115	1.19886767639079	0.207154327960614
19050	115	1.19947957135601	0.204166585768898
19550	115	1.20019025894649	0.20131789279384
20050	115	1.20076403574951	0.198531833124625
20550	115	1.20112735759603	0.195761705906653
21050	115	1.20129937462499	0.193051507614173
21550	115	1.20126861253353	0.190482376537421
22050	115	1.20112596995571	0.188139942854282
22550	115	1.20102491934694	0.186066777864584
23050	115	1.20103589341836	0.184219200653025
23550	115	1.20110247897683	0.182476079734958
24050	115	1.20125034895822	0.180717678745754
24550	115	1.20156121657872	0.178890459721273
25050	115	1.20205943479076	0.176972747259419
25550	115	1.20267662949487	0.175071675941563
26050	115	1.2033910344987	0.173253450279433
26550	115	1.20419903298073	0.171535500129688
27050	115	1.20501867103548	0.169882709558688
27550	115	1.20579387778854	0.16825949999587
28050	115	1.206319919139	0.166908052946804
28550	115	1.20687886044207	0.165636836465119
29050	115	1.20745173792211	0.164378396210029
29550	115	1.20801564536786	0.163137102713397
30050	115	1.20855768709735	0.161914615032156
30550	115	1.20907244580325	0.160713959677072
31050	115	1.20956361851974	0.15953932245305
31550	115	1.2100355376234	0.158394377970927
32050	115	1.21049160491172	0.15728103762887
100	134	0.687451928924198	1.04983174985938
200	134	0.713285647887916	1.02366710967187
300	134	0.739119366851633	0.99750246948436
400	134	0.764953085815351	0.971337829296849
500	134	0.789892080082256	0.945343480672685
600	134	0.81483107434916	0.919349132048521
700	134	0.839770068616065	0.893354783424357
800	134	0.863808187933586	0.867430396435068
900	134	0.887846307251106	0.841506009445779
1000	134	0.911884426568627	0.81558162245649
1100	134	0.932959385537749	0.791892751104649
1200	134	0.954034344506871	0.768203879752808
1300	134	0.975109303475993	0.744515008400967
1400	134	0.993702312096545	0.723521214025147
1500	134	1.0122953207171	0.702527419649327
1600	134	1.03088832933765	0.681533625273508
1700	134	1.04198019121443	0.663860643489496
1800	134	1.05307205309122	0.646187661705485
1900	134	1.064163914968	0.628514679921473
2000	134	1.07113767116707	0.614077325759688
2100	134	1.07811142736613	0.599639971597903
2200	134	1.08508518356519	0.585202617436117
2300	134	1.08996903636235	0.574053869067957
2400	134	1.09485288915951	0.562905120699797
2500	134	1.09973674195667	0.551756372331637
2650	134	1.10515599768497	0.537710759894745
2800	134	1.11057525341327	0.523665147457852
2950	134	1.11563119148279	0.511387401065214
3100	134	1.12068712955231	0.499109654672576
3250	134	1.12522957655008	0.489216993519683
3400	134	1.12977202354785	0.47932433236679
3550	134	1.13377228905411	0.470793416655313
3700	134	1.13777255456038	0.462262500943836
3850	134	1.1415093040952	0.454637021970083
4000	134	1.14524605363002	0.44701154299633
4150	134	1.14876487761613	0.439927442828299
4300	134	1.15228370160224	0.432843342660267
4450	134	1.15529948389225	0.426104944033768
4600	134	1.15831526618227	0.419366545407269
4750	134	1.16096718280085	0.412854132559966
4900	134	1.16361909941942	0.406341719712663
5050	134	1.16591055245351	0.400072252716997
5550	134	1.17159589246889	0.384084058489278
6050	134	1.17786985464852	0.369374332146883
6550	134	1.18307519502715	0.356866692880077
7050	134	1.18679824200064	0.344246690134592
7550	134	1.1897300975931	0.332568306822173
8050	134	1.19257476984453	0.321425764952913
8550	134	1.19502651432991	0.311656891721754
9050	134	1.19711070332836	0.303238807958378
9550	134	1.19897509112262	0.295569756495981
10050	134	1.20060026362927	0.288355914324352
10550	134	1.20194327813109	0.281468224465485
11050	134	1.20311870027344	0.274925246204277
11550	134	1.20437936619872	0.268834861689654
12050	134	1.20578190100581	0.263117194224814
12550	134	1.20719348790783	0.257702489507482
13050	134	1.20848816302342	0.252620978220179
13550	134	1.20957434652913	0.247859929189704
14050	134	1.21050386807824	0.243394778715803
14550	134	1.21133846933244	0.239116002305211
15050	134	1.21210277372288	0.235076320359532
15550	134	1.21285536822335	0.23129360754188
16050	134	1.21356051986339	0.227650648189121
16550	134	1.21411580025024	0.224036816482604
17050	134	1.21450333250886	0.220473477459927
17550	134	1.21471640388189	0.216915641801182
18050	134	1.21470791479449	0.21338995925583
18550	134	1.21460769056878	0.209930434873827
19050	134	1.21452685029802	0.206620467898722
19550	134	1.21451492647436	0.203422657313333
20050	134	1.2144379422139	0.200259109354504
20550	134	1.21424723627622	0.197174550225255
21050	134	1.21396448403484	0.194302607615551
21550	134	1.21360551706984	0.191698013805011
22050	134	1.21332606947539	0.189343554282653
22550	134	1.21322857731402	0.187227098510737
23050	134	1.21332180002726	0.185286163319282
23550	134	1.21358665503695	0.183407827556587
24050	134	1.21403283714922	0.181534743872281
24550	134	1.21471286571049	0.179750004666303
25050	134	1.21559784851085	0.178110064148226
25550	134	1.21661719810566	0.17659630181833
26050	134	1.21770825064101	0.175143398182368
26550	134	1.21879934675403	0.173690146976547
27050	134	1.21978868565918	0.172159575881867
27550	134	1.22064816121986	0.170514443388362
28050	134	1.22084595284485	0.168909829046817
28550	134	1.22103119389686	0.167430464883729
29050	134	1.22122089686813	0.165993551776852
29550	134	1.22138217940941	0.164569854257852
30050	134	1.22149431339919	0.163145323224229
30550	134	1.22154933322311	0.161717433340666
31050	134	1.2215466667657	0.160289751921315
31550	134	1.22148981723065	0.158868021573335
32050	134	1.22138480933636	0.157457608085956
100	193	0.606666421045551	0.95670384801344
200	193	0.627899736273415	0.930009752120927
300	193	0.649133051501279	0.903315656228415
400	193	0.670366366729142	0.876621560335902
500	193	0.691098535931383	0.850365813269236
600	193	0.711830705133624	0.824110066202569
700	193	0.732562874335864	0.797854319135903
800	193	0.752668805570125	0.771617945603711
900	193	0.772774736804385	0.74538157207152
1000	193	0.792880668038646	0.719145198539328
1100	193	0.810557020238678	0.696431580989662
1200	193	0.82823337243871	0.673717963439995
1300	193	0.845909724638742	0.651004345890329
1400	193	0.859604672828247	0.631649458527306
1500	193	0.873299621017752	0.612294571164284
1600	193	0.886994569207257	0.592939683801261
1700	193	0.894891371759573	0.57747230259186
1800	193	0.902788174311888	0.562004921382458
1900	193	0.910684976864203	0.546537540173057
2000	193	0.91605710937872	0.53364152902302
2100	193	0.921429241893238	0.520745517872982
2200	193	0.926801374407755	0.507849506722944
2300	193	0.930516571675862	0.49764971791329
2400	193	0.93423176894397	0.487449929103636
2500	193	0.937946966212077	0.477250140293982
2650	193	0.942620720917936	0.465145255625865
2800	193	0.947294475623796	0.453040370957749
2950	193	0.951570822614878	0.442456118094928
3100	193	0.95584716960596	0.431871865232108
3250	193	0.959616014028151	0.423369363816401
3400	193	0.963384858450343	0.414866862400695
3550	193	0.966699677826141	0.40752065415339
3700	193	0.97001449720194	0.400174445906084
3850	193	0.973050314102401	0.393841346335146
4000	193	0.976086131002861	0.387508246764208
4150	193	0.978822557469668	0.381627210621374
4300	193	0.981558983936474	0.37574617447854
4450	193	0.98375479258668	0.370214347886174
4600	193	0.985950601236887	0.364682521293808
4750	193	0.987960059504243	0.359086414467729
4900	193	0.9899695177716	0.353490307641651
5050	193	0.991802211357133	0.347923854957049
5550	193	0.996138709233864	0.331622410202576
6050	193	0.999651010656784	0.317235724103069
6550	193	1.00211910992778	0.306287992906469
7050	193	1.00374934746967	0.295715465851988
7550	193	1.00473210258638	0.285810296651397
8050	193	1.00588104595397	0.276069262633282
8550	193	1.0069891749623	0.267470403304918
9050	193	1.00811156415485	0.260130212937631
9550	193	1.00913568307257	0.253409602097599
10050	193	1.00995868237088	0.247100593689077
10550	193	1.01075138692303	0.241066199347822
11050	193	1.01161882310149	0.235304107940023
11550	193	1.01273172585949	0.22993872310892
12050	193	1.01406349428001	0.224971504544025
12550	193	1.01541421063522	0.220368675009287
13050	193	1.0166201672099	0.216118331075955
13550	193	1.01750155551917	0.21218407050777
14050	193	1.01806347490263	0.208526099142647
14550	193	1.01845910884974	0.205068565931236
15050	193	1.01885802140467	0.201878085600379
15550	193	1.01932419603565	0.198929492066447
16050	193	1.01982525787639	0.196091740485535
16550	193	1.02026355757838	0.193217253760979
17050	193	1.02061220523961	0.190258993588726
17550	193	1.02083327266642	0.187250225226729
18050	193	1.02089263491378	0.184316007477472
18550	193	1.02095884762275	0.181601264090269
19050	193	1.02114317841692	0.179221029956769
19550	193	1.02144594623721	0.177064149093773
20050	193	1.02166713290258	0.174945946990639
20550	193	1.0217221877809	0.172797298301776
21050	193	1.02165036207694	0.170697127434232
21550	193	1.02142866454036	0.168740313937023
22050	193	1.02116814869219	0.166943485071647
22550	193	1.02103521364662	0.165321560642715
23050	193	1.0210402792077	0.163827143407547
23550	193	1.02110066496886	0.162288682726051
24050	193	1.02123936318248	0.16056745011461
24550	193	1.02151409148496	0.158704926891958
25050	193	1.02188596946193	0.156781924761383
25550	193	1.02227706366753	0.154922858590273
26050	193	1.0226516292212	0.153169460342363
26550	193	1.0230359447121	0.151514483025169
27050	193	1.02334132945972	0.149907528101897
27550	193	1.02350178556509	0.14830696379358
28050	193	1.0232644906294	0.146957372649615
28550	193	1.02320032733533	0.145700962345077
29050	193	1.02318969520086	0.14446839808754
29550	193	1.023176958917	0.143256402185586
30050	193	1.02313800712845	0.142062293660047
30550	193	1.02306655082475	0.140886635850971
31050	193	1.02296641757545	0.139732271993702
31550	193	1.02284705845529	0.1386023114741
32050	193	1.02272141305988	0.137498684182681
100	64	0.371481717051702	0.832227428263686
200	64	0.396750471176467	0.815231518565119
300	64	0.422019225301231	0.798235608866551
400	64	0.447287979425996	0.781239699167983
500	64	0.471916821904948	0.764363365428752
600	64	0.4965456643839	0.747487031689521
700	64	0.521174506862852	0.73061069795029
800	64	0.545121992799855	0.713722514071225
900	64	0.569069478736859	0.696834330192161
1000	64	0.593016964673863	0.679946146313096
1100	64	0.611618108603418	0.664377480480262
1200	64	0.630219252532973	0.648808814647428
1300	64	0.648820396462528	0.633240148814593
1400	64	0.66277847088313	0.618809086802235
1500	64	0.676736545303731	0.604378024789876
1600	64	0.690694619724333	0.589946962777517
1700	64	0.701448684974047	0.57797221441842
1800	64	0.712202750223761	0.565997466059323
1900	64	0.722956815473475	0.554022717700225
2000	64	0.72978969376986	0.543776725065198
2100	64	0.736622572066246	0.53353073243017
2200	64	0.743455450362631	0.523284739795142
2300	64	0.748321345015693	0.514598851714398
2400	64	0.753187239668755	0.505912963633655
2500	64	0.758053134321817	0.497227075552911
2650	64	0.764011533437515	0.486276416318688
2800	64	0.769969932553212	0.475325757084466
2950	64	0.775503217786047	0.465683319782733
3100	64	0.781036503018882	0.456040882481
3250	64	0.785791054677271	0.447302235611442
3400	64	0.79054560633566	0.438563588741884
3550	64	0.794143831410884	0.430541673101379
3700	64	0.797742056486109	0.422519757460874
3850	64	0.79985970486129	0.415740278071907
4000	64	0.801977353236472	0.408960798682939
4150	64	0.804124907382825	0.402693977079714
4300	64	0.806272461529178	0.396427155476488
4450	64	0.808460351729529	0.390471040724513
4600	64	0.810648241929881	0.384514925972537
4750	64	0.812593489715972	0.378840708518994
4900	64	0.814538737502063	0.373166491065451
5050	64	0.816541674909174	0.367710392881525
5550	64	0.824863578676956	0.353651367990573
6050	64	0.831847728333615	0.341627116869303
6550	64	0.83520316469817	0.330696688189696
7050	64	0.838404395233101	0.319629402769193
7550	64	0.841927086728336	0.310088582822523
8050	64	0.845517914231666	0.30196756774839
8550	64	0.848509039354825	0.294793777306664
9050	64	0.850895088417341	0.288461887014087
9550	64	0.853112429633952	0.282360655357398
10050	64	0.855285882661584	0.276339052693884
10550	64	0.857501543782381	0.270610535897397
11050	64	0.859858732344008	0.265184958565981
11550	64	0.862255552995981	0.260109580599665
12050	64	0.864501526965602	0.255298271991161
12550	64	0.866331545029034	0.25062854398822
13050	64	0.867695558185629	0.246045038205214
13550	64	0.868758071665748	0.241616371725596
14050	64	0.869780385257345	0.237476957773203
14550	64	0.870859824763189	0.2336469158481
15050	64	0.871817783561778	0.22995179551849
15550	64	0.872528112198814	0.226302912035641
16050	64	0.872916698480354	0.222741827378755
16550	64	0.873107505167723	0.219334885376023
17050	64	0.873354637510514	0.216125589201853
17550	64	0.873876649566568	0.213132905918118
18050	64	0.874686066474438	0.2103122164778
18550	64	0.875626256722932	0.207624882228717
19050	64	0.876551042769061	0.204940067335676
19550	64	0.877356627214674	0.20224018686063
20050	64	0.877967546635326	0.199525169514168
20550	64	0.878341747631685	0.196878345866282
21050	64	0.878573464721265	0.194389420994501
21550	64	0.878785548716946	0.192058072909592
22050	64	0.878959780110773	0.189848016112432
22550	64	0.879005701403716	0.187666206674349
23050	64	0.878775314260678	0.185518287793317
23550	64	0.878249612702165	0.183500992106719
24050	64	0.877591482582606	0.181656927111399
[truncated: 6,736 more rows]
