# Supplementary material for: Identification of protein features encoded by alternative exons using Exon Ontology
Source: Genome Res. 2017 Jun;27(6):1087–97. doi: 10.1101/gr.212696.116 (PMC5453322; doi:10.1101/gr.212696.116)
Supplement: Supplemental Material [file supp_gr.212696.116_Supplemental_Data_S1.zip › data/EO_categories.tsv]

EXONT:000002	Catalytic activity
EXONT:000003	Receptor activity
EXONT:000004	Transporter activity
EXONT:000005	Binding
EXONT:000006	Localization
EXONT:000007	Structure
EXONT:000008	PTM
EXONT:000009	Chemical properties
EXONT:000010	Phenotypic associations
EXONT:000011	Unclassified
