# Supplementary material for: Identification of protein features encoded by alternative exons using Exon Ontology
Source: Genome Res. 2017 Jun;27(6):1087–97. doi: 10.1101/gr.212696.116 (PMC5453322; doi:10.1101/gr.212696.116)
Supplement: Supplemental Material [file supp_gr.212696.116_Supplemental_Data_S1.zip › scripts/configureDatabase.sql]

CREATE DATABASE ExonOntology_v1_5_0; 
CREATE USER 'exont'@'localhost' IDENTIFIED BY 'exont+pwd';
GRANT ALL ON ExonOntology_v1_5_0.* TO 'exont'@'localhost';
