# Supplementary material for: Identification of protein features encoded by alternative exons using Exon Ontology
Source: Genome Res. 2017 Jun;27(6):1087–97. doi: 10.1101/gr.212696.116 (PMC5453322; doi:10.1101/gr.212696.116)
Supplement: Supplemental Material [file supp_gr.212696.116_Supplemental_Data_S1.zip › scripts/installDatabase.sh]

echo -ne 'Extracting the data...'
tar -xzf ./data/ExonOntology_v1.5.0.tar.gz -C ./data/
echo 'done.'
echo -ne 'Uploading the data to the database...'
mysql --defaults-extra-file='./scripts/.mylogin.cnf' ExonOntology_v1_5_0  < ./data/ExonOntology_v1.5.0.sql
echo 'done.'
echo -ne 'Cleaning the directory...'
rm ./data/ExonOntology_v1.5.0.sql
echo 'done.'
